# Supplementary material for: Nutrigenomics in Arma chinensis: Transcriptome Analysis of Arma chinensis Fed on Artificial Diet and Chinese Oak Silk Moth Antheraea pernyi Pupae
Source: PLoS One. 2013 Apr 11;8(4):e60881. doi: 10.1371/journal.pone.0060881 (PMC3623872; doi:10.1371/journal.pone.0060881)
Supplement: Table S2 — Gene Ontology of Arma chinensis sequences. (XLS) [file pone.0060881.s005.xls]

## Sheet: Table S2 Gene Ontology of Arma 
Supplemental Table S2. Gene Ontology of Arma chinensis sequences
geneID	GO
CL1000.Contig1_All	GO:0005488
CL1000.Contig2_All	GO:0005488
CL1002.Contig1_All	GO:0005488
CL1004.Contig2_All	GO:0044424
CL1008.Contig2_All	GO:0005789	GO:0006464	GO:0016758
CL101.Contig2_All	GO:0016192	GO:0017111	GO:0043231	GO:0001883	GO:0032561	GO:0044444	GO:0016020
CL1010.Contig2_All	GO:0003676
CL1011.Contig1_All	GO:0008152	GO:0004553
CL1015.Contig2_All	GO:0004611	GO:0032561	GO:0043231	GO:0006006
CL1015.Contig4_All	GO:0004611	GO:0032561	GO:0043231	GO:0006006
CL1017.Contig2_All	GO:0016787
CL1018.Contig1_All	GO:0043169	GO:0008289	GO:0016301	GO:0007186	GO:0023060	GO:0006796
CL1018.Contig2_All	GO:0043169	GO:0008289	GO:0016301	GO:0007186	GO:0023060	GO:0006796
CL1031.Contig1_All	GO:0005216
CL1031.Contig2_All	GO:0006810
CL1032.Contig1_All	GO:0003824
CL1035.Contig2_All	GO:0000278
CL1035.Contig3_All	GO:0000278
CL1036.Contig1_All	GO:0031224	GO:0009206	GO:0019829	GO:0070838	GO:0032559
CL1036.Contig2_All	GO:0031224	GO:0019932	GO:0009206	GO:0006874	GO:0042579	GO:0019829	GO:0070838	GO:0032559
CL1036.Contig3_All	GO:0031224	GO:0019932	GO:0009206	GO:0006874	GO:0042579	GO:0019829	GO:0070838	GO:0032559
CL1037.Contig1_All	GO:0044459	GO:0005198
CL1047.Contig1_All	GO:0008152	GO:0003824
CL1048.Contig1_All	GO:0015002	GO:0043231
CL1048.Contig2_All	GO:0015002	GO:0043231
CL105.Contig1_All	GO:0051234	GO:0031224
CL1051.Contig1_All	GO:0009987	GO:0016740
CL1051.Contig2_All	GO:0009987	GO:0016740
CL1052.Contig1_All	GO:0015630
CL1052.Contig2_All	GO:0015630
CL1052.Contig5_All	GO:0015630
CL1052.Contig6_All	GO:0015630
CL1052.Contig7_All	GO:0015630
CL1056.Contig1_All	GO:0030528	GO:0005198	GO:0007163	GO:0043231	GO:0007424	GO:0048168	GO:0001071	GO:0046983	GO:0048513	GO:0008092	GO:0046872	GO:0003002	GO:0019904	GO:0019725	GO:0043234	GO:0003677	GO:0035146	GO:0010551	GO:0043232
CL1056.Contig2_All	GO:0030528	GO:0005198	GO:0007163	GO:0043231	GO:0007424	GO:0048168	GO:0001071	GO:0046983	GO:0048513	GO:0008092	GO:0046872	GO:0003002	GO:0019904	GO:0019725	GO:0043234	GO:0003677	GO:0035146	GO:0010551	GO:0043232
CL1056.Contig3_All	GO:0030528	GO:0005198	GO:0007163	GO:0043231	GO:0007424	GO:0048168	GO:0001071	GO:0046983	GO:0048513	GO:0008092	GO:0046872	GO:0003002	GO:0019904	GO:0019725	GO:0043234	GO:0003677	GO:0035146	GO:0010551	GO:0043232
CL1056.Contig4_All	GO:0030528	GO:0005198	GO:0007163	GO:0043231	GO:0007424	GO:0048168	GO:0001071	GO:0046983	GO:0048513	GO:0008092	GO:0046872	GO:0003002	GO:0019904	GO:0019725	GO:0043234	GO:0003677	GO:0035146	GO:0010551	GO:0043232
CL1058.Contig1_All	GO:0006810	GO:0016020
CL1060.Contig4_All	GO:0016772
CL1062.Contig1_All	GO:0005488
CL1062.Contig2_All	GO:0005488
CL1062.Contig3_All	GO:0005488
CL1062.Contig4_All	GO:0005488
CL1062.Contig5_All	GO:0007626	GO:0043231	GO:0001752	GO:0006959	GO:0006355	GO:0016198	GO:0002118	GO:0003702	GO:0006915	GO:0042051	GO:0005488
CL1065.Contig1_All	GO:0006354	GO:0043234	GO:0043623	GO:0032403	GO:0043231	GO:0061135
CL1065.Contig2_All	GO:0009987	GO:0044424
CL1073.Contig2_All	GO:0016874
CL1074.Contig1_All	GO:0007591	GO:0044464	GO:0040003	GO:0060541
CL1074.Contig2_All	GO:0007591	GO:0044464	GO:0040003	GO:0060541
CL1074.Contig3_All	GO:0007591	GO:0044464	GO:0040003	GO:0060541
CL1076.Contig1_All	GO:0016251	GO:0043234	GO:0043231	GO:0006355
CL1076.Contig2_All	GO:0016251	GO:0043234	GO:0043231	GO:0006355
CL1076.Contig5_All	GO:0016251	GO:0043234	GO:0043231	GO:0006355
CL1084.Contig1_All	GO:0003676	GO:0006259
CL1084.Contig2_All	GO:0006259	GO:0003676	GO:0003824
CL1084.Contig3_All	GO:0003676	GO:0043170	GO:0044238
CL1089.Contig1_All	GO:0030247	GO:0006022	GO:0016811
CL1089.Contig2_All	GO:0016811	GO:0009887	GO:0004871	GO:0030247	GO:0060560	GO:0035151	GO:0006022	GO:0007610
CL1089.Contig3_All	GO:0030247	GO:0006022	GO:0016811
CL1089.Contig4_All	GO:0030247	GO:0006022	GO:0016811
CL1090.Contig1_All	GO:0006355	GO:0008134	GO:0070822
CL1090.Contig2_All	GO:0003712	GO:0034645	GO:0090304	GO:0050794	GO:0070822
CL1092.Contig1_All	GO:0005488
CL1095.Contig1_All	GO:0007015	GO:0007443	GO:0035026	GO:0051301	GO:0048592	GO:0007169	GO:0010927	GO:0035151	GO:0016477	GO:0035090	GO:0035148	GO:0007409	GO:0042995	GO:0006935	GO:0010004	GO:0033554	GO:0001736	GO:0016192	GO:0007391	GO:0008360	GO:0007476	GO:0007431	GO:0009855	GO:0019899	GO:0044444	GO:0010769	GO:0006582	GO:0009611
CL110.Contig1_All	GO:0016740
CL110.Contig2_All	GO:0016791
CL110.Contig3_All	GO:0016791
CL110.Contig4_All	GO:0016791
CL1108.Contig1_All	GO:0000278	GO:0032991	GO:0008360	GO:0007051	GO:0070161	GO:0003006	GO:0015629	GO:0003382	GO:0015031	GO:0032155	GO:0008092	GO:0045185	GO:0001700	GO:0000912	GO:0033206	GO:0060541	GO:0044444
CL1110.Contig1_All	GO:0016787
CL1110.Contig2_All	GO:0016787
CL1110.Contig3_All	GO:0008233
CL1115.Contig2_All	GO:0016020	GO:0021782
CL1116.Contig1_All	GO:0044238	GO:0044427	GO:0044260	GO:0044428	GO:0032502
CL1125.Contig1_All	GO:0005488	GO:0043231	GO:0015630	GO:0009880	GO:0007297	GO:0006935	GO:0006959
CL1125.Contig2_All (11,371 letters)	GO:0009987	GO:0043229	GO:0007275
CL1125.Contig3_All	GO:0048513	GO:0009987	GO:0005488
CL113.Contig1_All	GO:0003676
CL113.Contig2_All	GO:0003676
CL1133.Contig1_All	GO:0016020
CL1136.Contig1_All	GO:0009987
CL114.Contig1_All	GO:0005488
CL114.Contig2_All	GO:0005488
CL114.Contig3_All	GO:0005488
CL1140.Contig1_All	GO:0043231	GO:0007169	GO:0005515	GO:0050794	GO:0016020
CL1143.Contig1_All	GO:0005488	GO:0004672
CL1143.Contig2_All	GO:0005488	GO:0004672
CL1143.Contig3_All	GO:0005488	GO:0004672
CL116.Contig2_All	GO:0005488	GO:0005634
CL116.Contig3_All	GO:0009987	GO:0032501	GO:0032502
CL121.Contig1_All	GO:0016301	GO:0044249	GO:0042439
CL121.Contig2_All	GO:0016301	GO:0044249	GO:0044238
CL124.Contig1_All	GO:0006351	GO:0003677	GO:0001071	GO:0043231
CL125.Contig3_All	GO:0009790
CL125.Contig4_All	GO:0009790
CL127.Contig1_All	GO:0010468	GO:0006351	GO:0004879	GO:0046914	GO:0003677	GO:0001071	GO:0043231
CL127.Contig2_All	GO:0010468	GO:0006351	GO:0004879	GO:0046914	GO:0003677	GO:0001071	GO:0043231
CL127.Contig3_All	GO:0006350	GO:0050794	GO:0005488
CL127.Contig4_All	GO:0006351	GO:0046914	GO:0043231	GO:0004879	GO:0001071	GO:0003677	GO:0045449
CL135.Contig1_All	GO:0005488
CL135.Contig2_All	GO:0030528	GO:0007626	GO:0043231	GO:0001752	GO:0006959	GO:0006355	GO:0016198	GO:0002118	GO:0006915	GO:0042051	GO:0005488
CL136.Contig1_All	GO:0009987	GO:0048731
CL136.Contig2_All	GO:0005488
CL136.Contig3_All	GO:0005488
CL141.Contig1_All	GO:0007417	GO:0007272	GO:0004888	GO:0007166	GO:0016020	GO:0030534
CL141.Contig2_All	GO:0004871
CL141.Contig3_All	GO:0004871
CL142.Contig1_All	GO:0003824
CL142.Contig2_All	GO:0003824
CL143.Contig1_All	GO:0008152	GO:0003824
CL143.Contig3_All	GO:0003824	GO:0008152
CL144.Contig1_All	GO:0003824	GO:0006310
CL146.Contig1_All	GO:0003824
CL146.Contig2_All	GO:0003824
CL147.Contig2_All	GO:0044464
CL149.Contig1_All	GO:0044424	GO:0043412	GO:0008757
CL149.Contig2_All	GO:0044424	GO:0043412	GO:0008757
CL149.Contig3_All	GO:0044424	GO:0043412	GO:0008757
CL150.Contig3_All	GO:0016779
CL155.Contig1_All	GO:0006040	GO:0042578
CL1569.Contig1_All	GO:0044448	GO:0030709	GO:0007626	GO:0007267	GO:0007043	GO:0043296	GO:0008283	GO:0008105	GO:0002009	GO:0001700	GO:0070851	GO:0035088	GO:0007619	GO:0043232	GO:0042331	GO:0007399	GO:0033267	GO:0051293	GO:0016776	GO:0045202
CL1571.Contig1_All	GO:0030528	GO:0006350	GO:0043231
CL1571.Contig2_All	GO:0044238	GO:0044260	GO:0016787	GO:0044424
CL1572.Contig2_All	GO:0005488
CL1573.Contig1_All	GO:0016020
CL1581.Contig1_All	GO:0005488
CL1583.Contig1_All	GO:0043484	GO:0003723	GO:0005681	GO:0000380	GO:0000245	GO:0016607
CL1583.Contig2_All	GO:0043484	GO:0003723	GO:0005681	GO:0000380	GO:0000245	GO:0016607
CL1583.Contig4_All	GO:0005488
CL1583.Contig5_All	GO:0005488
CL1584.Contig1_All	GO:0044424	GO:0031090
CL1584.Contig2_All	GO:0044424	GO:0031090
CL1585.Contig1_All	GO:0003723	GO:0010467	GO:0030529	GO:0005198
CL1587.Contig2_All	GO:0031224	GO:0017111	GO:0006810	GO:0043231	GO:0019866	GO:0030005	GO:0015405	GO:0051184	GO:0032559
CL1588.Contig1_All	GO:0006259	GO:0003824
CL1591.Contig2_All	GO:0043234	GO:0048278
CL1597.Contig2_All	GO:0031420	GO:0016301	GO:0006007
CL1599.Contig1_All	GO:0005488
CL160.Contig1_All	GO:0016787
CL160.Contig2_All	GO:0070011
CL1606.Contig2_All	GO:0043231	GO:0015630	GO:0033124	GO:0046914	GO:0007044	GO:0031252	GO:0005924	GO:0044319	GO:0030031
CL1609.Contig2_All	GO:0006810	GO:0005215
CL1616.Contig1_All	GO:0005622	GO:0006396
CL1616.Contig2_All	GO:0005488	GO:0005681
CL1617.Contig1_All	GO:0019904	GO:0019899	GO:0032768
CL1617.Contig2_All	GO:0001505	GO:0019904	GO:0019899	GO:0032768	GO:0044424
CL1622.Contig1_All	GO:0016020
CL1622.Contig2_All	GO:0031224
CL1624.Contig2_All	GO:0017111	GO:0043234	GO:0015630	GO:0043623	GO:0009207	GO:0007051	GO:0032561	GO:0044444	GO:0005198
CL1630.Contig1_All	GO:0006810
CL1630.Contig2_All	GO:0006810
CL1632.Contig1_All	GO:0007411	GO:0043005	GO:0006796	GO:0060541	GO:0004725	GO:0016020	GO:0006464
CL1632.Contig2_All	GO:0007411	GO:0043005	GO:0004871	GO:0006796	GO:0060541	GO:0004725	GO:0016020	GO:0006464
CL1635.Contig1_All	GO:0004672	GO:0006464	GO:0032559
CL1635.Contig2_All	GO:0004672	GO:0006464	GO:0032559
CL1640.Contig2_All	GO:0006468	GO:0005488	GO:0006259	GO:0044427	GO:0031981	GO:0031000	GO:0000077	GO:0016301
CL1643.Contig3_All	GO:0005488	GO:0004518	GO:0016740
CL1643.Contig4_All	GO:0005488	GO:0004518	GO:0016740
CL1645.Contig1_All	GO:0046872	GO:0016868	GO:0040011	GO:0005977
CL1645.Contig2_All	GO:0046872	GO:0016868	GO:0040011	GO:0005977
CL1646.Contig1_All	GO:0005488
CL1646.Contig2_All	GO:0046872	GO:0016853
CL1647.Contig2_All	GO:0006259	GO:0003824
CL1647.Contig4_All	GO:0044260	GO:0090304
CL1647.Contig5_All	GO:0044260	GO:0090304
CL1653.Contig1_All	GO:0006810
CL1654.Contig1_All	GO:0043161	GO:0010993	GO:0000087	GO:0051443	GO:0019787	GO:0032559	GO:0000152
CL1654.Contig2_All	GO:0043161	GO:0010993	GO:0000087	GO:0051443	GO:0019787	GO:0032559	GO:0000152
CL1659.Contig1_All	GO:0048870	GO:0042110	GO:0008283	GO:0044409	GO:0006950	GO:0006996	GO:0042995	GO:0015630
CL1659.Contig2_All	GO:0048870	GO:0042110	GO:0008283	GO:0044409	GO:0006950	GO:0006996	GO:0042995	GO:0015630
CL1668.Contig1_All	GO:0006259	GO:0034645
CL1668.Contig2_All	GO:0006259	GO:0034645
CL1669.Contig1_All	GO:0005783	GO:0002118
CL1669.Contig2_All	GO:0005783	GO:0002118
CL1669.Contig3_All	GO:0005783	GO:0002118
CL1673.Contig1_All	GO:0006909
CL1684.Contig1_All	GO:0005488	GO:0003824
CL1684.Contig2_All	GO:0005488	GO:0003824
CL1684.Contig3_All	GO:0005488	GO:0003824
CL1688.Contig1_All	GO:0010468	GO:0006351	GO:0004879	GO:0046914	GO:0003677	GO:0001071	GO:0043231
CL1688.Contig2_All	GO:0046872	GO:0010468	GO:0004879	GO:0003677	GO:0006350
CL169.Contig1_All	GO:0010468	GO:0043231
CL169.Contig2_All	GO:0010468	GO:0005488	GO:0043231
CL1694.Contig1_All	GO:0048102
CL1694.Contig2_All	GO:0004553	GO:0006959	GO:0048102
CL1694.Contig3_All	GO:0004553	GO:0006959	GO:0048102
CL1696.Contig1_All	GO:0005488
CL1696.Contig3_All	GO:0005488
CL1700.Contig1_All	GO:0046872	GO:0007166
CL1700.Contig2_All	GO:0046872	GO:0007166
CL1700.Contig3_All	GO:0046872	GO:0007166
CL1700.Contig4_All	GO:0046872	GO:0007166
CL1709.Contig2_All	GO:0015075	GO:0031224	GO:0006810
CL1709.Contig3_All	GO:0015075	GO:0031224	GO:0006810
CL171.Contig1_All	GO:0044260	GO:0007267	GO:0007275	GO:0048468	GO:0003676	GO:0044238	GO:0016043	GO:0050794	GO:0007276	GO:0019226	GO:0048610
CL171.Contig2_All	GO:0044260	GO:0007267	GO:0007275	GO:0048468	GO:0003676	GO:0044238	GO:0016043	GO:0050794	GO:0007276	GO:0019226	GO:0048610
CL171.Contig3_All	GO:0044260	GO:0007267	GO:0007275	GO:0048468	GO:0003676	GO:0044238	GO:0016043	GO:0050794	GO:0007276	GO:0019226	GO:0048610
CL171.Contig4_All	GO:0003676
CL1716.Contig1_All	GO:0006464	GO:0005515	GO:0004674	GO:0032559
CL1718.Contig2_All	GO:0006810
CL1718.Contig3_All	GO:0006810
CL1722.Contig1_All	GO:0016491	GO:0005506
CL1722.Contig2_All	GO:0016491	GO:0008152	GO:0005506
CL1725.Contig1_All	GO:0004672
CL1725.Contig2_All	GO:0004672
CL1726.Contig1_All	GO:0016787
CL1726.Contig2_All	GO:0016787
CL1737.Contig1_All	GO:0001071
CL1737.Contig2_All	GO:0001071	GO:0046872
CL1741.Contig1_All	GO:0030246	GO:0009987
CL1742.Contig1_All	GO:0050896	GO:0019063	GO:0005102	GO:0044423
CL1742.Contig2_All	GO:0050896	GO:0019063	GO:0005102	GO:0044423
CL1749.Contig1_All	GO:0048731	GO:0043231	GO:0043065	GO:0000267	GO:0008152	GO:0016787
CL1749.Contig2_All	GO:0048731	GO:0043231	GO:0043065	GO:0000267	GO:0008152	GO:0016787
CL1750.Contig2_All	GO:0005488
CL1755.Contig2_All	GO:0048519	GO:0007447	GO:0005488	GO:0043231	GO:0051276	GO:0000380	GO:0008593	GO:0007292	GO:0009791
CL1755.Contig3_All	GO:0010468	GO:0003676	GO:0017111	GO:0032559
CL1763.Contig1_All	GO:0017111	GO:0032561	GO:0008135
CL1763.Contig2_All	GO:0003723	GO:0000166
CL1764.Contig1_All	GO:0006959	GO:0004672	GO:0007297	GO:0030036	GO:0044087	GO:0019094	GO:0051235	GO:0032559	GO:0045171	GO:0006464	GO:0044459	GO:0035466	GO:0044444
CL1764.Contig2_All	GO:0006959	GO:0004672	GO:0007297	GO:0030036	GO:0044087	GO:0019094	GO:0051235	GO:0032559	GO:0045171	GO:0006464	GO:0044459	GO:0035466	GO:0044444
CL1764.Contig3_All	GO:0004672	GO:0000166
CL1767.Contig1_All	GO:0003824
CL1776.Contig1_All	GO:0003676	GO:0004468	GO:0016591	GO:0046914	GO:0034062	GO:0000123	GO:0016573	GO:0005694	GO:0006366
CL1776.Contig2_All	GO:0003676	GO:0004468	GO:0016591	GO:0046914	GO:0034062	GO:0000123	GO:0016573	GO:0005694	GO:0006366
CL1778.Contig1_All	GO:0005488	GO:0048667	GO:0030308	GO:0048588	GO:0016301
CL1778.Contig2_All	GO:0023060	GO:0004672	GO:0048667	GO:0030308	GO:0048588	GO:0032559	GO:0006464
CL1779.Contig3_All	GO:0042626	GO:0006810	GO:0000166
CL1779.Contig4_All	GO:0006810	GO:0017111	GO:0000166
CL1793.Contig2_All	GO:0006950
CL1793.Contig3_All	GO:0006950
CL1794.Contig1_All	GO:0003676	GO:0043170	GO:0044238
CL1795.Contig1_All	GO:0030005	GO:0005506	GO:0000041
CL1795.Contig2_All	GO:0030005	GO:0007043	GO:0005506	GO:0000041
CL1798.Contig1_All	GO:0016740
CL180.Contig1_All	GO:0007010	GO:0007017	GO:0005515	GO:0007409	GO:0048513	GO:0005856	GO:0050794	GO:0060541
CL180.Contig2_All	GO:0007010	GO:0007017	GO:0005515	GO:0007409	GO:0048513	GO:0005856	GO:0050794	GO:0060541
CL180.Contig3_All	GO:0007010	GO:0007017	GO:0005515	GO:0007409	GO:0048513	GO:0005856	GO:0050794	GO:0060541
CL1802.Contig1_All	GO:0007411	GO:0004871	GO:0005515	GO:0016337	GO:0007389	GO:0016021	GO:0007154	GO:0046872	GO:0042051	GO:0030516	GO:0031345
CL1802.Contig2_All	GO:0007411	GO:0004871	GO:0005515	GO:0016337	GO:0007389	GO:0016021	GO:0007154	GO:0046872	GO:0042051	GO:0030516	GO:0031345
CL1814.Contig2_All	GO:0043231
CL1818.Contig1_All	GO:0050796	GO:0005488	GO:0043231	GO:0044238	GO:0044260	GO:0003824
CL1818.Contig2_All	GO:0044260	GO:0048519	GO:0010468	GO:0050796	GO:0046872	GO:0031980	GO:0044238	GO:0033558	GO:0016763
CL182.Contig1_All	GO:0006810	GO:0017111
CL1824.Contig2_All	GO:0005488
CL1827.Contig1_All	GO:0016747
CL1832.Contig1_All	GO:0050931	GO:0043231	GO:0009306	GO:0030101	GO:0048278	GO:0016044	GO:0007599	GO:0048193	GO:0019905
CL1832.Contig2_All	GO:0050931	GO:0043231	GO:0009306	GO:0030101	GO:0016044	GO:0007599	GO:0048193	GO:0019905	GO:0006904
CL1833.Contig2_All	GO:0007292	GO:0009791
CL1837.Contig1_All	GO:0004468	GO:0004871
CL184.Contig1_All	GO:0008233
CL184.Contig3_All	GO:0016787
CL1841.Contig1_All	GO:0006996	GO:0032989	GO:0005198
CL1842.Contig1_All	GO:0005099	GO:0044464	GO:0032318
CL1842.Contig2_All	GO:0005099	GO:0044464	GO:0032318
CL1842.Contig3_All	GO:0005099	GO:0016491	GO:0044464	GO:0032318
CL1852.Contig1_All	GO:0007411	GO:0043005	GO:0007414	GO:0006796	GO:0004725	GO:0008168	GO:0016020	GO:0006464
CL1852.Contig2_All	GO:0007411	GO:0043005	GO:0007414	GO:0004725	GO:0044237	GO:0016020
CL1855.Contig2_All	GO:0043231
CL1856.Contig1_All	GO:0023033	GO:0048699	GO:0005515	GO:0051301	GO:0051179	GO:0005856	GO:0016043	GO:0050794	GO:0007049
CL1856.Contig2_All	GO:0043229	GO:0023033	GO:0030154	GO:0050794
CL1861.Contig1_All	GO:0000003	GO:0048513
CL1861.Contig2_All	GO:0048856	GO:0007275
CL1861.Contig3_All	GO:0005488
CL1861.Contig4_All	GO:0000003	GO:0048513
CL1863.Contig1_All	GO:0016787
CL1865.Contig3_All	GO:0000377	GO:0005488	GO:0005681	GO:0030532
CL1866.Contig1_All	GO:0048856
CL1866.Contig2_All	GO:0003723	GO:0006448	GO:0030529	GO:0006613
CL187.Contig1_All	GO:0031224
CL1875.Contig1_All	GO:0005488
CL1878.Contig1_All	GO:0030594	GO:0006810	GO:0043234	GO:0043005	GO:0051259	GO:0016021	GO:0005230	GO:0007270	GO:0022824	GO:0016917	GO:0043025	GO:0044420	GO:0005886
CL1878.Contig2_All	GO:0009987	GO:0005488	GO:0043234	GO:0023060	GO:0016021	GO:0005230	GO:0004872
CL188.Contig1_All	GO:0043231	GO:0003676	GO:0046872	GO:0006355	GO:0007292	GO:0000785
CL188.Contig2_All	GO:0005488
CL1887.Contig1_All	GO:0005488
CL1887.Contig2_All	GO:0005488
CL190.Contig1_All	GO:0044432	GO:0042579	GO:0048193	GO:0044431
CL190.Contig2_All	GO:0044432	GO:0042579	GO:0048193	GO:0044431
CL1900.Contig1_All	GO:0030528	GO:0070461	GO:0006352	GO:0005667	GO:0008135	GO:0005515
CL1900.Contig2_All	GO:0030528	GO:0070461	GO:0006352	GO:0005667	GO:0008135	GO:0005515
CL1902.Contig1_All	GO:0005488	GO:0051234
CL1902.Contig2_All	GO:0005488	GO:0051234
CL1903.Contig3_All	GO:0044464	GO:0046914
CL1904.Contig1_All	GO:0003723	GO:0044427	GO:0000380	GO:0000245	GO:0016607
CL1904.Contig2_All	GO:0003712	GO:0016604	GO:0006396
CL191.Contig1_All	GO:0005488
CL1914.Contig1_All	GO:0008138	GO:0006796
CL1914.Contig2_All	GO:0004721
CL1916.Contig3_All	GO:0003676	GO:0043170	GO:0044238
CL1918.Contig1_All	GO:0046983
CL1918.Contig2_All	GO:0046983
CL1920.Contig1_All	GO:0016740
CL1923.Contig1_All	GO:0003676	GO:0046914
CL1923.Contig2_All	GO:0016568	GO:0031010	GO:0030518	GO:0005102	GO:0048534	GO:0048812	GO:0034728	GO:0010467
CL1926.Contig1_All	GO:0019866	GO:0006560	GO:0016620	GO:0044444	GO:0016774
CL1926.Contig2_All	GO:0006560	GO:0016620	GO:0016774	GO:0044424
CL193.Contig1_All	GO:0003676	GO:0044430	GO:0006412	GO:0032991	GO:0015630	GO:0006396
CL193.Contig2_All	GO:0044260	GO:0003676	GO:0010467	GO:0044430	GO:0044238	GO:0032991	GO:0015630
CL1933.Contig3_All	GO:0015405	GO:0006810	GO:0042623
CL1933.Contig4_All	GO:0015405	GO:0006810	GO:0042623
CL1933.Contig6_All	GO:0015405	GO:0006810	GO:0042623
CL1934.Contig2_All	GO:0034968	GO:0003712	GO:0042974	GO:0018024	GO:0035258
CL1934.Contig3_All	GO:0034968	GO:0003712	GO:0042974	GO:0018024	GO:0035258
CL1935.Contig1_All	GO:0006810	GO:0007015	GO:0051276	GO:0019094	GO:0044444	GO:0030703	GO:0015631
CL1935.Contig2_All	GO:0006810	GO:0007015	GO:0051276	GO:0019094	GO:0044444	GO:0030703	GO:0015631
CL1936.Contig1_All	GO:0044464
CL1936.Contig2_All	GO:0016491	GO:0008152	GO:0005506
CL1937.Contig1_All	GO:0007444	GO:0003723	GO:0043231	GO:0035196
CL1939.Contig1_All	GO:0046914	GO:0043231
CL1939.Contig2_All	GO:0046914	GO:0043231
CL1939.Contig3_All	GO:0046914	GO:0043231
CL1955.Contig1_All	GO:0043231	GO:0003676	GO:0046914	GO:0010468	GO:0007480	GO:0007365
CL1955.Contig2_All	GO:0043231	GO:0003676	GO:0046914	GO:0010468	GO:0007480	GO:0007365
CL1955.Contig3_All	GO:0043231	GO:0003676	GO:0046914	GO:0010468	GO:0007480	GO:0007365
CL1958.Contig2_All	GO:0046914
CL1961.Contig1_All	GO:0050794	GO:0044464
CL1961.Contig2_All	GO:0005488	GO:0050794	GO:0044464
CL1963.Contig2_All	GO:0006325	GO:0046914	GO:0003676	GO:0016279	GO:0004518	GO:0043231	GO:0006310
CL1963.Contig3_All	GO:0006325	GO:0046914	GO:0003676	GO:0016279	GO:0004518	GO:0043231	GO:0006310
CL1963.Contig4_All	GO:0005488	GO:0016740	GO:0006310
CL1964.Contig1_All	GO:0065008	GO:0044260	GO:0005681	GO:0044238
CL1964.Contig2_All	GO:0065008	GO:0044260	GO:0005681	GO:0044238
CL1968.Contig1_All	GO:0046914	GO:0044448	GO:0032991	GO:0023033	GO:0007611	GO:0007043	GO:0045165	GO:0007405	GO:0008105	GO:0002009	GO:0004674	GO:0035088	GO:0032559	GO:0007309	GO:0006464	GO:0044459	GO:0046666
CL1968.Contig2_All	GO:0046914	GO:0044448	GO:0032991	GO:0007611	GO:0007043	GO:0004672	GO:0045165	GO:0007405	GO:0008105	GO:0002009	GO:0035088	GO:0032559	GO:0007309	GO:0006464	GO:0044459	GO:0046666
CL1970.Contig1_All	GO:0016209	GO:0046914	GO:0043231	GO:0006801	GO:0003824
CL1970.Contig2_All	GO:0008152	GO:0003824	GO:0016209
CL1971.Contig1_All	GO:0044237	GO:0046872	GO:0044424	GO:0016765	GO:0032559
CL1971.Contig2_All	GO:0044237	GO:0046872	GO:0044424	GO:0016765	GO:0032559
CL1972.Contig1_All	GO:0060255	GO:0006464	GO:0019787
CL1972.Contig2_All	GO:0060255	GO:0006464	GO:0019787
CL1981.Contig2_All	GO:0016301	GO:0004779	GO:0006790	GO:0032559
CL1986.Contig1_All	GO:0046872	GO:0015075	GO:0007450
CL1986.Contig2_All	GO:0046872	GO:0015075	GO:0007450
CL1987.Contig1_All	GO:0046872	GO:0010259	GO:0044464	GO:0043161	GO:0015924
CL1987.Contig3_All	GO:0046872	GO:0044464	GO:0015924
CL199.Contig1_All	GO:0009987	GO:0005488	GO:0044238	GO:0043170	GO:0003824
CL1990.Contig1_All	GO:0043484	GO:0003723	GO:0000398
CL1992.Contig1_All	GO:0017111	GO:0000166
CL1996.Contig1_All	GO:0005783
CL1996.Contig2_All	GO:0005783
CL1998.Contig1_All	GO:0005488
CL1998.Contig3_All	GO:0003676	GO:0043231
CL2004.Contig1_All	GO:0000278	GO:0043231	GO:0006281	GO:0043234	GO:0015630	GO:0003676	GO:0030234	GO:0006959	GO:0006271	GO:0006277
CL2004.Contig2_All	GO:0000278	GO:0043231	GO:0006281	GO:0043234	GO:0015630	GO:0003676	GO:0030234	GO:0006959	GO:0006271	GO:0006277
CL2007.Contig1_All	GO:0009987	GO:0006810	GO:0045202	GO:0031410	GO:0016020
CL2007.Contig2_All	GO:0030672	GO:0006897
CL2007.Contig3_All	GO:0006810	GO:0016020
CL201.Contig1_All	GO:0010468	GO:0043169	GO:0043231
CL201.Contig2_All	GO:0010468	GO:0043169	GO:0043231
CL2019.Contig2_All	GO:0007052	GO:0044424
CL2021.Contig2_All	GO:0003824
CL2046.Contig1_All	GO:0016829
CL2047.Contig1_All	GO:0044464
CL2047.Contig2_All	GO:0043229	GO:0005488	GO:0042742	GO:0050832
CL2049.Contig2_All	GO:0009987
CL2055.Contig1_All	GO:0043169	GO:0005743	GO:0008320	GO:0005758	GO:0006612
CL2056.Contig1_All	GO:0005488
CL2061.Contig1_All	GO:0007166	GO:0016020	GO:0004930
CL2061.Contig2_All	GO:0007166	GO:0016020	GO:0004930
CL2066.Contig4_All	GO:0005488	GO:0015630	GO:0007049	GO:0044430	GO:0005634
CL207.Contig3_All	GO:0005488
CL207.Contig6_All	GO:0005488
CL2072.Contig1_All	GO:0006412	GO:0003723	GO:0016458	GO:0022403	GO:0048232	GO:0034660	GO:0007281	GO:0030529	GO:0034518
CL2073.Contig1_All	GO:0030247	GO:0006022
CL2075.Contig2_All	GO:0044464	GO:0005488
CL2083.Contig3_All	GO:0060179
CL2084.Contig1_All	GO:0005818	GO:0005875	GO:0051293	GO:0003774	GO:0015631	GO:0032559
CL2084.Contig2_All	GO:0005818	GO:0051293	GO:0043234	GO:0003774	GO:0000166
CL2096.Contig2_All	GO:0004812	GO:0006418	GO:0032559	GO:0044424
CL2097.Contig2_All	GO:0031224	GO:0004871
CL2099.Contig1_All	GO:0046914	GO:0051540	GO:0031163
CL2099.Contig7_All	GO:0004871	GO:0023060
CL2099.Contig8_All	GO:0046914	GO:0051540	GO:0031163
CL2104.Contig1_All	GO:0005488
CL2104.Contig2_All	GO:0010468	GO:0043231
CL2106.Contig1_All	GO:0001700	GO:0006950	GO:0009966	GO:0012501	GO:0044424
CL2106.Contig2_All	GO:0001700	GO:0006950	GO:0009966	GO:0012501	GO:0044424
CL2107.Contig1_All	GO:0003824
CL2110.Contig1_All	GO:0006007	GO:0016624	GO:0019842
CL2110.Contig2_All	GO:0019842	GO:0006007	GO:0015630	GO:0016624	GO:0009060	GO:0005759
CL2110.Contig3_All	GO:0006007	GO:0016624	GO:0019842
CL2110.Contig5_All	GO:0006007	GO:0016624	GO:0019842
CL2110.Contig6_All	GO:0006007	GO:0016624	GO:0019842
CL2110.Contig7_All	GO:0006007	GO:0016624	GO:0019842
CL2119.Contig1_All	GO:0005488	GO:0004864	GO:0044237
CL2126.Contig1_All	GO:0016772	GO:0043231
CL2126.Contig2_All	GO:0016772	GO:0043231
CL2130.Contig2_All	GO:0015002	GO:0005746
CL2142.Contig1_All	GO:0008092	GO:0043232
CL2142.Contig2_All	GO:0008092	GO:0043232
CL2146.Contig2_All	GO:0005515	GO:0044267
CL2150.Contig1_All	GO:0005488	GO:0016301
CL2154.Contig1_All	GO:0016787
CL2156.Contig1_All	GO:0016020
CL2156.Contig2_All	GO:0044237	GO:0016020
CL2157.Contig1_All	GO:0005488	GO:0006886
CL2157.Contig2_All	GO:0005488	GO:0006886
CL2162.Contig1_All	GO:0031224	GO:0030246	GO:0043231	GO:0016740
CL2162.Contig2_All	GO:0031224	GO:0030246	GO:0043231	GO:0016740
CL2165.Contig1_All	GO:0005488
CL2165.Contig2_All	GO:0005488	GO:0043170	GO:0044238
CL2168.Contig1_All	GO:0003824
CL2168.Contig2_All	GO:0003824
CL2182.Contig1_All	GO:0008344	GO:0005874	GO:0007052	GO:0001700	GO:0048513	GO:0005819	GO:0015631
CL2182.Contig2_All	GO:0008344	GO:0005874	GO:0007052	GO:0001700	GO:0048513	GO:0005819	GO:0015631
CL2184.Contig2_All	GO:0006909
CL2186.Contig1_All	GO:0044444	GO:0043229
CL2190.Contig1_All	GO:0016787
CL2190.Contig2_All	GO:0003824
CL2192.Contig2_All	GO:0032446	GO:0043231
CL2199.Contig1_All	GO:0016859	GO:0006558	GO:0006570	GO:0044424
CL2199.Contig2_All	GO:0016859	GO:0004871	GO:0006558	GO:0006570	GO:0044424
CL2199.Contig3_All	GO:0016859	GO:0006558	GO:0006570	GO:0044424
CL2212.Contig1_All	GO:0016787
CL2212.Contig2_All	GO:0016787
CL2213.Contig1_All	GO:0008205	GO:0048565	GO:0043231	GO:0019866	GO:0040003	GO:0001700	GO:0007399	GO:0005506	GO:0008395
CL2213.Contig2_All	GO:0008205	GO:0048565	GO:0043231	GO:0046872	GO:0040003	GO:0001700	GO:0007399	GO:0008395
CL2214.Contig1_All	GO:0005681
CL2216.Contig1_All	GO:0010468	GO:0003677	GO:0006350
CL2216.Contig2_All	GO:0010468	GO:0003677	GO:0006350
CL222.Contig1_All	GO:0005515
CL222.Contig2_All	GO:0008092
CL222.Contig3_All	GO:0008092
CL222.Contig4_All	GO:0005515
CL2221.Contig2_All	GO:0016772
CL2221.Contig4_All	GO:0016772
CL2221.Contig5_All	GO:0016772
CL2227.Contig1_All	GO:0032559	GO:0016772
CL2227.Contig2_All	GO:0032559	GO:0016772
CL2228.Contig1_All	GO:0000166
CL223.Contig2_All	GO:0032236	GO:0007472	GO:0005218	GO:0042993	GO:0007423	GO:0016020
CL2240.Contig1_All	GO:0019866	GO:0006810	GO:0031224	GO:0005215
CL2240.Contig2_All	GO:0019866	GO:0006810	GO:0031224	GO:0005215
CL2241.Contig1_All	GO:0005488
CL2241.Contig2_All	GO:0005488
CL2241.Contig3_All	GO:0005488
CL2241.Contig4_All	GO:0005488
CL2252.Contig1_All	GO:0012501	GO:0030528	GO:0009888	GO:0043231	GO:0043234	GO:0003676	GO:0006355	GO:0001071	GO:0051320
CL2252.Contig2_All	GO:0012501	GO:0030528	GO:0009888	GO:0043231	GO:0043234	GO:0003676	GO:0006355	GO:0001071	GO:0051320
CL2256.Contig1_All	GO:0003824
CL226.Contig1_All	GO:0044464	GO:0008047	GO:0009966	GO:0007264
CL226.Contig2_All	GO:0044464	GO:0008047	GO:0009966	GO:0007264
CL2277.Contig4_All	GO:0006811
CL2277.Contig5_All	GO:0022891	GO:0006811	GO:0022804
CL2277.Contig6_All	GO:0022891	GO:0006811	GO:0022804
CL2277.Contig7_All	GO:0022891	GO:0006811	GO:0022804
CL2277.Contig8_All	GO:0022891	GO:0006811	GO:0022804
CL228.Contig1_All	GO:0005975	GO:0016798
CL2283.Contig2_All	GO:0017111
CL2286.Contig3_All	GO:0016568	GO:0003712	GO:0003676	GO:0006355	GO:0070603
CL2294.Contig2_All	GO:0003678	GO:0006261	GO:0005759	GO:0032559	GO:0043566
CL2300.Contig1_All	GO:0048731	GO:0015630	GO:0000226	GO:0005737	GO:0044430
CL2301.Contig1_All	GO:0019866	GO:0005488	GO:0043231	GO:0007007
CL2304.Contig2_All	GO:0005488
CL2307.Contig1_All	GO:0044444	GO:0043229
CL2308.Contig1_All	GO:0005840	GO:0005488	GO:0010467	GO:0005198
CL2308.Contig2_All	GO:0005840	GO:0005488	GO:0010467	GO:0005198
CL231.Contig1_All	GO:0015075	GO:0031224
CL231.Contig2_All	GO:0015075	GO:0031224
CL231.Contig3_All	GO:0015075	GO:0031224
CL2318.Contig1_All	GO:0000314	GO:0010467	GO:0005198
CL2318.Contig2_All	GO:0005840
CL2320.Contig1_All	GO:0044421	GO:0046872	GO:0016788	GO:0031960	GO:0007275
CL2321.Contig2_All	GO:0003824
CL2323.Contig1_All	GO:0031224	GO:0003002	GO:0051234	GO:0031090	GO:0043231
CL2323.Contig2_All	GO:0031224	GO:0003002	GO:0051234	GO:0031090	GO:0043231
CL2323.Contig3_All	GO:0031224	GO:0003002	GO:0051234	GO:0031090	GO:0043231
CL2323.Contig4_All	GO:0031224	GO:0003002	GO:0051234	GO:0031090	GO:0043231
CL2327.Contig1_All	GO:0044464	GO:0046914
CL2327.Contig2_All	GO:0044464	GO:0046914
CL2328.Contig2_All	GO:0017111	GO:0016020	GO:0032559
CL2335.Contig1_All	GO:0008233	GO:0043231	GO:0016020
CL2335.Contig2_All	GO:0019538	GO:0043231	GO:0031224	GO:0070011
CL2339.Contig1_All	GO:0016740
CL2339.Contig2_All	GO:0016740
CL2340.Contig1_All	GO:0005179
CL2340.Contig3_All	GO:0005179
CL2341.Contig2_All	GO:0007052
CL2343.Contig2_All	GO:0044444	GO:0005488	GO:0031252
CL2343.Contig4_All	GO:0005488	GO:0031252	GO:0044444	GO:0006897
CL2344.Contig1_All	GO:0007613	GO:0006810
CL2344.Contig2_All	GO:0007613	GO:0006810
CL2344.Contig3_All	GO:0007613	GO:0006810
CL2350.Contig1_All	GO:0006259	GO:0010468
CL2350.Contig2_All	GO:0006259	GO:0010468	GO:0006350
CL2356.Contig1_All	GO:0005099	GO:0044464	GO:0032318
CL2356.Contig2_All	GO:0005099	GO:0044464	GO:0032318
CL2356.Contig3_All	GO:0005099	GO:0044464	GO:0032318
CL2357.Contig1_All	GO:0016859	GO:0044267
CL2357.Contig2_All	GO:0016859	GO:0044267
CL2359.Contig1_All	GO:0005488
CL2359.Contig2_All	GO:0005488
CL2365.Contig2_All	GO:0005488
CL2379.Contig1_All	GO:0005488	GO:0044238
CL2379.Contig2_All	GO:0003676	GO:0034641	GO:0043170	GO:0044238	GO:0003824
CL238.Contig2_All	GO:0030520	GO:0048545	GO:0034708	GO:0043565	GO:0008283	GO:0010551
CL2381.Contig1_All	GO:0016740
CL2381.Contig2_All	GO:0016020	GO:0016746
CL2385.Contig1_All	GO:0010970	GO:0005488	GO:0005813	GO:0030990
CL2385.Contig2_All	GO:0010970	GO:0005488	GO:0005813	GO:0030990
CL2394.Contig1_All	GO:0006811	GO:0016020
CL2394.Contig2_All	GO:0006811	GO:0016020
CL2394.Contig3_All	GO:0006811	GO:0016020
CL2396.Contig2_All	GO:0008152	GO:0003824
CL2399.Contig1_All	GO:0016787
CL2399.Contig3_All	GO:0005488	GO:0004518	GO:0016740
CL2399.Contig4_All	GO:0005488	GO:0003824
CL2400.Contig1_All	GO:0048037	GO:0016846	GO:0008152	GO:0016769
CL2406.Contig1_All	GO:0005272	GO:0005887	GO:0030001
CL2406.Contig2_All	GO:0005272	GO:0005887	GO:0030001
CL2407.Contig1_All	GO:0003824
CL2407.Contig2_All	GO:0005488
CL2408.Contig1_All	GO:0030554	GO:0016491	GO:0044281
CL2409.Contig2_All	GO:0005488
CL241.Contig2_All	GO:0005488
CL241.Contig6_All	GO:0005488
CL2410.Contig2_All	GO:0071617	GO:0065008	GO:0005488	GO:0006897	GO:0044424
CL2417.Contig1_All	GO:0005488
CL2424.Contig1_All	GO:0043227	GO:0006810	GO:0042051
CL2424.Contig2_All	GO:0043227	GO:0006810	GO:0042051
CL2428.Contig1_All	GO:0005488	GO:0007292	GO:0007143	GO:0007127	GO:0003824
CL243.Contig5_All	GO:0005488
CL2430.Contig1_All	GO:0035194	GO:0046914
CL2430.Contig2_All	GO:0035194	GO:0046914
CL2433.Contig2_All	GO:0016740
CL245.Contig1_All	GO:0016740
CL245.Contig2_All	GO:0016740
CL2452.Contig1_All	GO:0003824
CL2452.Contig2_All	GO:0016787
CL2457.Contig1_All	GO:0004812	GO:0003723	GO:0043231	GO:0006418	GO:0032559
CL2457.Contig2_All	GO:0003723	GO:0043231	GO:0004812	GO:0007033	GO:0006418	GO:0032559
CL2459.Contig1_All	GO:0051301	GO:0001934	GO:0032559	GO:0004702
CL2459.Contig2_All	GO:0051301	GO:0001934	GO:0032559	GO:0004702
CL2462.Contig1_All	GO:0010466	GO:0010955	GO:0004866
CL2462.Contig2_All	GO:0010466	GO:0010955	GO:0004866
CL2462.Contig3_All	GO:0010466	GO:0010955	GO:0004866
CL2462.Contig4_All	GO:0010466	GO:0010955	GO:0004866
CL2463.Contig2_All	GO:0048870	GO:0000226
CL2467.Contig1_All	GO:0046872
CL2474.Contig1_All	GO:0016020	GO:0004872
CL2478.Contig2_All	GO:0005198
CL2484.Contig1_All	GO:0008092	GO:0031023	GO:0043169	GO:0007293	GO:0048134	GO:0007015	GO:0043232	GO:0007283	GO:0007051	GO:0044444	GO:0035324	GO:0016020
CL2484.Contig2_All	GO:0008092	GO:0031023	GO:0043169	GO:0007293	GO:0048134	GO:0007015	GO:0043232	GO:0007283	GO:0007051	GO:0044444	GO:0035324	GO:0016020
CL2494.Contig1_All	GO:0016787
CL2495.Contig1_All	GO:0003824
CL2497.Contig2_All	GO:0010468	GO:0043566	GO:0043231
CL2497.Contig3_All	GO:0010468	GO:0043566	GO:0043231
CL2499.Contig1_All	GO:0043161	GO:0006917	GO:0051439	GO:0031981	GO:0051704	GO:0031461	GO:0019899	GO:0044444	GO:0009653	GO:0008283	GO:0019787
CL250.Contig1_All	GO:0042742	GO:0016462	GO:0032559
CL250.Contig2_All	GO:0042742	GO:0016462	GO:0032559
CL2502.Contig1_All	GO:0005488
CL251.Contig3_All	GO:0009987	GO:0043229
CL2515.Contig1_All	GO:0030529
CL2515.Contig3_All	GO:0030529
CL252.Contig3_All	GO:0043234	GO:0000380	GO:0043231
CL2530.Contig1_All	GO:0044444	GO:0031332	GO:0015630
CL2530.Contig2_All	GO:0044444	GO:0031332	GO:0015630
CL2536.Contig1_All	GO:0046872	GO:0034641	GO:0043170	GO:0044238	GO:0003824
CL2536.Contig2_All	GO:0046872	GO:0034641	GO:0043170	GO:0044238	GO:0003824
CL2539.Contig1_All	GO:0006909
CL2544.Contig1_All	GO:0048666
CL2544.Contig2_All	GO:0048666
CL2548.Contig1_All	GO:0032583	GO:0048812	GO:0010557	GO:0030518	GO:0070603	GO:0034728	GO:0005678	GO:0048513	GO:0003676	GO:0004386	GO:0003702	GO:0005694	GO:0032559	GO:0006338	GO:0042623	GO:0003682	GO:0031010
CL2548.Contig2_All	GO:0032583	GO:0048812	GO:0010557	GO:0030518	GO:0070603	GO:0034728	GO:0005678	GO:0048513	GO:0003676	GO:0004386	GO:0003702	GO:0005694	GO:0032559	GO:0006338	GO:0042623	GO:0003682	GO:0031010
CL2548.Contig3_All	GO:0032583	GO:0048812	GO:0010557	GO:0030518	GO:0070603	GO:0034728	GO:0005678	GO:0048513	GO:0003676	GO:0004386	GO:0003702	GO:0005694	GO:0032559	GO:0006338	GO:0042623	GO:0003682	GO:0031010
CL2549.Contig2_All	GO:0005214
CL2551.Contig1_All	GO:0050896	GO:0005488	GO:0043231	GO:0015630	GO:0051276	GO:0022613	GO:0019941	GO:0015934	GO:0006351	GO:0005198	GO:0043412
CL2551.Contig2_All	GO:0050896	GO:0005488	GO:0043231	GO:0015630	GO:0051276	GO:0022613	GO:0019941	GO:0015934	GO:0006351	GO:0005198	GO:0043412
CL2551.Contig3_All	GO:0050896	GO:0005488	GO:0043231	GO:0015630	GO:0051276	GO:0022613	GO:0019941	GO:0015934	GO:0006351	GO:0005198	GO:0043412
CL2559.Contig2_All	GO:0016491	GO:0042598	GO:0043231	GO:0044444
CL2567.Contig1_All	GO:0009987	GO:0016791	GO:0044464
CL2567.Contig2_All	GO:0009987	GO:0016791	GO:0044464
CL2568.Contig2_All	GO:0016787
CL2568.Contig3_All	GO:0016787
CL2571.Contig1_All	GO:0007409
CL2571.Contig2_All	GO:0007409
CL2572.Contig1_All	GO:0032561	GO:0043623	GO:0007017	GO:0017111	GO:0032991	GO:0015630
CL2572.Contig2_All	GO:0043234	GO:0032502	GO:0032561	GO:0043623	GO:0007017	GO:0017111	GO:0015630	GO:0005198
CL2572.Contig3_All	GO:0043234	GO:0032502	GO:0032561	GO:0043623	GO:0007017	GO:0017111	GO:0015630	GO:0005198
CL2572.Contig4_All	GO:0043234	GO:0032502	GO:0032561	GO:0043623	GO:0007017	GO:0017111	GO:0015630	GO:0005198
CL2572.Contig5_All	GO:0032561	GO:0043623	GO:0007017	GO:0017111	GO:0032991	GO:0015630
CL2574.Contig4_All	GO:0007015	GO:0016791	GO:0005515	GO:0033198
CL2578.Contig1_All	GO:0015698	GO:0005254	GO:0031224
CL2579.Contig2_All	GO:0003712	GO:0032501
CL258.Contig1_All	GO:0005488
CL258.Contig3_All	GO:0005488
CL259.Contig1_All	GO:0003676	GO:0031981
CL259.Contig2_All	GO:0003676	GO:0031981
CL2590.Contig1_All	GO:0015405	GO:0042623
CL2590.Contig2_All	GO:0015405	GO:0006810	GO:0031224	GO:0017111	GO:0032559
CL2594.Contig1_All	GO:0004872
CL2594.Contig2_All	GO:0004872	GO:0044464
CL2607.Contig1_All	GO:0005488	GO:0006350
CL2607.Contig2_All	GO:0005488	GO:0006350
CL2612.Contig1_All	GO:0003676
CL2612.Contig2_All	GO:0003676
CL2613.Contig1_All	GO:0005488	GO:0022892	GO:0006631
CL2613.Contig2_All	GO:0005488	GO:0022892	GO:0006631
CL2618.Contig1_All	GO:0008233
CL2618.Contig2_All	GO:0043231	GO:0008233
CL262.Contig1_All	GO:0006810
CL262.Contig2_All	GO:0006810
CL262.Contig4_All	GO:0043231	GO:0006909	GO:0042051	GO:0010259	GO:0022410	GO:0046907	GO:0008152	GO:0015631	GO:0003824	GO:0030001	GO:0005267
CL262.Contig5_All	GO:0005267	GO:0008152	GO:0030001	GO:0003824	GO:0044424
CL2626.Contig1_All	GO:0043005	GO:0000226	GO:0009611	GO:0009605	GO:0005515	GO:0044430	GO:0010033	GO:0031175	GO:0051239	GO:0048522	GO:0051128
CL2626.Contig2_All	GO:0043005	GO:0000226	GO:0009611	GO:0009605	GO:0005515	GO:0044430	GO:0010033	GO:0031175	GO:0051239	GO:0034621	GO:0048522	GO:0051128
CL2627.Contig1_All	GO:0005488	GO:0050794	GO:0008152	GO:0044464
CL2627.Contig2_All	GO:0044464	GO:0050794	GO:0005488
CL2630.Contig1_All	GO:0044464
CL2630.Contig2_All	GO:0044464
CL2631.Contig1_All	GO:0010467	GO:0030529	GO:0005198
CL2631.Contig2_All	GO:0010467	GO:0030529	GO:0005198
CL2639.Contig1_All	GO:0044464	GO:0003824
CL2639.Contig2_All	GO:0044464	GO:0003824
CL264.Contig1_All	GO:0015299	GO:0044464	GO:0006812
CL264.Contig2_All	GO:0015299	GO:0044464	GO:0006812
CL264.Contig3_All	GO:0015299	GO:0044464	GO:0006812
CL264.Contig4_All	GO:0015299	GO:0044464	GO:0006812
CL264.Contig5_All	GO:0015299	GO:0044464	GO:0006812
CL264.Contig6_All	GO:0015299	GO:0044464	GO:0006812
CL264.Contig7_All	GO:0015299	GO:0044464	GO:0006812
CL264.Contig8_All	GO:0015299	GO:0044464	GO:0006812
CL264.Contig9_All	GO:0006811	GO:0015297
CL2641.Contig2_All	GO:0046914	GO:0031224	GO:0005261	GO:0030001
CL2647.Contig1_All	GO:0005488	GO:0006352	GO:0005667	GO:0003824	GO:0003702
CL265.Contig1_All	GO:0003712	GO:0006357	GO:0005667	GO:0046983
CL265.Contig2_All	GO:0003712	GO:0006357	GO:0005667	GO:0046983
CL265.Contig3_All	GO:0003712	GO:0006357	GO:0005667	GO:0046983
CL265.Contig4_All	GO:0003712	GO:0006357	GO:0005667	GO:0046983
CL265.Contig5_All	GO:0003712	GO:0006357	GO:0005667	GO:0046983
CL2653.Contig1_All	GO:0070011
CL2653.Contig2_All	GO:0070011
CL2654.Contig1_All	GO:0006448	GO:0043021	GO:0008135	GO:0006449	GO:0018205	GO:0044424
CL2654.Contig2_All	GO:0006448	GO:0043021	GO:0008135	GO:0006449	GO:0018205	GO:0044424
CL2659.Contig1_All	GO:0016192	GO:0023052	GO:0065007	GO:0016043
CL2659.Contig4_All	GO:0009987
CL2662.Contig3_All	GO:0003676
CL2665.Contig1_All	GO:0006810	GO:0043231	GO:0044238	GO:0046914	GO:0003824	GO:0044237	GO:0016020
CL267.Contig1_All	GO:0006810
CL2672.Contig1_All	GO:0044464	GO:0005215
CL2672.Contig2_All	GO:0044464	GO:0005215
CL2672.Contig3_All	GO:0044464	GO:0005215
CL2672.Contig4_All	GO:0044464	GO:0005215
CL2672.Contig5_All	GO:0044464	GO:0005215
CL2672.Contig6_All	GO:0044464	GO:0005215
CL2672.Contig7_All	GO:0044464	GO:0005215
CL2675.Contig1_All	GO:0050896	GO:0043231	GO:0032559
CL2675.Contig2_All	GO:0050896	GO:0043231	GO:0032559
CL2678.Contig1_All	GO:0017111	GO:0043234	GO:0032561	GO:0008135
CL2678.Contig2_All	GO:0005488
CL2683.Contig1_All	GO:0016787
CL2683.Contig2_All	GO:0016787
CL2685.Contig1_All	GO:0005488
CL2686.Contig1_All	GO:0046914	GO:0003676	GO:0005681	GO:0006396
CL2686.Contig2_All	GO:0005488
CL2689.Contig1_All	GO:0005488	GO:0044238	GO:0044260	GO:0010468
CL2689.Contig2_All	GO:0016763	GO:0031981	GO:0046872	GO:0010259	GO:0017136	GO:0000784	GO:0006464
CL269.Contig1_All	GO:0046914
CL2692.Contig2_All	GO:0005488	GO:0006810	GO:0044464
CL2692.Contig3_All	GO:0005488
CL2697.Contig1_All	GO:0005488
CL2697.Contig3_All	GO:0005488
CL2699.Contig2_All	GO:0003676	GO:0003824
CL2704.Contig1_All	GO:0003824
CL2704.Contig2_All	GO:0016787
CL2705.Contig1_All	GO:0043229	GO:0000723	GO:0016787
CL2705.Contig2_All	GO:0004527	GO:0016233	GO:0043232
CL2706.Contig1_All	GO:0032559	GO:0042623	GO:0008135
CL2707.Contig2_All	GO:0015630	GO:0006950	GO:0010259	GO:0005488
CL2712.Contig1_All	GO:0016791	GO:0006796
CL2712.Contig2_All	GO:0016791	GO:0006796
CL272.Contig1_All	GO:0008233
CL272.Contig2_All	GO:0070011
CL272.Contig3_All	GO:0019538	GO:0004175
CL272.Contig4_All	GO:0070011
CL272.Contig5_All	GO:0070011
CL272.Contig6_All	GO:0008233
CL272.Contig7_All	GO:0008233
CL272.Contig8_All	GO:0008233
CL272.Contig9_All	GO:0070011
CL2720.Contig3_All	GO:0035556	GO:0032561	GO:0006810	GO:0004620	GO:0017111
CL274.Contig1_All	GO:0005488	GO:0004672	GO:0006468
CL274.Contig2_All	GO:0016740
CL284.Contig1_All	GO:0006259	GO:0044427	GO:0006325	GO:0003676	GO:0043231
CL284.Contig2_All	GO:0003676	GO:0043229	GO:0009987
CL284.Contig3_All	GO:0003676	GO:0043229	GO:0009987
CL284.Contig6_All	GO:0005488
CL284.Contig7_All	GO:0005488
CL284.Contig8_All	GO:0003676	GO:0043229	GO:0009987
CL285.Contig2_All	GO:0006220	GO:0016879	GO:0000166
CL287.Contig2_All	GO:0005488
CL288.Contig1_All	GO:0032502	GO:0032501
CL2954.Contig1_All	GO:0031347	GO:0043498
CL2963.Contig1_All	GO:0032501	GO:0032502
CL2964.Contig1_All	GO:0046914
CL2967.Contig1_All	GO:0005488	GO:0044238	GO:0043170
CL2969.Contig2_All	GO:0044260	GO:0044238
CL2980.Contig2_All	GO:0044424
CL2984.Contig1_All	GO:0006281	GO:0005515
CL2996.Contig1_All	GO:0008092	GO:0030695	GO:0006915	GO:0030016	GO:0016740	GO:0050794
CL2998.Contig1_All	GO:0044431	GO:0030117	GO:0006810	GO:0031267
CL2998.Contig2_All	GO:0005488	GO:0030119	GO:0015031
CL2999.Contig2_All	GO:0035556	GO:0032561	GO:0006810	GO:0004620
CL300.Contig1_All	GO:0005488
CL300.Contig2_All	GO:0005488
CL3001.Contig1_All	GO:0006351	GO:0007178	GO:0001745	GO:0008283	GO:0001708	GO:0001071	GO:0044424	GO:0048102	GO:0003002	GO:0006915	GO:0007399	GO:0016049	GO:0030703	GO:0016477	GO:0008593
CL3001.Contig2_All	GO:0006351	GO:0030528	GO:0005488	GO:0001071
CL3004.Contig10_All	GO:0001745	GO:0046914	GO:0003676	GO:0061061	GO:0007399	GO:0043231	GO:0012501	GO:0060180
CL3004.Contig11_All	GO:0001745	GO:0046914	GO:0003676	GO:0061061	GO:0007399	GO:0043231	GO:0012501	GO:0060180
CL3004.Contig12_All	GO:0001745	GO:0046914	GO:0003676	GO:0061061	GO:0007399	GO:0043231	GO:0012501	GO:0060180
CL3004.Contig1_All	GO:0001745	GO:0046914	GO:0003676	GO:0061061	GO:0007399	GO:0043231	GO:0012501	GO:0060180
CL3004.Contig2_All	GO:0001745	GO:0046914	GO:0003676	GO:0061061	GO:0007399	GO:0043231	GO:0012501	GO:0060180
CL3004.Contig3_All	GO:0001745	GO:0046914	GO:0003676	GO:0061061	GO:0007399	GO:0043231	GO:0012501	GO:0060180
CL3004.Contig4_All	GO:0001745	GO:0046914	GO:0003676	GO:0061061	GO:0007399	GO:0043231	GO:0012501	GO:0060180
CL3004.Contig5_All	GO:0001745	GO:0046914	GO:0003676	GO:0061061	GO:0007399	GO:0043231	GO:0012501	GO:0060180
CL3004.Contig6_All	GO:0001745	GO:0046914	GO:0003676	GO:0061061	GO:0007399	GO:0043231	GO:0012501	GO:0060180
CL3004.Contig7_All	GO:0001745	GO:0046914	GO:0003676	GO:0061061	GO:0007399	GO:0043231	GO:0012501	GO:0060180
CL3004.Contig8_All	GO:0001745	GO:0046914	GO:0003676	GO:0061061	GO:0007399	GO:0043231	GO:0012501	GO:0060180
CL3004.Contig9_All	GO:0001745	GO:0046914	GO:0003676	GO:0061061	GO:0007399	GO:0043231	GO:0012501	GO:0060180
CL3006.Contig1_All	GO:0046872	GO:0002200	GO:0019104	GO:0043231	GO:0006281
CL3006.Contig2_All	GO:0005488	GO:0051704	GO:0002566	GO:0002562	GO:0019104	GO:0043231	GO:0006281
CL301.Contig1_All	GO:0048193	GO:0016044	GO:0016020
CL301.Contig2_All	GO:0048193	GO:0016044	GO:0016020
CL3015.Contig1_All	GO:0005515	GO:0016020	GO:0043231	GO:0044237	GO:0006629	GO:0071813	GO:0050789	GO:0004872	GO:0015918
CL3015.Contig2_All	GO:0006810	GO:0005515	GO:0044425	GO:0050789	GO:0009987	GO:0008152
CL3019.Contig1_All	GO:0048812
CL3019.Contig2_All	GO:0005488	GO:0010468	GO:0001071	GO:0048812
CL3025.Contig1_All	GO:0010467	GO:0044444	GO:0030529	GO:0005198
CL3025.Contig2_All	GO:0010467	GO:0044444	GO:0030529	GO:0005198
CL3026.Contig1_All	GO:0006810
CL3026.Contig2_All	GO:0006810
CL3026.Contig3_All	GO:0006810
CL3029.Contig1_All	GO:0035556	GO:0006810	GO:0000166
CL3029.Contig2_All	GO:0009987
CL3029.Contig3_All	GO:0009987
CL3032.Contig1_All	GO:0006810
CL3036.Contig2_All	GO:0000278	GO:0043231	GO:0006281	GO:0043234	GO:0015630	GO:0003676	GO:0030234	GO:0006959	GO:0006271	GO:0006277
CL3041.Contig1_All	GO:0006625	GO:0016887	GO:0005515	GO:0007017	GO:0044439	GO:0032559
CL3041.Contig2_All	GO:0016462	GO:0042579	GO:0006996	GO:0032559
CL3044.Contig1_All	GO:0048592	GO:0007414	GO:0007411
CL3044.Contig2_All	GO:0048592	GO:0007414	GO:0007411
CL3045.Contig1_All	GO:0009987
CL3045.Contig2_All	GO:0009987
CL3048.Contig1_All	GO:0006952	GO:0001562
CL3048.Contig2_All	GO:0006952	GO:0001562
CL3048.Contig3_All	GO:0006952	GO:0001562
CL3048.Contig4_All	GO:0001562	GO:0006952	GO:0016723
CL3052.Contig1_All	GO:0005488
CL3052.Contig2_All	GO:0003676
CL3053.Contig1_All	GO:0005739
CL3053.Contig2_All	GO:0005739
CL3056.Contig1_All	GO:0016477	GO:0007097	GO:0032991	GO:0000910	GO:0002164	GO:0040001	GO:0000166	GO:0009790
CL3056.Contig2_All	GO:0007017	GO:0032991	GO:0000166
CL3056.Contig3_All	GO:0016477	GO:0007097	GO:0032991	GO:0000910	GO:0002164	GO:0040001	GO:0000166	GO:0009790
CL3065.Contig1_All	GO:0016787
CL3065.Contig2_All	GO:0003824
CL3066.Contig3_All	GO:0005488
CL3069.Contig1_All	GO:0006357	GO:0006259	GO:0031981	GO:0051276	GO:0005694	GO:0003916	GO:0009790
CL3069.Contig2_All	GO:0006259	GO:0006355	GO:0005694	GO:0003916	GO:0005634
CL3073.Contig1_All	GO:0005488	GO:0044449	GO:0005856	GO:0030016	GO:0016868	GO:0005913	GO:0030055	GO:0006006
CL3073.Contig2_All	GO:0030054	GO:0005488	GO:0044449	GO:0030016	GO:0016868	GO:0006006	GO:0016323
CL3079.Contig1_All	GO:0031032	GO:0043234	GO:0044449	GO:0005275	GO:0046872	GO:0033058	GO:0019725	GO:0006836	GO:0007271	GO:0007610	GO:0016020
CL3079.Contig2_All	GO:0031032	GO:0043234	GO:0044449	GO:0005275	GO:0046872	GO:0033058	GO:0019725	GO:0006836	GO:0007271	GO:0007610	GO:0016020
CL3079.Contig3_All	GO:0031032	GO:0005488	GO:0043234	GO:0044449	GO:0005275	GO:0033058	GO:0019725	GO:0006836	GO:0007271	GO:0007610
CL3082.Contig1_All	GO:0016757	GO:0016020
CL3082.Contig2_All	GO:0000139	GO:0006023	GO:0031224	GO:0008375
CL3083.Contig2_All	GO:0044237	GO:0044444
CL3084.Contig1_All	GO:0046914
CL3087.Contig1_All	GO:0005488
CL3088.Contig1_All	GO:0003002	GO:0006909	GO:0045449	GO:0048592
CL3088.Contig2_All	GO:0043231	GO:0007472	GO:0006357	GO:0000981	GO:0048592	GO:0003677	GO:0001708	GO:0048859	GO:0003702
CL3094.Contig1_All	GO:0030554	GO:0016491	GO:0044281
CL3094.Contig2_All	GO:0030554	GO:0016491	GO:0044281
CL3095.Contig1_All	GO:0016787
CL3095.Contig2_All	GO:0016787
CL3105.Contig1_All	GO:0001727	GO:0030384
CL3105.Contig2_All	GO:0001727	GO:0030384
CL3106.Contig1_All	GO:0043231	GO:0009887	GO:0048511	GO:0001071	GO:0003677	GO:0005515	GO:0006351
CL3111.Contig1_All	GO:0015299	GO:0006812
CL3111.Contig2_All	GO:0015299	GO:0006812
CL3111.Contig3_All	GO:0015299	GO:0006812
CL3111.Contig4_All	GO:0015299	GO:0006812
CL3114.Contig1_All	GO:0043066
CL3114.Contig2_All	GO:0043066
CL3114.Contig3_All	GO:0043066
CL3124.Contig2_All	GO:0005488
CL3127.Contig1_All	GO:0008188	GO:0007186	GO:0023060	GO:0016021
CL3129.Contig1_All	GO:0043231	GO:0007186	GO:0006461	GO:0000166	GO:0016301
CL3135.Contig1_All	GO:0043231
CL3135.Contig2_All	GO:0043231	GO:0044238	GO:0003824
CL3137.Contig2_All	GO:0004812	GO:0006418	GO:0032559	GO:0044424
CL3138.Contig1_All	GO:0008038	GO:0048675	GO:0043005	GO:0044297	GO:0007420	GO:0006935	GO:0042802	GO:0006897	GO:0043498	GO:0004888
CL3138.Contig2_All	GO:0008038	GO:0048675	GO:0043005	GO:0044297	GO:0007420	GO:0006935	GO:0042802	GO:0006897	GO:0043498	GO:0004888
CL3138.Contig3_All	GO:0008038	GO:0048675	GO:0043005	GO:0044297	GO:0007420	GO:0006935	GO:0042802	GO:0006897	GO:0043498	GO:0004888
CL314.Contig3_All	GO:0005488
CL3141.Contig2_All	GO:0010468	GO:0046914	GO:0043231
CL3145.Contig1_All	GO:0005622	GO:0045449	GO:0006351
CL3146.Contig1_All	GO:0005102	GO:0016020	GO:0007179	GO:0010646	GO:0051179	GO:0048522	GO:0035466
CL3153.Contig2_All	GO:0008652	GO:0043231	GO:0008483
CL3154.Contig1_All	GO:0043041	GO:0048066	GO:0006570	GO:0016874	GO:0048511	GO:0031327	GO:0007564	GO:0044424	GO:0006584
CL3157.Contig1_All	GO:0001745	GO:0005515	GO:0043231	GO:0033036
CL3157.Contig2_All	GO:0001745	GO:0048193	GO:0044431	GO:0005886	GO:0006886	GO:0019900
CL3160.Contig1_All	GO:0044464
CL3161.Contig1_All	GO:0006810
CL3161.Contig2_All	GO:0006810
CL3162.Contig1_All	GO:0005488
CL3162.Contig2_All	GO:0007626	GO:0043231	GO:0001752	GO:0006959	GO:0006355	GO:0016198	GO:0002118	GO:0003702	GO:0006915	GO:0042051	GO:0005488
CL3162.Contig3_All	GO:0007626	GO:0043231	GO:0001752	GO:0006959	GO:0006355	GO:0016198	GO:0002118	GO:0003702	GO:0006915	GO:0042051	GO:0005488
CL3165.Contig1_All	GO:0043169	GO:0006464	GO:0004672	GO:0030695	GO:0032559
CL3165.Contig2_All	GO:0007015	GO:0004672	GO:0008289	GO:0030832	GO:0006464
CL3167.Contig1_All	GO:0016787	GO:0044238
CL3171.Contig1_All	GO:0006687	GO:0006041	GO:0019725	GO:0031228	GO:0008194	GO:0009100	GO:0006464
CL3171.Contig2_All	GO:0016740
CL3171.Contig3_All	GO:0012505	GO:0031224	GO:0043231	GO:0016740
CL3173.Contig1_All	GO:0003824	GO:0006397
CL3173.Contig2_All	GO:0003824	GO:0006397
CL3173.Contig3_All	GO:0003824	GO:0006397
CL3174.Contig1_All	GO:0003676	GO:0043170	GO:0044238
CL3174.Contig2_All	GO:0003676	GO:0043170	GO:0044238
CL3174.Contig3_All	GO:0005488
CL3175.Contig1_All	GO:0018024
CL3175.Contig2_All	GO:0016740
CL3176.Contig1_All	GO:0016055	GO:0003676	GO:0032501	GO:0043231	GO:0019900
CL3179.Contig1_All	GO:0032561	GO:0017111
CL3179.Contig2_All	GO:0000166
CL3186.Contig3_All	GO:0005488
CL3193.Contig2_All	GO:0048731	GO:0016043	GO:0009987
CL3193.Contig3_All	GO:0048468	GO:0071842	GO:0007399
CL3193.Contig4_All	GO:0048468	GO:0071842	GO:0007399
CL3194.Contig1_All	GO:0015002	GO:0005746
CL3196.Contig2_All	GO:0016757
CL32.Contig1_All	GO:0003678	GO:0005488	GO:0043231	GO:0006261	GO:0006277
CL32.Contig2_All	GO:0003678	GO:0005488	GO:0043231	GO:0006261	GO:0006277
CL3208.Contig1_All	GO:0010970	GO:0016192	GO:0003774	GO:0032559	GO:0015630
CL3208.Contig2_All	GO:0010970	GO:0016192	GO:0003774	GO:0032559	GO:0015630
CL3209.Contig1_All	GO:0003712	GO:0070461	GO:0004468	GO:0006355	GO:0005667	GO:0016573
CL321.Contig2_All	GO:0070011
CL321.Contig3_All	GO:0070011
CL3210.Contig1_All	GO:0032559	GO:0042623
CL3210.Contig2_All	GO:0004386	GO:0010467	GO:0042623	GO:0032559
CL3213.Contig1_All	GO:0003824
CL3213.Contig2_All	GO:0044238	GO:0003824
CL3226.Contig1_All	GO:0005488
CL3226.Contig2_All	GO:0005488
CL3229.Contig1_All	GO:0031981	GO:0008152	GO:0046907	GO:0009653	GO:0043067	GO:0007399	GO:0005515	GO:0065008	GO:0050896
CL3234.Contig1_All	GO:0006351	GO:0003677	GO:0001071	GO:0005515	GO:0043231
CL3234.Contig2_All	GO:0006351	GO:0003677	GO:0001071	GO:0005515	GO:0043231
CL3236.Contig1_All	GO:0005488
CL3237.Contig1_All	GO:0005488
CL3237.Contig3_All	GO:0005488	GO:0044464
CL324.Contig1_All	GO:0016810	GO:0043231
CL324.Contig2_All	GO:0016787	GO:0043231
CL3240.Contig1_All	GO:0005488
CL3240.Contig2_All	GO:0005488
CL3242.Contig1_All	GO:0005198
CL3242.Contig2_All	GO:0005198
CL3246.Contig1_All	GO:0005488	GO:0003824
CL3247.Contig1_All	GO:0008287	GO:0019888	GO:0023060
CL3247.Contig2_All	GO:0008287	GO:0019888	GO:0023060
CL3255.Contig2_All	GO:0005794	GO:0044446
CL3255.Contig3_All	GO:0005794	GO:0044446
CL3264.Contig2_All	GO:0016740
CL3267.Contig2_All	GO:0016862
CL327.Contig1_All	GO:0007417	GO:0008306	GO:0006464	GO:0004672	GO:0048511	GO:0032559
CL327.Contig2_All	GO:0004672	GO:0006464	GO:0032559
CL3273.Contig2_All	GO:0016021	GO:0015322	GO:0015833
CL3274.Contig1_All	GO:0043231
CL3274.Contig2_All	GO:0005488	GO:0043231
CL3275.Contig1_All	GO:0008233
CL3275.Contig2_All	GO:0046872	GO:0070011
CL3282.Contig1_All	GO:0016757	GO:0006497	GO:0031090	GO:0031224
CL3282.Contig2_All	GO:0016757	GO:0006497	GO:0031090	GO:0031224
CL3283.Contig1_All	GO:0016462	GO:0032559
CL3283.Contig2_All	GO:0016462	GO:0032559
CL3286.Contig1_All	GO:0016070
CL3286.Contig2_All	GO:0016070
CL3286.Contig3_All	GO:0009451
CL3288.Contig1_All	GO:0016854	GO:0006720	GO:0043231	GO:0008202
CL3288.Contig2_All	GO:0016854	GO:0042579	GO:0006629
CL3288.Contig3_All	GO:0044255	GO:0043231	GO:0016853
CL3289.Contig1_All	GO:0016787	GO:0008152
CL3289.Contig2_All	GO:0008152	GO:0016787
CL329.Contig2_All	GO:0044464	GO:0023060
CL3293.Contig2_All	GO:0016337	GO:0006013	GO:0042350	GO:0048037	GO:0016836	GO:0044424
CL3294.Contig1_All	GO:0030017
CL3294.Contig2_All	GO:0030017
CL3294.Contig3_All	GO:0030017
CL3295.Contig1_All	GO:0015077	GO:0015662	GO:0006754	GO:0005515	GO:0016469
CL3295.Contig2_All	GO:0015077	GO:0015662	GO:0006754	GO:0005515	GO:0016469
CL3297.Contig2_All	GO:0048646	GO:0048168	GO:0007411	GO:0005102
CL3298.Contig1_All	GO:0015405	GO:0006810	GO:0031224	GO:0005253	GO:0017111	GO:0032559
CL3298.Contig2_All	GO:0015405	GO:0006810	GO:0031224	GO:0005253	GO:0017111	GO:0032559
CL3299.Contig1_All	GO:0000278	GO:0000377	GO:0005681
CL3300.Contig1_All	GO:0044464	GO:0005488
CL3303.Contig1_All	GO:0044448	GO:0030709	GO:0007626	GO:0007267	GO:0007043	GO:0043296	GO:0008283	GO:0008105	GO:0002009	GO:0001700	GO:0070851	GO:0035088	GO:0007619	GO:0042331	GO:0007399	GO:0033267	GO:0051293	GO:0016776	GO:0045202
CL3303.Contig2_All	GO:0009987
CL3303.Contig3_All	GO:0044448	GO:0030709	GO:0007626	GO:0007267	GO:0007043	GO:0043296	GO:0008283	GO:0008105	GO:0002009	GO:0001700	GO:0070851	GO:0035088	GO:0007619	GO:0042331	GO:0007399	GO:0033267	GO:0051293	GO:0016776	GO:0045202
CL3303.Contig4_All	GO:0044448	GO:0030709	GO:0007626	GO:0007267	GO:0007043	GO:0043296	GO:0008283	GO:0008105	GO:0002009	GO:0001700	GO:0070851	GO:0035088	GO:0007619	GO:0042331	GO:0007399	GO:0033267	GO:0051293	GO:0016776	GO:0045202
CL3304.Contig1_All	GO:0003824
CL3306.Contig1_All	GO:0016741
CL331.Contig1_All	GO:0044267	GO:0044424	GO:0050896	GO:0005515	GO:0032559
CL331.Contig2_All	GO:0044267	GO:0044424	GO:0050896	GO:0005515	GO:0032559
CL3316.Contig1_All	GO:0016247	GO:0016057
CL3320.Contig5_All	GO:0007309	GO:0043231	GO:0015630	GO:0007010	GO:0044444	GO:0048193
CL3321.Contig2_All	GO:0006139
CL3323.Contig1_All	GO:0046872
CL3323.Contig2_All	GO:0046872
CL3323.Contig3_All	GO:0005488
CL3323.Contig4_All	GO:0005488
CL3325.Contig1_All	GO:0004468
CL3325.Contig2_All	GO:0004468
CL3331.Contig1_All	GO:0006464	GO:0004690	GO:0032559
CL3331.Contig2_All	GO:0006464	GO:0004690	GO:0032559
CL3337.Contig2_All	GO:0005488
CL334.Contig4_All	GO:0044260	GO:0090304
CL3340.Contig1_All	GO:0008152	GO:0003824
CL3340.Contig2_All	GO:0008152	GO:0003824
CL3349.Contig1_All	GO:0006396	GO:0006354	GO:0006352	GO:0016591	GO:0019899	GO:0016301
CL335.Contig5_All	GO:0018126	GO:0016491	GO:0035107	GO:0008283	GO:0016020
CL3356.Contig1_All	GO:0019103	GO:0043231	GO:0030545	GO:0009177	GO:0047429	GO:0005102	GO:0009213	GO:0044444
CL3356.Contig2_All	GO:0009211	GO:0047429
CL3356.Contig3_All	GO:0019103	GO:0043231	GO:0030545	GO:0009177	GO:0047429	GO:0005102	GO:0009213	GO:0044444
CL3356.Contig4_All	GO:0019103	GO:0043231	GO:0030545	GO:0009177	GO:0047429	GO:0005102	GO:0009213	GO:0044444
CL3359.Contig1_All	GO:0006457	GO:0044444
CL3359.Contig2_All	GO:0006457	GO:0044444
CL3366.Contig1_All	GO:0006810	GO:0042221
CL3366.Contig2_All	GO:0006810	GO:0042221
CL3368.Contig2_All	GO:0016747
CL3369.Contig1_All	GO:0005488
CL338.Contig2_All	GO:0016477	GO:0006464	GO:0007166	GO:0004672	GO:0016020	GO:0032559
CL338.Contig3_All	GO:0016477	GO:0006464	GO:0007166	GO:0004672	GO:0016020	GO:0032559
CL338.Contig4_All	GO:0016477	GO:0004672	GO:0033057	GO:0002164	GO:0035264	GO:0040009	GO:0009653	GO:0007166	GO:0016020	GO:0032559	GO:0048806	GO:0009790	GO:0006464
CL3384.Contig2_All	GO:0003824	GO:0008152
CL3391.Contig1_All	GO:0044464	GO:0009966	GO:0030695	GO:0035556
CL3397.Contig1_All	GO:0000315	GO:0043231	GO:0010467	GO:0005198
CL3397.Contig2_All	GO:0000315	GO:0043231	GO:0010467	GO:0005198
CL3400.Contig4_All	GO:0016755	GO:0005102
CL3401.Contig1_All	GO:0032559	GO:0043232
CL3402.Contig1_All	GO:0005488	GO:0043231	GO:0016765
CL3402.Contig2_All	GO:0005488	GO:0043231	GO:0016765
CL341.Contig3_All	GO:0006629	GO:0043227	GO:0004672	GO:0016787	GO:0006775	GO:0044424
CL3410.Contig1_All	GO:0016782
CL3410.Contig2_All	GO:0016782
CL3410.Contig3_All	GO:0016740
CL3411.Contig1_All	GO:0016787
CL3417.Contig1_All	GO:0043231	GO:0005488
CL3418.Contig1_All	GO:0016787
CL3418.Contig2_All	GO:0008233	GO:0008152
CL3424.Contig1_All	GO:0043231	GO:0016020
CL3424.Contig2_All	GO:0043231	GO:0016020
CL3425.Contig1_All	GO:0016787
CL3427.Contig1_All	GO:0005488	GO:0022892	GO:0012510	GO:0002164	GO:0030119	GO:0006900	GO:0001505	GO:0015031	GO:0009790
CL3427.Contig2_All	GO:0005488	GO:0022892	GO:0030119	GO:0012510	GO:0015031
CL3431.Contig1_All	GO:0016570	GO:0090304	GO:0010468	GO:0044446	GO:0005488	GO:0005634
CL3431.Contig2_All	GO:0016570	GO:0090304	GO:0010468	GO:0044446	GO:0005488	GO:0005634
CL345.Contig2_All	GO:0005515	GO:0000166
CL347.Contig1_All	GO:0007276	GO:0048731	GO:0008092	GO:0015630
CL347.Contig2_All	GO:0007276	GO:0048731	GO:0015631	GO:0009987	GO:0015630
CL35.Contig1_All	GO:0046914
CL35.Contig2_All	GO:0046914
CL35.Contig3_All	GO:0007444	GO:0032318
CL355.Contig1_All	GO:0008152	GO:0003824	GO:0005488
CL355.Contig2_All	GO:0008415	GO:0046914	GO:0008152	GO:0016787	GO:0022892
CL361.Contig1_All	GO:0005085
CL361.Contig2_All	GO:0016192	GO:0008047	GO:0005488	GO:0019222	GO:0031252	GO:0016023	GO:0010740	GO:0043066	GO:0016020
CL367.Contig1_All	GO:0005488
CL3671.Contig2_All	GO:0003824
CL3672.Contig1_All	GO:0005272	GO:0005887	GO:0030001
CL3672.Contig2_All	GO:0005272	GO:0005887	GO:0030001
CL3674.Contig1_All	GO:0003824
CL3674.Contig3_All	GO:0008233
CL3681.Contig1_All	GO:0010468	GO:0003677	GO:0006350	GO:0043231
CL3681.Contig2_All	GO:0010468	GO:0003677	GO:0006350	GO:0043231
CL369.Contig1_All	GO:0007049	GO:0046872	GO:0016567	GO:0000152
CL369.Contig2_All	GO:0007049	GO:0046872	GO:0016567	GO:0000152
CL3692.Contig1_All	GO:0006915	GO:0043169	GO:0071265	GO:0005515	GO:0016836	GO:0044424
CL3692.Contig2_All	GO:0006915	GO:0043169	GO:0071265	GO:0005515	GO:0016836	GO:0044424
CL3693.Contig1_All	GO:0006357	GO:0006352	GO:0005667	GO:0048812	GO:0048513	GO:0003702
CL3702.Contig2_All	GO:0016491	GO:0005506	GO:0043231	GO:0016020
CL3704.Contig3_All	GO:0005488
CL371.Contig1_All	GO:0015031	GO:0044464
CL371.Contig2_All	GO:0015031	GO:0044464
CL3711.Contig1_All	GO:0003824
CL3711.Contig2_All	GO:0003824
CL3712.Contig1_All	GO:0005975	GO:0044424	GO:0019203
CL3712.Contig2_All	GO:0005975	GO:0044424	GO:0019203
CL3713.Contig1_All	GO:0060089	GO:0046872	GO:0010468	GO:0006351	GO:0001071	GO:0043231	GO:0023060
CL3721.Contig3_All	GO:0043231
CL3722.Contig1_All	GO:0005488
CL3722.Contig2_All	GO:0046872	GO:0003676
CL373.Contig2_All	GO:0030674
CL3737.Contig1_All	GO:0016020	GO:0006950	GO:0007450
CL3739.Contig2_All	GO:0005488
CL374.Contig1_All	GO:0007626	GO:0043231	GO:0001752	GO:0006959	GO:0006355	GO:0016198	GO:0002118	GO:0003702	GO:0006915	GO:0042051	GO:0005488
CL374.Contig2_All	GO:0007626	GO:0043231	GO:0001752	GO:0006959	GO:0006355	GO:0016198	GO:0002118	GO:0003702	GO:0006915	GO:0042051	GO:0005488
CL3751.Contig1_All	GO:0016568	GO:0005694
CL3752.Contig2_All	GO:0005681
CL3756.Contig1_All	GO:0019725	GO:0006915	GO:0030278	GO:0002761	GO:0016055	GO:0030426	GO:0050680	GO:0032880	GO:0035467	GO:0016477	GO:0042476	GO:0030424	GO:0030217	GO:0043231	GO:0008544	GO:0044459	GO:0033205	GO:0009896	GO:0030155	GO:0031112	GO:0048667	GO:0005874	GO:0030855	GO:0003002	GO:0000165	GO:0019827	GO:0030030	GO:0008017	GO:0007067	GO:0007019
CL3756.Contig2_All	GO:0019725	GO:0006915	GO:0030278	GO:0002761	GO:0016055	GO:0030426	GO:0050680	GO:0032880	GO:0035467	GO:0016477	GO:0042476	GO:0030424	GO:0030217	GO:0043231	GO:0008544	GO:0044459	GO:0033205	GO:0009896	GO:0030155	GO:0031112	GO:0048667	GO:0005874	GO:0030855	GO:0003002	GO:0000165	GO:0019827	GO:0030030	GO:0008017	GO:0007067	GO:0007019
CL3758.Contig1_All	GO:0007269	GO:0007297	GO:0006887	GO:0043234	GO:0016043	GO:0005768	GO:0008592	GO:0046907
CL3758.Contig2_All	GO:0007166	GO:0043231	GO:0007154	GO:0016192	GO:0046907	GO:0035466	GO:0044444	GO:0032501	GO:0032940
CL3759.Contig1_All	GO:0016772
CL3759.Contig2_All	GO:0016772
CL3762.Contig1_All	GO:0044464	GO:0009987	GO:0016740	GO:0008152
CL3762.Contig2_All	GO:0000267	GO:0006576	GO:0019808	GO:0016407
CL3765.Contig3_All	GO:0046872	GO:0016491
CL3770.Contig1_All	GO:0004871	GO:0023033	GO:0030217	GO:0002274	GO:0005515	GO:0016020	GO:0043231	GO:0012501	GO:0043484	GO:0001944	GO:0032452	GO:0016706	GO:0070077	GO:0048468	GO:0016701	GO:0023060	GO:0043169	GO:0030323	GO:0006910	GO:0017185
CL3770.Contig2_All	GO:0004871	GO:0023033	GO:0030217	GO:0002274	GO:0005515	GO:0016020	GO:0043231	GO:0012501	GO:0043484	GO:0001944	GO:0032452	GO:0016706	GO:0070077	GO:0048468	GO:0016701	GO:0043169	GO:0030323	GO:0006910	GO:0017185
CL3779.Contig2_All	GO:0065008	GO:0007268	GO:0045202
CL3779.Contig3_All	GO:0007269	GO:0050804	GO:0044456	GO:0016020	GO:0007626
CL3781.Contig1_All	GO:0046872	GO:0044464	GO:0043161	GO:0015924
CL3781.Contig2_All	GO:0046872	GO:0044464	GO:0043161	GO:0015924
CL3782.Contig1_All	GO:0006810	GO:0044464
CL3784.Contig1_All	GO:0032156	GO:0032561	GO:0009987
CL3784.Contig2_All	GO:0000166
CL3793.Contig1_All	GO:0044424	GO:0008092	GO:0006996
CL3793.Contig2_All	GO:0002165	GO:0044444	GO:0003779	GO:0006996
CL3793.Contig3_All	GO:0044424	GO:0008092	GO:0006996
CL3794.Contig1_All	GO:0016787
CL3794.Contig2_All	GO:0003824
CL3805.Contig1_All	GO:0009987	GO:0016043
CL3805.Contig2_All	GO:0009987	GO:0016043
CL3806.Contig1_All	GO:0046872	GO:0003676
CL381.Contig2_All	GO:0070646	GO:0005488	GO:0043231
CL3812.Contig2_All	GO:0016020
CL3814.Contig1_All	GO:0005488	GO:0022892	GO:0005635	GO:0006605
CL3814.Contig2_All	GO:0005488	GO:0022892	GO:0005635	GO:0006605
CL3815.Contig1_All	GO:0040007	GO:0050793	GO:0005102	GO:0014706	GO:0007178	GO:0010557	GO:0044421	GO:0009790
CL3815.Contig2_All	GO:0035295	GO:0045596	GO:0005515	GO:0001822	GO:0009653	GO:0021700	GO:0008283	GO:0009952	GO:0044421
CL3816.Contig1_All	GO:0003676	GO:0034061	GO:0006260
CL3816.Contig3_All	GO:0006260	GO:0003676	GO:0034061
CL3819.Contig1_All	GO:0019725
CL3821.Contig2_All	GO:0005488
CL3823.Contig1_All	GO:0044464	GO:0046914
CL3824.Contig2_All	GO:0016787
CL3827.Contig1_All	GO:0007420	GO:0002118	GO:0007635
CL3827.Contig2_All	GO:0007420	GO:0002118	GO:0007635
CL3829.Contig1_All	GO:0009987	GO:0044464
CL383.Contig1_All	GO:0051766	GO:0051765	GO:0031981
CL383.Contig2_All	GO:0051766	GO:0044238	GO:0044237
CL3835.Contig1_All	GO:0070011
CL3835.Contig2_All	GO:0046914	GO:0019538	GO:0031224	GO:0008238
CL3836.Contig2_All	GO:0008233
CL3838.Contig1_All	GO:0016020
CL3838.Contig2_All	GO:0016020
CL3839.Contig1_All	GO:0016209	GO:0019725	GO:0003824
CL3839.Contig2_All	GO:0016705	GO:0008152	GO:0016209	GO:0019725
CL3845.Contig1_All	GO:0008092	GO:0005859	GO:0003012	GO:0042802	GO:0003774	GO:0016887	GO:0014866	GO:0007424	GO:0005198	GO:0032559	GO:0030017
CL3845.Contig2_All	GO:0008092	GO:0016459	GO:0017111	GO:0032559
CL3845.Contig3_All	GO:0008092	GO:0016459	GO:0017111	GO:0032559
CL385.Contig1_All	GO:0005488
CL3857.Contig1_All	GO:0032561	GO:0016787	GO:0007165
CL3857.Contig2_All	GO:0032561	GO:0016787	GO:0007165
CL3860.Contig1_All	GO:0008092	GO:0030036
CL3860.Contig2_All	GO:0008092	GO:0030036
CL3864.Contig1_All	GO:0016776	GO:0005488
CL3864.Contig2_All	GO:0016776	GO:0005488
CL3866.Contig2_All	GO:0009987	GO:0004672	GO:0007476	GO:0043170	GO:0005515	GO:0035466	GO:0007166
CL3869.Contig1_All	GO:0033036	GO:0051641	GO:0044424	GO:0071842	GO:0003002	GO:0006350	GO:0007309	GO:0003677	GO:0050794
CL3869.Contig2_All	GO:0009987	GO:0050789	GO:0043170
CL3872.Contig1_All	GO:0007423	GO:0003006	GO:0048468	GO:0016567	GO:0009887	GO:0007276	GO:0019222	GO:0005488	GO:0016477	GO:0043066	GO:0048610
CL3872.Contig2_All	GO:0007423	GO:0003006	GO:0048468	GO:0016567	GO:0009887	GO:0007276	GO:0019222	GO:0005488	GO:0016477	GO:0043066	GO:0048610
CL3872.Contig3_All	GO:0042742	GO:0010466	GO:0006959	GO:0048513	GO:0043066
CL3874.Contig1_All	GO:0003824
CL3885.Contig1_All	GO:0006810
CL3887.Contig1_All	GO:0004672	GO:0006464	GO:0032559
CL3887.Contig2_All	GO:0007472	GO:0004672	GO:0016055	GO:0003006	GO:0007292	GO:0002682	GO:0006464	GO:0006351	GO:0009880	GO:0008306	GO:0006508	GO:0008582	GO:0032559	GO:0009605	GO:0007626	GO:0006606	GO:0043407	GO:0048511	GO:0046958	GO:0003002	GO:0044444	GO:0019827	GO:0008589
CL3887.Contig3_All	GO:0007472	GO:0004672	GO:0016055	GO:0003006	GO:0007292	GO:0002682	GO:0006464	GO:0006351	GO:0009880	GO:0008306	GO:0006508	GO:0008582	GO:0032559	GO:0009605	GO:0007626	GO:0006606	GO:0043407	GO:0048511	GO:0046958	GO:0003002	GO:0044444	GO:0019827	GO:0008589
CL3887.Contig4_All	GO:0004672	GO:0006464	GO:0032559
CL3887.Contig5_All	GO:0004672	GO:0006464	GO:0032559
CL3887.Contig6_All	GO:0004672	GO:0006464	GO:0032559
CL3893.Contig1_All	GO:0046872
CL3896.Contig2_All	GO:0010468	GO:0006351	GO:0046914	GO:0003677	GO:0001071	GO:0043231
CL3896.Contig3_All	GO:0032583	GO:0030528	GO:0043231	GO:0006357	GO:0014706	GO:0046983	GO:0002377	GO:0046872	GO:0002520	GO:0043565	GO:0030323	GO:0030154	GO:0050679	GO:0003700
CL3900.Contig1_All	GO:0003006
CL3901.Contig1_All	GO:0046872	GO:0006811	GO:0044464
CL3901.Contig2_All	GO:0046872	GO:0006811	GO:0044464
CL3901.Contig3_All	GO:0006811	GO:0044464
CL3901.Contig4_All	GO:0006811	GO:0044464
CL3904.Contig1_All	GO:0048731	GO:0016787
CL3904.Contig2_All	GO:0016787
CL3907.Contig2_All	GO:0005488	GO:0008152	GO:0044464
CL3908.Contig1_All	GO:0008152	GO:0043169	GO:0003824
CL392.Contig1_All	GO:0005488	GO:0030532	GO:0016604	GO:0051320
CL392.Contig2_All	GO:0005488	GO:0030532	GO:0016604	GO:0051320
CL396.Contig2_All	GO:0003724	GO:0042623	GO:0031981	GO:0000166
CL401.Contig1_All	GO:0015631	GO:0009987	GO:0015630
CL403.Contig1_All	GO:0005488
CL404.Contig1_All	GO:0032561	GO:0006810	GO:0035556
CL404.Contig2_All	GO:0035556	GO:0008306	GO:0032561	GO:0006810	GO:0017111	GO:0048753
CL405.Contig1_All	GO:0000139	GO:0005515	GO:0016055	GO:0007365	GO:0030672	GO:0016021	GO:0005789	GO:0006886	GO:0048522	GO:0005886	GO:0007476	GO:0010008
CL407.Contig1_All	GO:0006810	GO:0017111	GO:0000166
CL407.Contig2_All	GO:0005626	GO:0031224	GO:0005253	GO:0017111	GO:0006810	GO:0030667	GO:0015405	GO:0032559
CL407.Contig3_All	GO:0005626	GO:0017111	GO:0006810	GO:0016021	GO:0008509	GO:0043434	GO:0044444	GO:0002237	GO:0000166
CL4169.Contig2_All	GO:0003824
CL4170.Contig1_All	GO:0003824
CL4170.Contig2_All	GO:0016787
CL4171.Contig1_All	GO:0005488	GO:0050794	GO:0005634
CL4177.Contig1_All	GO:0005198
CL4177.Contig2_All	GO:0005198
CL4178.Contig1_All	GO:0033334	GO:0006457	GO:0050896	GO:0005515	GO:0009888	GO:0000166
CL4178.Contig2_All	GO:0033334	GO:0045767	GO:0009888	GO:0032481	GO:0005783	GO:0030141	GO:0050863	GO:0017046	GO:0012505	GO:0043280	GO:0043235	GO:0044425	GO:0000166	GO:0045190	GO:0000302	GO:0002367	GO:0002237	GO:0051084	GO:0048545	GO:0002224	GO:0002696	GO:0002424	GO:0046983	GO:0005743	GO:0019899	GO:0009593	GO:0031647	GO:0014073	GO:0005768	GO:0044421
CL4192.Contig1_All	GO:0042753	GO:0007271	GO:0009986	GO:0042749	GO:0035091	GO:0005887
CL4192.Contig2_All	GO:0042753	GO:0007271	GO:0009986	GO:0042749	GO:0035091	GO:0005887
CL4192.Contig3_All	GO:0042753	GO:0007271	GO:0009986	GO:0042749	GO:0035091	GO:0005887
CL4192.Contig4_All	GO:0042753	GO:0007271	GO:0009986	GO:0042749	GO:0035091	GO:0005887
CL4194.Contig1_All	GO:0005488
CL4195.Contig2_All	GO:0031224	GO:0006811	GO:0015301
CL4195.Contig3_All	GO:0031224	GO:0006811	GO:0015301
CL4196.Contig1_All	GO:0048731	GO:0022900	GO:0030554	GO:0005746	GO:0043648	GO:0009060	GO:0051234	GO:0000104
CL4198.Contig1_All	GO:0044262	GO:0016773	GO:0016310	GO:0000166
CL4198.Contig2_All	GO:0044262	GO:0016773	GO:0016310	GO:0000166
CL4199.Contig1_All	GO:0004437	GO:0044237	GO:0044464
CL4199.Contig2_All	GO:0016787	GO:0044464	GO:0009987
CL4209.Contig3_All	GO:0016020
CL4212.Contig1_All	GO:0016020
CL4213.Contig1_All	GO:0044424	GO:0050896	GO:0046872
CL4213.Contig3_All	GO:0044424	GO:0050896	GO:0046872
CL4218.Contig1_All	GO:0034212
CL4218.Contig2_All	GO:0016477	GO:0005681	GO:0016604	GO:0007272	GO:0000380	GO:0045165	GO:0001742	GO:0048699
CL4219.Contig1_All	GO:0043234	GO:0048278
CL4219.Contig2_All	GO:0043234	GO:0048278
CL4222.Contig1_All	GO:0006259	GO:0008233	GO:0046872	GO:0003676
CL4224.Contig1_All	GO:0005488	GO:0008585	GO:0001667	GO:0009887	GO:0007169	GO:0060537	GO:0008202
CL4224.Contig2_All	GO:0005488	GO:0008585	GO:0001667	GO:0009887	GO:0007169	GO:0060537	GO:0008202
CL4229.Contig2_All	GO:0005488
CL4235.Contig1_All	GO:0044444	GO:0008152	GO:0003824
CL4235.Contig2_All	GO:0044444	GO:0008152	GO:0003824
CL4239.Contig1_All	GO:0044281	GO:0044237
CL4239.Contig2_All	GO:0005488	GO:0016491	GO:0006807	GO:0019752
CL4240.Contig1_All	GO:0006906	GO:0008582	GO:0016020
CL4246.Contig1_All	GO:0034641	GO:0044238
CL4247.Contig1_All	GO:0001505	GO:0005515	GO:0030136	GO:0031224	GO:0006904
CL4249.Contig1_All	GO:0016192	GO:0031224	GO:0005488	GO:0051640	GO:0007267	GO:0005741	GO:0000226	GO:0051649
CL4249.Contig2_All	GO:0016192	GO:0012501	GO:0051640	GO:0023060	GO:0007267	GO:0000226	GO:0065007	GO:0000166	GO:0031306	GO:0010970
CL4251.Contig2_All	GO:0031224	GO:0005275
CL4252.Contig1_All	GO:0005488
CL4252.Contig2_All	GO:0005488
CL4255.Contig2_All	GO:0008135	GO:0006351	GO:0030528	GO:0045449	GO:0043231
CL4256.Contig1_All	GO:0003824
CL4260.Contig1_All	GO:0005488
CL4261.Contig1_All	GO:0043231
CL4261.Contig2_All	GO:0005488	GO:0043231
CL4262.Contig1_All	GO:0046872	GO:0016787	GO:0008168	GO:0006310
CL4262.Contig2_All	GO:0003824	GO:0006310
CL4263.Contig1_All	GO:0044248	GO:0030286	GO:0043231	GO:0007472	GO:0007015	GO:0042802	GO:0003774	GO:0045502	GO:0016887	GO:0048232	GO:0007017	GO:0006997	GO:0048102	GO:0003006
CL4263.Contig2_All	GO:0044248	GO:0030286	GO:0043231	GO:0007472	GO:0007015	GO:0042802	GO:0003774	GO:0045502	GO:0016887	GO:0048232	GO:0007017	GO:0006997	GO:0048102	GO:0003006
CL4263.Contig3_All	GO:0044248	GO:0030286	GO:0043231	GO:0007472	GO:0007015	GO:0042802	GO:0003774	GO:0045502	GO:0016887	GO:0048232	GO:0007017	GO:0006997	GO:0048102	GO:0003006
CL4264.Contig1_All	GO:0005975	GO:0044424	GO:0030246	GO:0008483
CL4264.Contig2_All	GO:0005975	GO:0044424	GO:0030246	GO:0008483
CL4264.Contig3_All	GO:0005975	GO:0044424	GO:0030246	GO:0008483
CL4264.Contig4_All	GO:0005975	GO:0044424	GO:0030246	GO:0008483
CL4267.Contig1_All	GO:0005626	GO:0032940	GO:0009887	GO:0007626	GO:0048489	GO:0001505	GO:0005515	GO:0016020	GO:0009605
CL4267.Contig2_All	GO:0005626	GO:0032940	GO:0009887	GO:0007626	GO:0048489	GO:0001505	GO:0005515	GO:0016020	GO:0009605
CL4267.Contig3_All	GO:0005626	GO:0044267	GO:0030136	GO:0006887	GO:0009887	GO:0007626	GO:0001505	GO:0005515	GO:0048488	GO:0016020	GO:0009605
CL4267.Contig4_All	GO:0005626	GO:0044267	GO:0030136	GO:0006887	GO:0009887	GO:0007626	GO:0001505	GO:0005515	GO:0048488	GO:0016020	GO:0009605
CL4269.Contig2_All	GO:0016740
CL4271.Contig1_All	GO:0006464	GO:0003676	GO:0016301	GO:0006305	GO:0032559
CL4271.Contig2_All	GO:0044260	GO:0005488	GO:0043412	GO:0044238
CL4276.Contig1_All	GO:0004872
CL4276.Contig2_All	GO:0004872
CL4277.Contig1_All	GO:0010467	GO:0005198	GO:0033279
CL4277.Contig2_All	GO:0010467	GO:0005198	GO:0033279
CL4280.Contig1_All	GO:0003676	GO:0010467	GO:0005198	GO:0033279
CL4287.Contig1_All	GO:0003676	GO:0034061	GO:0006260
CL4287.Contig2_All	GO:0003676	GO:0034061	GO:0006260
CL4291.Contig1_All	GO:0044464	GO:0008234
CL4291.Contig2_All	GO:0051536	GO:0043169
CL4297.Contig2_All	GO:0005515
CL4299.Contig1_All	GO:0006950	GO:0007626
CL4299.Contig2_All	GO:0006950	GO:0007626
CL4300.Contig1_All	GO:0010876
CL4300.Contig2_All	GO:0010876
CL4307.Contig1_All	GO:0044238	GO:0003824
CL4307.Contig2_All	GO:0044238	GO:0003824
CL4310.Contig2_All	GO:0046914	GO:0006399	GO:0044464	GO:0016765	GO:0032559
CL4310.Contig3_All	GO:0046914	GO:0006399	GO:0044464	GO:0016765	GO:0032559
CL4312.Contig1_All	GO:0000166
CL4312.Contig2_All	GO:0000166
CL4313.Contig1_All	GO:0044464
CL4313.Contig2_All	GO:0044464
CL4313.Contig3_All	GO:0044464
CL4313.Contig4_All	GO:0044464
CL4314.Contig1_All	GO:0008415
CL4314.Contig2_All	GO:0016740
CL4315.Contig2_All	GO:0003676	GO:0034645	GO:0090304	GO:0003824
CL4315.Contig3_All	GO:0005488
CL4315.Contig4_All	GO:0005488
CL4325.Contig1_All	GO:0016192
CL4325.Contig2_All	GO:0016192
CL4328.Contig1_All	GO:0043231	GO:0006357	GO:0042802	GO:0035258	GO:0019904	GO:0003713
CL4328.Contig2_All	GO:0044260	GO:0090304	GO:0035258	GO:0008134	GO:0044424
CL4341.Contig1_All	GO:0004721	GO:0043234	GO:0006464	GO:0043169
CL4344.Contig1_All	GO:0046914	GO:0019538	GO:0004175
CL4344.Contig2_All	GO:0004175	GO:0046914	GO:0017046	GO:0043171	GO:0017111	GO:0060089	GO:0030162	GO:0003006	GO:0000267	GO:0042165	GO:0009100	GO:0009207	GO:0023060	GO:0042802	GO:0032559	GO:0000502	GO:0030163	GO:0044439	GO:0051260	GO:0044421
CL4345.Contig1_All	GO:0030154
CL4345.Contig2_All	GO:0005488
CL4354.Contig2_All	GO:0016787
CL4358.Contig1_All	GO:0008233
CL4358.Contig2_All	GO:0019538	GO:0004175
CL4359.Contig1_All	GO:0008544	GO:0005882
CL4359.Contig2_All	GO:0032501	GO:0044464
CL4360.Contig1_All	GO:0003676	GO:0005622	GO:0046872	GO:0007487	GO:0050794	GO:0045137	GO:0006350
CL4362.Contig1_All	GO:0005488
CL4365.Contig2_All	GO:0048731	GO:0015630	GO:0000226	GO:0005737	GO:0044430
CL4365.Contig3_All	GO:0005488
CL4366.Contig1_All	GO:0010468	GO:0043169	GO:0043231
CL4366.Contig2_All	GO:0010468	GO:0043169	GO:0043231
CL4373.Contig1_All	GO:0005768	GO:0009987
CL4375.Contig1_All	GO:0016055	GO:0032991	GO:0043231	GO:0003712	GO:0006357	GO:0003676	GO:0008589	GO:0030036	GO:0048812	GO:0003006
CL4375.Contig2_All	GO:0016055	GO:0032991	GO:0043231	GO:0003712	GO:0006357	GO:0003676	GO:0008589	GO:0030036	GO:0048812	GO:0003006
CL4378.Contig1_All	GO:0010035
CL4381.Contig1_All	GO:0016779	GO:0000166
CL4381.Contig2_All	GO:0000166
CL4381.Contig3_All	GO:0016779	GO:0000166
CL4383.Contig1_All	GO:0044424
CL4386.Contig1_All	GO:0030312	GO:0006909	GO:0016209	GO:0003006	GO:0005506
CL4386.Contig2_All	GO:0030312	GO:0006909	GO:0016209	GO:0003006	GO:0005506
CL4387.Contig1_All	GO:0016616	GO:0008152
CL4387.Contig2_All	GO:0016616
CL4389.Contig1_All	GO:0016791	GO:0006040
CL4389.Contig2_All	GO:0006040	GO:0042578
CL4392.Contig1_All	GO:0019866	GO:0051234	GO:0043231	GO:0044425	GO:0006091
CL4392.Contig2_All	GO:0019866	GO:0051234	GO:0043231	GO:0044425	GO:0006091
CL4393.Contig1_All	GO:0009987
CL4393.Contig2_All	GO:0009987
CL4396.Contig1_All	GO:0005740	GO:0031224	GO:0050136	GO:0022904
CL4396.Contig2_All	GO:0043231	GO:0050136	GO:0022904
CL4399.Contig1_All	GO:0017111	GO:0044446	GO:0043232	GO:0005488	GO:0032501
CL4399.Contig2_All	GO:0016787
CL4404.Contig2_All	GO:0016874
CL4406.Contig2_All	GO:0009987
CL4412.Contig2_All	GO:0004866
CL4414.Contig1_All	GO:0043231
CL4414.Contig2_All	GO:0043231
CL4417.Contig1_All	GO:0016862	GO:0019725
CL4421.Contig2_All	GO:0044464	GO:0046942	GO:0005310
CL4422.Contig1_All	GO:0044459	GO:0015276	GO:0006810	GO:0016917	GO:0031224
CL4422.Contig2_All	GO:0044459	GO:0015276	GO:0006810	GO:0016917	GO:0031224
CL4427.Contig2_All	GO:0017111	GO:0000166
CL4427.Contig3_All	GO:0017111	GO:0000166
CL4427.Contig4_All	GO:0042623	GO:0032559	GO:0015630
CL4430.Contig1_All	GO:0016020
CL4436.Contig1_All	GO:0044464
CL4436.Contig2_All	GO:0005488	GO:0043231	GO:0044444	GO:0016020
CL4439.Contig1_All	GO:0005488	GO:0016020
CL4439.Contig2_All	GO:0005488	GO:0031224
CL444.Contig3_All	GO:0009987	GO:0005515
CL4441.Contig1_All	GO:0006950	GO:0044444	GO:0003824	GO:0043231	GO:0019725
CL4441.Contig2_All	GO:0006950	GO:0044444	GO:0003824	GO:0043231	GO:0019725
CL4445.Contig1_All	GO:0030528	GO:0006350	GO:0043231
CL4445.Contig2_All	GO:0030528	GO:0006350	GO:0043231
CL4449.Contig1_All	GO:0006357	GO:0043231
CL4449.Contig2_All	GO:0006357	GO:0043231
CL4452.Contig1_All	GO:0005488	GO:0008152	GO:0003824
CL4454.Contig1_All	GO:0008233
CL446.Contig1_All	GO:0003824
CL446.Contig2_All	GO:0008152	GO:0016491
CL4461.Contig1_All	GO:0044464
CL4461.Contig2_All	GO:0009987
CL4464.Contig2_All	GO:0003824
CL4465.Contig2_All	GO:0001727	GO:0030384
CL4467.Contig1_All	GO:0044424
CL4468.Contig2_All	GO:0044464	GO:0005088	GO:0007266
CL447.Contig2_All	GO:0032561	GO:0007166	GO:0048741	GO:0007267	GO:0017111	GO:0060089	GO:0034285	GO:0045762	GO:0050909	GO:0030534	GO:0019897	GO:0023060	GO:0007472
CL447.Contig3_All	GO:0007166	GO:0032561	GO:0003824	GO:0060089	GO:0023060
CL4473.Contig1_All	GO:0046872
CL4473.Contig3_All	GO:0046872
CL4474.Contig2_All	GO:0005488
CL4477.Contig1_All	GO:0034968	GO:0005488	GO:0000794	GO:0018024	GO:0010467
CL4477.Contig2_All	GO:0034968	GO:0005488	GO:0000794	GO:0018024	GO:0010467
CL4478.Contig1_All	GO:0044464	GO:0046914
CL4478.Contig2_All	GO:0043231	GO:0006909	GO:0046914	GO:0010468	GO:0007480
CL4481.Contig1_All	GO:0009987	GO:0003676	GO:0048856	GO:0007275	GO:0044424
CL4483.Contig1_All	GO:0005488
CL4483.Contig2_All	GO:0005488
CL4484.Contig1_All	GO:0009987
CL4484.Contig2_All	GO:0009987
CL4488.Contig1_All	GO:0008092	GO:0005859	GO:0003012	GO:0042802	GO:0003774	GO:0016887	GO:0014866	GO:0007424	GO:0005198	GO:0032559	GO:0030017
CL4488.Contig2_All	GO:0008092	GO:0005859	GO:0003012	GO:0042802	GO:0003774	GO:0016887	GO:0014866	GO:0007424	GO:0005198	GO:0032559	GO:0030017
CL4493.Contig1_All	GO:0005622
CL4495.Contig1_All	GO:0046872
CL4496.Contig1_All	GO:0005488
CL45.Contig2_All	GO:0044464	GO:0008324	GO:0006812
CL4504.Contig2_All	GO:0003824
CL4505.Contig3_All	GO:0003824
CL4509.Contig1_All	GO:0005515	GO:0016010
CL4509.Contig2_All	GO:0005515
CL4512.Contig2_All	GO:0023052	GO:0071842	GO:0032501	GO:0031012
CL4516.Contig1_All	GO:0003824
CL4518.Contig1_All	GO:0046872
CL4518.Contig2_All	GO:0046872
CL4519.Contig1_All	GO:0005488
CL4519.Contig2_All	GO:0030528	GO:0007548	GO:0043231	GO:0003676	GO:0046914	GO:0008049	GO:0001071	GO:0048513	GO:0016198
CL4526.Contig1_All	GO:0044464
CL4541.Contig1_All	GO:0046983	GO:0044444	GO:0009987	GO:0008287	GO:0044427
CL4541.Contig2_All	GO:0044444	GO:0008287	GO:0005515
CL4542.Contig1_All	GO:0030529	GO:0005198
CL4542.Contig2_All	GO:0030529	GO:0005198
CL4543.Contig1_All	GO:0043231	GO:0003712	GO:0010468	GO:0019899	GO:0003677	GO:0048232	GO:0006350	GO:0010557
CL4543.Contig2_All	GO:0010468	GO:0003677	GO:0006350
CL4545.Contig1_All	GO:0051937	GO:0031224	GO:0005275	GO:0045202
CL4557.Contig2_All	GO:0015405	GO:0006810	GO:0031224	GO:0017111	GO:0032559
CL4559.Contig2_All	GO:0017111	GO:0043234	GO:0015630	GO:0001909	GO:0043623	GO:0009207	GO:0032561	GO:0044444	GO:0007017	GO:0042287
CL456.Contig1_All	GO:0044464	GO:0003824
CL4560.Contig2_All	GO:0050896	GO:0005488	GO:0004674	GO:0000165	GO:0048518	GO:0007275
CL4562.Contig1_All	GO:0006351	GO:0046914	GO:0003677	GO:0001071
CL4562.Contig2_All	GO:0006351	GO:0046914	GO:0003677	GO:0001071
CL4562.Contig3_All	GO:0006351	GO:0046914	GO:0003677	GO:0001071	GO:0043231
CL4566.Contig1_All	GO:0016568	GO:0030528	GO:0043231	GO:0002759	GO:0006357	GO:0051099	GO:0003677	GO:0007444	GO:0005515	GO:0007389
CL4566.Contig2_All	GO:0016568	GO:0030528	GO:0043231	GO:0002759	GO:0006357	GO:0051099	GO:0003677	GO:0007444	GO:0005515	GO:0007389
CL4569.Contig2_All	GO:0003824
CL457.Contig1_All	GO:0003676	GO:0005634	GO:0006396
CL457.Contig3_All	GO:0003676	GO:0005634	GO:0006396
CL4571.Contig1_All	GO:0004721	GO:0006796
CL4571.Contig2_All	GO:0006909	GO:0006464	GO:0004721	GO:0006796
CL4573.Contig1_All	GO:0003824
CL4574.Contig1_All	GO:0003880	GO:0031090	GO:0043231	GO:0031224	GO:0006479
CL4574.Contig2_All	GO:0043231	GO:0008168	GO:0044425
CL4576.Contig1_All	GO:0031090	GO:0043231	GO:0008320	GO:0031224	GO:0006605
CL4576.Contig2_All	GO:0008320	GO:0044464
CL4584.Contig3_All	GO:0005488	GO:0004721
CL4586.Contig1_All	GO:0031224
CL4586.Contig2_All	GO:0044464
CL4588.Contig1_All	GO:0016787
CL4588.Contig2_All	GO:0003824
CL4589.Contig1_All	GO:0042078	GO:0005488	GO:0006810	GO:0007178
CL4589.Contig2_All	GO:0006810	GO:0005488	GO:0043231	GO:0042078	GO:0007178
CL459.Contig2_All	GO:0044238	GO:0003824
CL4595.Contig1_All	GO:0006810
CL4595.Contig2_All	GO:0006810
CL4598.Contig1_All	GO:0009987	GO:0008152
CL460.Contig1_All	GO:0005488
CL4601.Contig1_All	GO:0005488
CL4608.Contig1_All	GO:0003676
CL4608.Contig2_All	GO:0003676
CL461.Contig1_All	GO:0048731	GO:0071842	GO:0030154	GO:0005488
CL461.Contig2_All	GO:0016043	GO:0043229	GO:0009987
CL4610.Contig1_All	GO:0006259	GO:0003676	GO:0003824
CL4611.Contig1_All	GO:0003824
CL4616.Contig1_All	GO:0043234	GO:0010467	GO:0031981
CL4617.Contig1_All	GO:0046914	GO:0043231	GO:0044444	GO:0016020
CL4617.Contig2_All	GO:0046914
CL4620.Contig1_All	GO:0005488	GO:0070461	GO:0004468	GO:0016573	GO:0006350
CL4620.Contig2_All	GO:0070461	GO:0004468	GO:0001071	GO:0008134	GO:0006351	GO:0016573
CL4623.Contig1_All	GO:0016788
CL4623.Contig3_All	GO:0016788
CL4627.Contig1_All	GO:0008375
CL4627.Contig2_All	GO:0008375
CL4630.Contig2_All	GO:0005488	GO:0019953	GO:0032501	GO:0006325	GO:0022414	GO:0005694
CL4636.Contig1_All	GO:0050789	GO:0048856	GO:0000003	GO:0007275
CL4636.Contig2_All	GO:0012501	GO:0043410	GO:0008154
CL4648.Contig1_All	GO:0046914	GO:0016671	GO:0018193
CL4648.Contig2_All	GO:0046914	GO:0016671	GO:0018193
CL4650.Contig1_All	GO:0001505	GO:0030246	GO:0030136	GO:0006810	GO:0031224	GO:0007186	GO:0004888
CL4653.Contig1_All	GO:0016881	GO:0060255	GO:0006464
CL4653.Contig2_All	GO:0016881	GO:0060255	GO:0006464
CL4664.Contig1_All	GO:0004175	GO:0019538	GO:0016020
CL4664.Contig2_All	GO:0004175	GO:0019538	GO:0016020
CL4665.Contig1_All	GO:0044464
CL4668.Contig2_All	GO:0032583	GO:0009888	GO:0048812	GO:0004468	GO:0006333	GO:0034728	GO:0033121	GO:0005678	GO:0048513	GO:0003676	GO:0031010
CL4670.Contig1_All	GO:0044464
CL4670.Contig2_All	GO:0009987	GO:0016020	GO:0044424
CL4670.Contig3_All	GO:0009987	GO:0016020	GO:0044424
CL473.Contig1_All	GO:0016787	GO:0005488
CL473.Contig2_All	GO:0017111	GO:0000166
CL476.Contig2_All	GO:0009987	GO:0043170
CL478.Contig1_All	GO:0003824
CL480.Contig2_All	GO:0005488
CL480.Contig3_All	GO:0005488
CL488.Contig1_All	GO:0070566	GO:0031123	GO:0003676	GO:0043231
CL488.Contig2_All	GO:0070566	GO:0031123	GO:0003676	GO:0043231
CL488.Contig3_All	GO:0070566	GO:0031123	GO:0003676	GO:0043231
CL488.Contig4_All	GO:0070566	GO:0031123	GO:0003676	GO:0043231
CL488.Contig5_All	GO:0070566	GO:0031123	GO:0003676	GO:0043231
CL488.Contig6_All	GO:0070566	GO:0031123	GO:0003676	GO:0043231
CL49.Contig1_All	GO:0044459	GO:0006810	GO:0031224	GO:0005234
CL49.Contig2_All	GO:0044459	GO:0006810	GO:0031224	GO:0005234
CL49.Contig3_All	GO:0044459	GO:0006810	GO:0031224	GO:0005234
CL49.Contig4_All	GO:0044459	GO:0006810	GO:0031224	GO:0005234
CL49.Contig5_All	GO:0044459	GO:0006810	GO:0031224	GO:0005234
CL490.Contig1_All	GO:0006351	GO:0046914	GO:0003677	GO:0001071
CL490.Contig2_All	GO:0046914	GO:0001071	GO:0003677	GO:0006351
CL490.Contig3_All	GO:0046914	GO:0001071	GO:0003677	GO:0006351
CL490.Contig4_All	GO:0006351	GO:0046914	GO:0003677	GO:0001071
CL491.Contig1_All	GO:0044464
CL491.Contig2_All	GO:0044464
CL496.Contig1_All	GO:0016023	GO:0005488
CL496.Contig2_All	GO:0015631	GO:0009987
CL505.Contig3_All	GO:0006351	GO:0030528	GO:0014706	GO:0051647	GO:0048870	GO:0008092	GO:0030036	GO:0031674	GO:0005856	GO:0003723	GO:0012505	GO:0007300	GO:0005887	GO:0009117
CL5050.Contig1_All	GO:0032991	GO:0044427	GO:0000380	GO:0016607	GO:0003677	GO:0005700
CL5050.Contig2_All	GO:0032991	GO:0044427	GO:0000380	GO:0016607	GO:0003677	GO:0005700
CL5057.Contig1_All	GO:0006810	GO:0016020
CL5057.Contig2_All	GO:0006810	GO:0016020
CL5059.Contig1_All	GO:0030528	GO:0043231	GO:0010468	GO:0001071	GO:0003677	GO:0048232	GO:0005515	GO:0006351	GO:0010557
CL5059.Contig2_All	GO:0043231	GO:0003712	GO:0010468	GO:0001071	GO:0003677	GO:0048232	GO:0006351	GO:0010557
CL5060.Contig2_All	GO:0005488
CL5070.Contig1_All	GO:0006811	GO:0005216
CL508.Contig3_All	GO:0019866	GO:0046907	GO:0006818	GO:0043231	GO:0031224	GO:0005215
CL5082.Contig1_All	GO:0032300	GO:0017111	GO:0003690	GO:0006281	GO:0002566	GO:0022403	GO:0002562
CL5082.Contig2_All	GO:0032300	GO:0043231	GO:0006281	GO:0002566	GO:0042221	GO:0032135	GO:0002562	GO:0032404	GO:0016787	GO:0032559
CL5085.Contig2_All	GO:0048731	GO:0004871	GO:0031224	GO:0048869
CL509.Contig1_All	GO:0010468	GO:0043231
CL509.Contig2_All	GO:0010468	GO:0043231
CL509.Contig3_All	GO:0010468	GO:0043231
CL5090.Contig1_All	GO:0006810
CL5090.Contig2_All	GO:0006810
CL5091.Contig2_All	GO:0003676	GO:0008170	GO:0006399
CL5101.Contig1_All	GO:0030528	GO:0007275	GO:0043231	GO:0006355	GO:0003677	GO:0016049
CL5101.Contig2_All	GO:0005515	GO:0007275	GO:0006357	GO:0043231	GO:0000981	GO:0046872	GO:0003702	GO:0048856	GO:0051726	GO:0043565	GO:0043234	GO:0016049	GO:0043566	GO:0016564
CL5102.Contig1_All	GO:0016477	GO:0043169	GO:0043234	GO:0048592	GO:0005813	GO:0030154	GO:0009057	GO:0007096	GO:0007560	GO:0004721	GO:0006464
CL5102.Contig2_All	GO:0016477	GO:0043169	GO:0043234	GO:0048592	GO:0005813	GO:0030154	GO:0009057	GO:0007096	GO:0007560	GO:0004721	GO:0006464
CL5104.Contig1_All	GO:0005488	GO:0000380
CL5108.Contig1_All	GO:0006810
CL5108.Contig2_All	GO:0015837	GO:0015171	GO:0016021
CL5118.Contig1_All	GO:0008905	GO:0008152
CL5122.Contig1_All	GO:0016740
CL5134.Contig1_All	GO:0044238	GO:0044260	GO:0006325	GO:0008168
CL5137.Contig1_All	GO:0043231	GO:0050789	GO:0003676	GO:0010927	GO:0032535	GO:0019725	GO:0001071	GO:0030855	GO:0003013	GO:0000082	GO:0006351	GO:0008283
CL5137.Contig2_All	GO:0010468	GO:0006351	GO:0043234	GO:0003676	GO:0001071	GO:0043231
CL5143.Contig1_All	GO:0010468	GO:0006351	GO:0003676	GO:0043231
CL5143.Contig2_All	GO:0010468	GO:0003677	GO:0043231
CL5145.Contig1_All	GO:0060537	GO:0043062
CL5148.Contig1_All	GO:0005488	GO:0000070	GO:0000808	GO:0006260
CL515.Contig1_All	GO:0003824
CL5151.Contig1_All	GO:0005488
CL5151.Contig2_All	GO:0046872	GO:0003676	GO:0009987	GO:0016043
CL5156.Contig1_All	GO:0006810	GO:0035556	GO:0032561	GO:0005515	GO:0006351	GO:0044464	GO:0032559
CL5156.Contig2_All	GO:0017111	GO:0006810	GO:0035556	GO:0032561	GO:0005515	GO:0006351	GO:0016020	GO:0032559
CL5159.Contig1_All	GO:0003676	GO:0044464
CL5159.Contig2_All	GO:0003712	GO:0003676	GO:0006355	GO:0007450	GO:0007476	GO:0070603	GO:0007478	GO:0030182	GO:0007173
CL5161.Contig2_All	GO:0004674	GO:0006464	GO:0032559
CL5165.Contig1_All	GO:0016301	GO:0005488
CL5165.Contig2_All	GO:0031982	GO:0006464	GO:0016301	GO:0043231	GO:0032559
CL5167.Contig1_All	GO:0043231	GO:0003676	GO:0006355	GO:0042623	GO:0000166	GO:0004386
CL5169.Contig1_All	GO:0044464
CL5169.Contig2_All	GO:0044464
CL5174.Contig1_All	GO:0044464
CL5174.Contig2_All	GO:0032501	GO:0044464	GO:0051179
CL5176.Contig1_All	GO:0015405	GO:0006810	GO:0031224	GO:0017111	GO:0032559
CL5176.Contig4_All	GO:0015405	GO:0006810	GO:0042623	GO:0000166
CL5176.Contig5_All	GO:0022857	GO:0006810	GO:0017111	GO:0016020	GO:0000166
CL5176.Contig6_All	GO:0015405	GO:0006810	GO:0031224	GO:0017111	GO:0032559
CL5182.Contig1_All	GO:0010468	GO:0006351	GO:0003677	GO:0032501	GO:0001071	GO:0043231
CL5182.Contig2_All	GO:0009987	GO:0048513	GO:0007379
CL5183.Contig1_All	GO:0006412	GO:0003729	GO:0006351	GO:0044424	GO:0007549
CL5189.Contig1_All	GO:0008565	GO:0001708	GO:0007169	GO:0017016	GO:0003002	GO:0005635	GO:0000060	GO:0042051	GO:0044444	GO:0007476	GO:0043066
CL5189.Contig2_All	GO:0008565	GO:0001708	GO:0007169	GO:0017016	GO:0003002	GO:0005635	GO:0000060	GO:0042051	GO:0044444	GO:0007476	GO:0043066
CL5191.Contig1_All	GO:0031980	GO:0051536	GO:0043169
CL5192.Contig1_All	GO:0019538	GO:0004175
CL520.Contig3_All	GO:0005488
CL5201.Contig2_All	GO:0044464	GO:0016491	GO:0005506	GO:0008202
CL5205.Contig2_All	GO:0003676
CL521.Contig2_All	GO:0016791	GO:0006396	GO:0043231
CL5214.Contig1_All	GO:0005887	GO:0005488	GO:0005267	GO:0030001
CL5214.Contig2_All	GO:0005887	GO:0005488	GO:0005267	GO:0030001
CL5217.Contig1_All	GO:0016301	GO:0000315	GO:0010467	GO:0005198	GO:0032559	GO:0006464
CL5218.Contig1_All	GO:0030528	GO:0045449	GO:0007626	GO:0040029	GO:0048812	GO:0003006
CL5218.Contig2_All	GO:0030528	GO:0045449	GO:0007626	GO:0040029	GO:0048812	GO:0003006
CL5220.Contig1_All	GO:0046872	GO:0003676	GO:0003824
CL5224.Contig2_All	GO:0051707
CL5227.Contig2_All	GO:0009987	GO:0050789	GO:0043170
CL5228.Contig1_All	GO:0001505	GO:0008021	GO:0032559
CL5228.Contig2_All	GO:0001505	GO:0008021	GO:0032559
CL5230.Contig1_All	GO:0046872
CL5232.Contig1_All	GO:0006810	GO:0022892
CL5238.Contig1_All	GO:0016614	GO:0000166
CL5251.Contig1_All	GO:0006743	GO:0008168
CL5251.Contig2_All	GO:0016740
CL5255.Contig1_All	GO:0009057	GO:0000323	GO:0004175	GO:0019538	GO:0048102	GO:0032502	GO:0032501
CL5261.Contig1_All	GO:0019866	GO:0051234	GO:0045333	GO:0005506	GO:0043231	GO:0031224	GO:0015002
CL5261.Contig2_All	GO:0019866	GO:0051234	GO:0045333	GO:0005506	GO:0043231	GO:0031224	GO:0015002
CL5264.Contig2_All	GO:0005488
CL5275.Contig2_All	GO:0004672	GO:0006464	GO:0032559
CL5276.Contig1_All	GO:0003824
CL5276.Contig2_All	GO:0003824
CL5281.Contig1_All	GO:0044464	GO:0046914	GO:0019538	GO:0004175
CL5286.Contig1_All	GO:0010259	GO:0022904	GO:0006950
CL5286.Contig2_All	GO:0010259	GO:0022904	GO:0006950
CL5290.Contig1_All	GO:0010876
CL5290.Contig2_All	GO:0010876
CL530.Contig2_All	GO:0006810	GO:0006629
CL5301.Contig1_All	GO:0005488	GO:0016741	GO:0006310
CL5302.Contig1_All	GO:0005488
CL5302.Contig2_All	GO:0005488
CL5304.Contig2_All	GO:0003824
CL5308.Contig1_All	GO:0003712	GO:0009987	GO:0044424
CL5308.Contig2_All	GO:0003712	GO:0009987	GO:0044424
CL5309.Contig2_All	GO:0044424	GO:0019538	GO:0008238
CL531.Contig1_All	GO:0043229
CL531.Contig2_All	GO:0043229
CL5311.Contig1_All	GO:0016787
CL5311.Contig2_All	GO:0016787
CL5312.Contig1_All	GO:0044464
CL5312.Contig2_All	GO:0044464
CL5315.Contig1_All	GO:0004872
CL5317.Contig1_All	GO:0030528	GO:0005488	GO:0010557
CL5317.Contig2_All	GO:0030528	GO:0010557
CL532.Contig1_All	GO:0051969	GO:0009416	GO:0015031
CL5321.Contig1_All	GO:0003676
CL5323.Contig1_All	GO:0065008	GO:0006464	GO:0004709	GO:0008219	GO:0032559
CL5323.Contig2_All	GO:0065008	GO:0006464	GO:0004709	GO:0008219	GO:0032559
CL5323.Contig3_All	GO:0006464	GO:0004702	GO:0032559
CL5325.Contig1_All	GO:0009108	GO:0044444	GO:0003824
CL5325.Contig2_All	GO:0009108	GO:0044444	GO:0003824
CL5327.Contig1_All	GO:0003676	GO:0043170	GO:0044238
CL5328.Contig1_All	GO:0001727	GO:0030384
CL5336.Contig1_All	GO:0016020
CL5336.Contig2_All	GO:0016020
CL5346.Contig2_All	GO:0008092	GO:0030030	GO:0034062	GO:0008064	GO:0015629
CL5347.Contig1_All	GO:0006959	GO:0004672	GO:0007297	GO:0030036	GO:0044087	GO:0019094	GO:0051235	GO:0045171	GO:0044459	GO:0035466	GO:0044444
CL5347.Contig2_All	GO:0065008	GO:0006959	GO:0004672	GO:0007297	GO:0030036	GO:0044087	GO:0019094	GO:0045171	GO:0044459	GO:0044444
CL5348.Contig2_All	GO:0016020
CL5353.Contig2_All	GO:0033036	GO:0033674	GO:0044448	GO:0007266	GO:0005088	GO:0016020	GO:0007405	GO:0046872	GO:0006897	GO:0007416	GO:0008593
CL5365.Contig1_All	GO:0003824	GO:0008152
CL5376.Contig2_All	GO:0005488
CL5377.Contig1_All	GO:0006352	GO:0006355	GO:0005667	GO:0008135	GO:0003702
CL5377.Contig2_All	GO:0008135	GO:0030528	GO:0005667	GO:0006352
CL5379.Contig1_All	GO:0016020
CL5384.Contig1_All	GO:0016772	GO:0006810	GO:0044238	GO:0004871	GO:0044260	GO:0023052	GO:0016020
CL5384.Contig2_All	GO:0004872	GO:0006811	GO:0023052	GO:0016020
CL5388.Contig1_All	GO:0046873	GO:0016020	GO:0030001
CL5388.Contig2_All	GO:0046873	GO:0016020	GO:0030001
CL5390.Contig1_All	GO:0006810	GO:0031224
CL5391.Contig1_All	GO:0008380	GO:0005488	GO:0043231	GO:0030529
CL5391.Contig2_All	GO:0000278	GO:0000377	GO:0005488	GO:0005681	GO:0030532
CL54.Contig1_All	GO:0003824
CL54.Contig2_All	GO:0003824
CL54.Contig3_All	GO:0003824
CL540.Contig1_All	GO:0009987	GO:0005488	GO:0005795	GO:0016020
CL540.Contig2_All	GO:0009987	GO:0005795	GO:0016020
CL5405.Contig2_All	GO:0015036	GO:0019725
CL5406.Contig3_All	GO:0005488
CL5406.Contig4_All	GO:0023014	GO:0006917	GO:0005515	GO:0043066	GO:0044424	GO:0032559	GO:0006464
CL5406.Contig5_All	GO:0043231	GO:0003712	GO:0043234	GO:0006355	GO:0030017
CL5419.Contig3_All	GO:0005488
CL5424.Contig2_All	GO:0007166	GO:0023060	GO:0016021	GO:0007591	GO:0008528
CL5429.Contig1_All	GO:0006633	GO:0008415	GO:0031090
CL5429.Contig2_All	GO:0043227	GO:0008610	GO:0016740	GO:0016020
CL5439.Contig2_All	GO:0015405	GO:0006810	GO:0031224	GO:0017111	GO:0032559
CL544.Contig1_All	GO:0006412	GO:0030695	GO:0043234	GO:0015630	GO:0008135
CL544.Contig2_All	GO:0006412	GO:0043231	GO:0030695	GO:0043234	GO:0015630	GO:0008135	GO:0044422	GO:0003824
CL5441.Contig1_All	GO:0048858	GO:0004672	GO:0000166	GO:0042995	GO:0044424
CL5441.Contig2_All	GO:0048858	GO:0004672	GO:0000166	GO:0042995	GO:0044424
CL5468.Contig1_All	GO:0030528	GO:0007626	GO:0043231	GO:0001752	GO:0006959	GO:0006355	GO:0016198	GO:0002118	GO:0006915	GO:0042051	GO:0005488
CL548.Contig1_All	GO:0006357	GO:0007178	GO:0007369	GO:0030528	GO:0043009	GO:0043234	GO:0010941	GO:0072075	GO:0001071	GO:0001837	GO:0001934	GO:0040007	GO:0065009	GO:0048646	GO:0003676	GO:0072076	GO:0000578	GO:0045165	GO:0008283	GO:0048754	GO:0003002	GO:0005634	GO:0046332	GO:0033160
CL548.Contig2_All	GO:0006357	GO:0007178	GO:0007369	GO:0030528	GO:0043009	GO:0043234	GO:0010941	GO:0072075	GO:0001071	GO:0001837	GO:0001934	GO:0040007	GO:0065009	GO:0048646	GO:0003676	GO:0072076	GO:0000578	GO:0045165	GO:0008283	GO:0048754	GO:0003002	GO:0005634	GO:0046332	GO:0033160
CL548.Contig4_All	GO:0006357	GO:0007178	GO:0007369	GO:0030528	GO:0043009	GO:0043234	GO:0010941	GO:0072075	GO:0001071	GO:0001837	GO:0001934	GO:0040007	GO:0065009	GO:0048646	GO:0003676	GO:0072076	GO:0000578	GO:0045165	GO:0008283	GO:0048754	GO:0003002	GO:0005634	GO:0046332	GO:0033160
CL548.Contig6_All	GO:0007411	GO:0045704	GO:0007178	GO:0043231	GO:0010468	GO:0007478	GO:0003676	GO:0019827	GO:0006350	GO:0009798	GO:0007281	GO:0008582	GO:0007472
CL548.Contig7_All	GO:0006357	GO:0007178	GO:0007369	GO:0030528	GO:0043009	GO:0043234	GO:0010941	GO:0072075	GO:0001071	GO:0001837	GO:0001934	GO:0040007	GO:0065009	GO:0048646	GO:0003676	GO:0072076	GO:0000578	GO:0045165	GO:0008283	GO:0048754	GO:0003002	GO:0005634	GO:0046332	GO:0033160
CL549.Contig1_All	GO:0008233
CL549.Contig2_All	GO:0008233
CL549.Contig3_All	GO:0048102	GO:0032502	GO:0044444	GO:0070011	GO:0043170
CL549.Contig4_All	GO:0008233
CL55.Contig1_All	GO:0005488
CL552.Contig1_All	GO:0032559	GO:0050896
CL5521.Contig1_All	GO:0051260	GO:0043231	GO:0016289
CL5543.Contig1_All	GO:0016020	GO:0046914
CL555.Contig1_All	GO:0001700	GO:0006464	GO:0005622	GO:0004674	GO:0032559
CL555.Contig2_All	GO:0001700	GO:0006464	GO:0044464	GO:0023060	GO:0004674	GO:0032559
CL555.Contig3_All	GO:0001700	GO:0006464	GO:0044464	GO:0023060	GO:0004674	GO:0032559
CL557.Contig6_All	GO:0005515
CL559.Contig1_All	GO:0008152
CL559.Contig3_All	GO:0016491	GO:0008152
CL563.Contig1_All	GO:0016491
CL563.Contig2_All	GO:0016491
CL567.Contig1_All	GO:0005488	GO:0044238
CL567.Contig2_All	GO:0046872	GO:0034641	GO:0043170	GO:0044238	GO:0003824
CL568.Contig1_All	GO:0005924	GO:0046872	GO:0007015	GO:0003779	GO:0031674
CL568.Contig2_All	GO:0005924	GO:0046872	GO:0007015	GO:0003779	GO:0031674
CL575.Contig1_All	GO:0006066	GO:0046519	GO:0006807	GO:0031300	GO:0016787	GO:0005789	GO:0005794
CL575.Contig2_All	GO:0006066	GO:0016810	GO:0046519	GO:0006807	GO:0012505	GO:0031300	GO:0005783	GO:0005794
CL578.Contig1_All	GO:0006629
CL578.Contig2_All	GO:0006629
CL579.Contig2_All	GO:0016568	GO:0044238	GO:0044260
CL580.Contig2_All	GO:0016301
CL584.Contig1_All	GO:0044464
CL584.Contig2_All	GO:0044464
CL586.Contig2_All	GO:0016301	GO:0005975
CL593.Contig1_All	GO:0001504	GO:0005488	GO:0031667	GO:0015695	GO:0008324	GO:0051937	GO:0016021	GO:0005275
CL595.Contig1_All	GO:0019856	GO:0030554	GO:0051536	GO:0016628	GO:0004152	GO:0042802	GO:0009174	GO:0046104	GO:0005737	GO:0006208
CL595.Contig2_All	GO:0006144	GO:0043169	GO:0019856	GO:0030554	GO:0051536	GO:0016628	GO:0004152	GO:0042802	GO:0009174	GO:0044444	GO:0046104	GO:0006208
CL598.Contig1_All	GO:0046914	GO:0007626	GO:0043231	GO:0001752	GO:0006959	GO:0006355	GO:0016198	GO:0002118	GO:0003702	GO:0006915	GO:0042051
CL598.Contig2_All	GO:0046914	GO:0007626	GO:0043231	GO:0001752	GO:0006959	GO:0006355	GO:0016198	GO:0002118	GO:0003702	GO:0006915	GO:0042051
CL604.Contig1_All	GO:0009987	GO:0048513	GO:0022414
CL604.Contig2_All	GO:0009987	GO:0048513	GO:0022414
CL604.Contig4_All	GO:0009987	GO:0048513	GO:0022414
CL604.Contig5_All	GO:0009987	GO:0048513	GO:0022414
CL604.Contig6_All	GO:0009987	GO:0048513	GO:0022414
CL604.Contig7_All	GO:0009987	GO:0048513	GO:0022414
CL606.Contig1_All	GO:0016301
CL606.Contig2_All	GO:0005488	GO:0016301
CL608.Contig1_All	GO:0005488	GO:0033301	GO:0033205	GO:0043231	GO:0000087
CL608.Contig2_All	GO:0005488	GO:0033301	GO:0033205	GO:0043231	GO:0000087
CL608.Contig3_All	GO:0005488	GO:0033301	GO:0033205	GO:0043231	GO:0000087
CL620.Contig1_All	GO:0044464
CL620.Contig2_All	GO:0044464
CL622.Contig1_All	GO:0048731	GO:0016043	GO:0009987	GO:0005488
CL624.Contig2_All	GO:0003824
CL625.Contig1_All	GO:0016070	GO:0016740	GO:0006350
CL625.Contig2_All	GO:0005488
CL631.Contig2_All	GO:0005488
CL632.Contig2_All	GO:0000278	GO:0048699	GO:0007178	GO:0004675	GO:0048468	GO:0007420	GO:0006935	GO:0043235	GO:0009416	GO:0032403	GO:0007472
CL640.Contig1_All	GO:0008152	GO:0016671
CL640.Contig2_All	GO:0008152	GO:0016671
CL640.Contig3_All	GO:0008152	GO:0016671
CL644.Contig10_All	GO:0015630
CL644.Contig11_All	GO:0015630	GO:0008092	GO:0009888
CL644.Contig5_All	GO:0015630
CL644.Contig6_All	GO:0015630	GO:0008092	GO:0009888
CL644.Contig7_All	GO:0015630	GO:0008092	GO:0009888
CL644.Contig8_All	GO:0015630
CL644.Contig9_All	GO:0005856
CL645.Contig1_All	GO:0030036	GO:0005515	GO:0005886
CL647.Contig1_All	GO:0003676	GO:0043170	GO:0044238
CL649.Contig6_All	GO:0016917	GO:0006811	GO:0007186	GO:0042221	GO:0016020
CL650.Contig2_All	GO:0003824
CL652.Contig1_All	GO:0030864	GO:0008092	GO:0005198
CL652.Contig2_All	GO:0030864	GO:0008092	GO:0005198
CL652.Contig4_All	GO:0065008	GO:0007409	GO:0008092	GO:0006996	GO:0007268	GO:0050794	GO:0051128	GO:0005886	GO:0044444
CL665.Contig3_All	GO:0008092	GO:0030032	GO:0019094	GO:0003012	GO:0005865	GO:0048812
CL667.Contig1_All	GO:0006749	GO:0016881
CL667.Contig3_All	GO:0048037	GO:0008152
CL669.Contig1_All	GO:0008344	GO:0016198	GO:0010769
CL669.Contig2_All	GO:0008344	GO:0016198	GO:0010769
CL67.Contig1_All	GO:0043231
CL67.Contig2_All	GO:0006415	GO:0043231	GO:0008079
CL673.Contig1_All	GO:0046872
CL673.Contig2_All	GO:0046872
CL674.Contig1_All	GO:0044464	GO:0046914
CL674.Contig2_All	GO:0030097	GO:0046914	GO:0044464	GO:0030154
CL677.Contig1_All	GO:0003676
CL684.Contig1_All	GO:0010498	GO:0005681	GO:0061135	GO:0031981	GO:0000377	GO:0022624
CL684.Contig2_All	GO:0010498	GO:0005681	GO:0061135	GO:0031981	GO:0000377	GO:0022624
CL685.Contig1_All	GO:0003676	GO:0043170	GO:0044238
CL686.Contig1_All	GO:0016301	GO:0032559	GO:0006464
CL689.Contig2_All	GO:0005578
CL691.Contig10_All	GO:0005488
CL691.Contig1_All	GO:0005488	GO:0007399	GO:0043231	GO:0007267	GO:0007635
CL691.Contig2_All	GO:0005488	GO:0007399	GO:0043231	GO:0007267	GO:0007635
CL691.Contig3_All	GO:0005488	GO:0007399	GO:0043231	GO:0007267	GO:0007635
CL691.Contig4_All	GO:0005488	GO:0007399	GO:0043231	GO:0007267	GO:0007635
CL691.Contig5_All	GO:0005488
CL691.Contig6_All	GO:0005488	GO:0007399	GO:0043231	GO:0007267	GO:0007635
CL691.Contig7_All	GO:0005488	GO:0007399	GO:0043231	GO:0007267	GO:0007635
CL691.Contig8_All	GO:0005488	GO:0007399	GO:0043231	GO:0007267	GO:0007635
CL691.Contig9_All	GO:0005488
CL70.Contig1_All	GO:0009117	GO:0046872	GO:0016778
CL70.Contig2_All	GO:0009117	GO:0046872	GO:0016778
CL707.Contig2_All	GO:0016192	GO:0017111	GO:0003002	GO:0046872	GO:0007476	GO:0006811	GO:0007292	GO:0032561	GO:0003006	GO:0015075
CL708.Contig1_All	GO:0046914	GO:0044444
CL708.Contig2_All	GO:0005488
CL708.Contig3_All	GO:0005488
CL710.Contig1_All	GO:0005488	GO:0032502	GO:0032501
CL713.Contig3_All	GO:0005488
CL718.Contig1_All	GO:0005488	GO:0016301
CL719.Contig1_All	GO:0005488	GO:0003824
CL722.Contig1_All	GO:0010468	GO:0006351	GO:0003677	GO:0032501	GO:0001071	GO:0043231
CL722.Contig2_All	GO:0010468	GO:0006351	GO:0003677	GO:0032501	GO:0001071	GO:0043231
CL726.Contig1_All	GO:0017111	GO:0032991	GO:0015630	GO:0045841	GO:0043623	GO:0006959	GO:0032561	GO:0007017	GO:0005198
CL726.Contig2_All	GO:0031224	GO:0006810	GO:0017111	GO:0043234	GO:0015630	GO:0045841	GO:0051301	GO:0043623	GO:0006959	GO:0032561	GO:0044444	GO:0007017	GO:0015405	GO:0005198	GO:0032559
CL726.Contig3_All	GO:0031224	GO:0006810	GO:0017111	GO:0032991	GO:0015630	GO:0045841	GO:0043623	GO:0006959	GO:0032561	GO:0007017	GO:0015405	GO:0005198	GO:0032559
CL726.Contig4_All	GO:0017111	GO:0032991	GO:0015630	GO:0045841	GO:0043623	GO:0006959	GO:0032561	GO:0007017	GO:0005198
CL729.Contig1_All	GO:0005488	GO:0030286
CL730.Contig3_All	GO:0046914
CL732.Contig1_All	GO:0032561	GO:0044444	GO:0008079	GO:0017111	GO:0006412
CL732.Contig2_All	GO:0032561	GO:0044444	GO:0008079	GO:0017111	GO:0006412
CL734.Contig1_All	GO:0005488
CL735.Contig2_All	GO:0044464	GO:0016758	GO:0006464
CL742.Contig1_All	GO:0042478	GO:0007243	GO:0008360	GO:0030695	GO:0044464	GO:0006929	GO:0007154	GO:0019827	GO:0009966	GO:0007292	GO:0007484	GO:0005488	GO:0007472
CL742.Contig2_All	GO:0042478	GO:0007243	GO:0008360	GO:0030695	GO:0044464	GO:0006929	GO:0007154	GO:0019827	GO:0009966	GO:0007292	GO:0007484	GO:0005488	GO:0007472
CL742.Contig3_All	GO:0042478	GO:0007243	GO:0008360	GO:0030695	GO:0044464	GO:0006929	GO:0007154	GO:0019827	GO:0009966	GO:0007292	GO:0007484	GO:0005488	GO:0007472
CL742.Contig4_All	GO:0042478	GO:0007243	GO:0008360	GO:0030695	GO:0044464	GO:0006929	GO:0007154	GO:0019827	GO:0009966	GO:0007292	GO:0007484	GO:0005488	GO:0007472
CL743.Contig5_All	GO:0016740
CL745.Contig1_All	GO:0017111
CL745.Contig2_All	GO:0048856	GO:0007275
CL747.Contig2_All	GO:0001745	GO:0006959	GO:0044444	GO:0007167	GO:0009987
CL748.Contig1_All	GO:0009967	GO:0030695	GO:0004674	GO:0032559	GO:0030534	GO:0007173	GO:0006464
CL748.Contig2_All	GO:0009967	GO:0030695	GO:0004674	GO:0032559	GO:0030534	GO:0007173	GO:0006464
CL749.Contig1_All	GO:0030554	GO:0016491	GO:0009060
CL750.Contig2_All	GO:0006575	GO:0031980	GO:0008483	GO:0048037
CL752.Contig1_All	GO:0043231	GO:0010468	GO:0001071	GO:0003677	GO:0007399	GO:0030154	GO:0006351
CL752.Contig2_All	GO:0043231	GO:0010468	GO:0001071	GO:0003677	GO:0007399	GO:0030154	GO:0006351
CL753.Contig1_All	GO:0046914	GO:0003824	GO:0006399
CL753.Contig2_All	GO:0046872	GO:0003824
CL760.Contig2_All	GO:0016862
CL762.Contig1_All	GO:0008233	GO:0005576
CL770.Contig1_All	GO:0044424	GO:0005488
CL770.Contig2_All	GO:0006644	GO:0032991	GO:0006917	GO:0008289	GO:0046394	GO:0071617	GO:0005515	GO:0031090	GO:0006458	GO:0005740	GO:0042598
CL771.Contig1_All	GO:0016787
CL771.Contig2_All	GO:0003824
CL775.Contig1_All	GO:0005622
CL779.Contig1_All	GO:0009987	GO:0046872	GO:0044446	GO:0043227	GO:0016879	GO:0043412
CL779.Contig2_All	GO:0030695	GO:0006259	GO:0019866	GO:0007088	GO:0048232	GO:0043412	GO:0019787	GO:0005506	GO:0015031	GO:0000152
CL78.Contig1_All	GO:0031980	GO:0009416	GO:0006560	GO:0006536	GO:0016645
CL78.Contig2_All	GO:0031980	GO:0009416	GO:0006560	GO:0006536	GO:0016645
CL78.Contig3_All	GO:0031980	GO:0009416	GO:0006560	GO:0006536	GO:0016645
CL78.Contig4_All	GO:0031980	GO:0009416	GO:0006560	GO:0006536	GO:0016645
CL790.Contig4_All	GO:0043231
CL792.Contig2_All	GO:0016020
CL793.Contig1_All	GO:0004312	GO:0005488	GO:0043231	GO:0044444	GO:0044255	GO:0044281
CL794.Contig1_All	GO:0060255	GO:0032446	GO:0019787	GO:0000166
CL794.Contig2_All	GO:0060255	GO:0032446	GO:0019787	GO:0000166
CL794.Contig3_All	GO:0006464	GO:0019787
CL80.Contig7_All	GO:0003676	GO:0000380	GO:0043231
CL80.Contig8_All	GO:0003676	GO:0000380	GO:0043231
CL802.Contig1_All	GO:0007010	GO:0008092
CL802.Contig2_All	GO:0007010	GO:0008092
CL804.Contig1_All	GO:0031674
CL804.Contig3_All	GO:0031674
CL804.Contig4_All	GO:0031674
CL804.Contig5_All	GO:0031674
CL804.Contig6_All	GO:0031674
CL81.Contig1_All	GO:0016798	GO:0008152
CL81.Contig2_All	GO:0016798	GO:0008152
CL81.Contig3_All	GO:0016798	GO:0008152
CL813.Contig1_All	GO:0003676	GO:0016740	GO:0043170	GO:0044238
CL813.Contig2_All	GO:0003676	GO:0043170	GO:0044238
CL822.Contig1_All	GO:0005887	GO:0005488	GO:0005267	GO:0030001
CL822.Contig2_All	GO:0005887	GO:0005488	GO:0005267	GO:0030001
CL825.Contig2_All	GO:0009888	GO:0046872
CL829.Contig2_All	GO:0005488	GO:0007165
CL847.Contig1_All	GO:0008238
CL847.Contig2_All	GO:0008238
CL847.Contig4_All	GO:0008238
CL854.Contig1_All	GO:0016020
CL854.Contig2_All	GO:0016020
CL856.Contig1_All	GO:0044456	GO:0007626	GO:0005262	GO:0034704	GO:0008016	GO:0008049	GO:0009584	GO:0016192	GO:0007165	GO:0070838	GO:0050804	GO:0001505	GO:0008582	GO:0044459	GO:0042044
CL856.Contig2_All	GO:0044456	GO:0007626	GO:0005262	GO:0034704	GO:0008016	GO:0008049	GO:0009584	GO:0016192	GO:0007165	GO:0070838	GO:0050804	GO:0001505	GO:0008582	GO:0044459	GO:0042044
CL86.Contig1_All	GO:0005488
CL86.Contig3_All	GO:0005488
CL86.Contig4_All	GO:0017016	GO:0007010	GO:0005856	GO:0008092
CL863.Contig1_All	GO:0051183	GO:0015888	GO:0009987
CL863.Contig2_All	GO:0051183	GO:0015888	GO:0009987
CL864.Contig3_All	GO:0005488
CL864.Contig4_All	GO:0005488
CL864.Contig5_All	GO:0003676	GO:0007169
CL864.Contig6_All	GO:0003676	GO:0007169
CL866.Contig1_All	GO:0006909	GO:0005488	GO:0007450	GO:0007626	GO:0003824
CL866.Contig2_All	GO:0006909	GO:0005488	GO:0007450	GO:0007626	GO:0003824
CL871.Contig2_All	GO:0005488
CL871.Contig3_All	GO:0005488
CL873.Contig6_All	GO:0008152	GO:0005488	GO:0003824
CL875.Contig1_All	GO:0009536	GO:0016740
CL877.Contig1_All	GO:0006259	GO:0003676	GO:0003824
CL877.Contig2_All	GO:0003676
CL882.Contig3_All	GO:0005488
CL892.Contig1_All	GO:0065008	GO:0044248	GO:0005488	GO:0060255	GO:0016874	GO:0009894	GO:0016567	GO:0044464
CL892.Contig2_All	GO:0055092	GO:0005488	GO:0009896	GO:0031329	GO:0031647	GO:0016567	GO:0044464	GO:0019787
CL893.Contig1_All	GO:0016301	GO:0044444
CL894.Contig1_All	GO:0016881	GO:0060255	GO:0006464
CL894.Contig2_All	GO:0005488	GO:0060255	GO:0006464	GO:0019787
CL896.Contig1_All	GO:0003002	GO:0046872	GO:0007472	GO:0043231
CL897.Contig4_All	GO:0010468
CL902.Contig4_All	GO:0005488
CL902.Contig5_All	GO:0005488
CL904.Contig2_All	GO:0005488
CL905.Contig2_All	GO:0005768	GO:0005815	GO:0043234	GO:0044431	GO:0043161	GO:0030133
CL907.Contig1_All	GO:0005488	GO:0043231	GO:0033273	GO:0009719	GO:0044444	GO:0065007	GO:0046907	GO:0009308
CL908.Contig1_All	GO:0002118	GO:0007635
CL908.Contig2_All	GO:0002118	GO:0007635
CL912.Contig1_All	GO:0031224	GO:0051635	GO:0008329	GO:0002780	GO:0005539	GO:0002252
CL912.Contig3_All	GO:0002780	GO:0005539	GO:0002252
CL914.Contig2_All	GO:0031589
CL923.Contig1_All	GO:0046872
CL935.Contig1_All	GO:0040003	GO:0016020	GO:0004672	GO:0010975	GO:0005543	GO:0044424	GO:0007169	GO:0045927	GO:0032559	GO:0006464	GO:0016049	GO:0035264	GO:0060541	GO:0010876	GO:0006606	GO:0043066
CL935.Contig2_All	GO:0004672	GO:0006464	GO:0032559
CL941.Contig1_All	GO:0003676
CL941.Contig2_All	GO:0003676
CL941.Contig3_All	GO:0003676
CL941.Contig4_All	GO:0003676
CL941.Contig5_All	GO:0003676
CL941.Contig6_All	GO:0003676
CL946.Contig1_All	GO:0005488
CL949.Contig2_All	GO:0015630
CL95.Contig1_All	GO:0006901	GO:0009416	GO:0005543	GO:0030136	GO:0030117	GO:0007268	GO:0006897	GO:0012505
CL95.Contig4_All	GO:0005488	GO:0006901	GO:0009416	GO:0007268	GO:0044425	GO:0044444	GO:0006897	GO:0012505
CL959.Contig1_All	GO:0003824
CL96.Contig1_All	GO:0003824
CL96.Contig2_All	GO:0003824
CL961.Contig1_All	GO:0005488
CL961.Contig2_All	GO:0046872
CL962.Contig2_All	GO:0016020	GO:0005576
CL963.Contig1_All	GO:0005488
CL963.Contig2_All	GO:0005488
CL963.Contig3_All	GO:0046914	GO:0030554	GO:0008152	GO:0003824	GO:0051536
CL977.Contig1_All	GO:0051234	GO:0005088	GO:0007051	GO:0065008	GO:0010769	GO:0000912	GO:0005622	GO:0033206	GO:0007399	GO:0007509
CL977.Contig2_All	GO:0051234	GO:0005088	GO:0007051	GO:0065008	GO:0010769	GO:0000912	GO:0005622	GO:0033206	GO:0007399	GO:0007509
CL981.Contig2_All	GO:0006259	GO:0003824
CL981.Contig3_All	GO:0005488	GO:0016740	GO:0006310
CL981.Contig5_All	GO:0006259	GO:0003824
CL981.Contig6_All	GO:0006259	GO:0003824
CL983.Contig1_All	GO:0006351	GO:0043231	GO:0033500	GO:0051707	GO:0008283	GO:0010468	GO:0001071	GO:0010259	GO:0031669	GO:0007169	GO:0048592	GO:0006629	GO:0003677	GO:0006006	GO:0048869	GO:0016049	GO:0033554	GO:0035264	GO:0035467	GO:0006979	GO:0010506
CL983.Contig2_All	GO:0006351	GO:0043231	GO:0033500	GO:0051707	GO:0008283	GO:0010468	GO:0001071	GO:0010259	GO:0031669	GO:0007169	GO:0048592	GO:0006629	GO:0003677	GO:0006006	GO:0048869	GO:0016049	GO:0033554	GO:0035264	GO:0035467	GO:0006979	GO:0010506
CL988.Contig1_All	GO:0005488	GO:0031981	GO:0009408
CL989.Contig1_All	GO:0015075	GO:0044464	GO:0006811	GO:0009987
CL99.Contig2_All	GO:0007610
CL996.Contig2_All	GO:0003002	GO:0001708	GO:0009887	GO:0009888
Unigene1001_All	GO:0044459	GO:0008092	GO:0019904	GO:0043232
Unigene10062_All	GO:0043231	GO:0016740
Unigene10072_All	GO:0003676
Unigene10074_All	GO:0005815	GO:0005488	GO:0004672	GO:0007067	GO:0006464
Unigene10079_All	GO:0046872	GO:0016301
Unigene10086_All	GO:0045202	GO:0000166	GO:0004690	GO:0044424	GO:0001704	GO:0006464
Unigene10091_All	GO:0005488
Unigene10096_All	GO:0009987	GO:0005543	GO:0004468	GO:0016307	GO:0023060
Unigene10106_All	GO:0043169	GO:0048468	GO:0010467	GO:0030529	GO:0005198
Unigene10114_All	GO:0016757	GO:0044464
Unigene10137_All	GO:0003824
Unigene10141_All	GO:0043229	GO:0005488	GO:0030695	GO:0007010	GO:0031252	GO:0050794	GO:0035023
Unigene10157_All	GO:0005488	GO:0044464
Unigene10191_All	GO:0001504	GO:0005488	GO:0031667	GO:0015695	GO:0008324	GO:0051937	GO:0016021	GO:0005275
Unigene10192_All	GO:0005488
Unigene10205_All	GO:0008016	GO:0005179
Unigene10211_All	GO:0043231	GO:0010468	GO:0000768	GO:0007494	GO:0048513	GO:0014706	GO:0006351	GO:0003006	GO:0055002
Unigene10232_All	GO:0005856	GO:0005737	GO:0031513
Unigene10242_All	GO:0046872
Unigene10251_All	GO:0006457	GO:0005515	GO:0044444	GO:0015630
Unigene10259_All	GO:0016020	GO:0007165
Unigene10260_All	GO:0005272	GO:0005887	GO:0030001
Unigene10263_All	GO:0006796	GO:0042578	GO:0043169
Unigene10269_All	GO:0051536	GO:0043227
Unigene10270_All	GO:0006810
Unigene1027_All	GO:0005488	GO:0004386
Unigene10280_All	GO:0015002	GO:0003676	GO:0005746
Unigene10281_All	GO:0007275
Unigene10283_All	GO:0004872	GO:0005488	GO:0006350
Unigene10285_All	GO:0000166
Unigene10287_All	GO:0016817
Unigene1028_All	GO:0005488
Unigene10296_All	GO:0016070	GO:0010467
Unigene10298_All	GO:0003824
Unigene1029_All	GO:0016787
Unigene10300_All	GO:0019861
Unigene10302_All	GO:0006810	GO:0006261	GO:0016020	GO:0004672	GO:0051276	GO:0010259	GO:0008064	GO:0044424	GO:0046958	GO:0001700	GO:0032559	GO:0045171	GO:0006464	GO:0007431	GO:0060541	GO:0007484	GO:0007293	GO:0000165	GO:0007617
Unigene10305_All	GO:0007600	GO:0005576
Unigene10308_All	GO:0000315	GO:0010467	GO:0005198
Unigene1030_All	GO:0000278	GO:0004672	GO:0005813	GO:0051297	GO:0000166	GO:0003006	GO:0006464
Unigene10319_All	GO:0043234	GO:0003676	GO:0043229
Unigene1031_All	GO:0009451	GO:0005488
Unigene10327_All	GO:0005739
Unigene10332_All	GO:0005488	GO:0051234
Unigene10336_All	GO:0043169	GO:0004871	GO:0006464	GO:0004672	GO:0023060	GO:0032559
Unigene10338_All	GO:0031224
Unigene10347_All	GO:0005198
Unigene10352_All	GO:0000315	GO:0010467	GO:0005198
Unigene10354_All	GO:0005488	GO:0009987	GO:0044424
Unigene10357_All	GO:0032561	GO:0043623	GO:0043231	GO:0007017	GO:0017111	GO:0032991	GO:0015630
Unigene10369_All	GO:0043231	GO:0044444	GO:0016020	GO:0016755
Unigene10388_All	GO:0003824
Unigene1038_All	GO:0010468	GO:0006351	GO:0003677	GO:0001071	GO:0043231
Unigene10392_All	GO:0031224	GO:0005515	GO:0006810
Unigene10406_All	GO:0010468	GO:0006351	GO:0046914	GO:0003677	GO:0001071	GO:0043231
Unigene10407_All	GO:0008233	GO:0009950	GO:0051605
Unigene10419_All	GO:0048029	GO:0016773	GO:0044444	GO:0005626	GO:0032559	GO:0019318
Unigene10420_All	GO:0005488	GO:0044452	GO:0034062	GO:0006351
Unigene10434_All	GO:0030528	GO:0006406	GO:0010557	GO:0044427	GO:0006342	GO:0070461	GO:0019904	GO:0031490
Unigene10447_All	GO:0006401	GO:0000377	GO:0006399	GO:0003676	GO:0046983	GO:0042254	GO:0030532
Unigene10449_All	GO:0031224	GO:0015078	GO:0006818	GO:0033177	GO:0006754
Unigene10450_All	GO:0031224	GO:0043231
Unigene10457_All	GO:0000785	GO:0003676	GO:0034728	GO:0044444	GO:0043189
Unigene10466_All	GO:0016859	GO:0000377	GO:0005681	GO:0044267
Unigene1046_All	GO:0005088	GO:0007266	GO:0044464	GO:0009124	GO:0016829
Unigene10475_All	GO:0016477	GO:0007097	GO:0032991	GO:0000910	GO:0002164	GO:0040001	GO:0000166	GO:0009790
Unigene10480_All	GO:0046872
Unigene10482_All	GO:0044424
Unigene10484_All	GO:0031224	GO:0009206	GO:0046873	GO:0019829	GO:0070838	GO:0032559
Unigene10487_All	GO:0005488
Unigene10490_All	GO:0008746	GO:0006818	GO:0008152
Unigene10491_All	GO:0005815	GO:0001709	GO:0007450	GO:0030036
Unigene10492_All	GO:0005815	GO:0001709	GO:0007450	GO:0030036
Unigene10498_All	GO:0012501	GO:0043169	GO:0051536	GO:0005746	GO:0009205	GO:0022904	GO:0051234	GO:0042391	GO:0050136
Unigene10499_All	GO:0005681	GO:0003676	GO:0000380	GO:0042623	GO:0003724	GO:0032559
Unigene10500_All	GO:0016251	GO:0043234	GO:0043231	GO:0006355
Unigene10501_All	GO:0005737	GO:0060089	GO:0006351	GO:0043231	GO:0023060
Unigene10504_All	GO:0042802	GO:0050931	GO:0031982	GO:0016567	GO:0044444	GO:0019787
Unigene10509_All	GO:0030099	GO:0043227	GO:0006810	GO:0043229	GO:0016020
Unigene10512_All	GO:0030554	GO:0006536	GO:0046914	GO:0051540	GO:0015930
Unigene10520_All	GO:0043231	GO:0005515	GO:0016020
Unigene10523_All	GO:0009987
Unigene10525_All	GO:0012502	GO:0023014	GO:0043231	GO:0005856	GO:0004672	GO:0032559	GO:0006464
Unigene10527_All	GO:0005634
Unigene10529_All	GO:0044464
Unigene10531_All	GO:0005488
Unigene10532_All	GO:0043161	GO:0005488	GO:0051439
Unigene10537_All	GO:0006760	GO:0016879	GO:0004486	GO:0044444	GO:0019238	GO:0032559
Unigene10538_All	GO:0003824	GO:0046914
Unigene10539_All	GO:0004812	GO:0005622	GO:0003723	GO:0032555	GO:0006412	GO:0043039
Unigene10543_All	GO:0016787
Unigene10546_All	GO:0006629	GO:0004175	GO:0042306	GO:0044431
Unigene11061_All	GO:0044446	GO:0005634
Unigene11067_All	GO:0044444
Unigene11074_All	GO:0005488
Unigene11075_All	GO:0005488
Unigene11082_All	GO:0004812	GO:0006418	GO:0032559	GO:0044424
Unigene11085_All	GO:0070838	GO:0043231	GO:0031224	GO:0005261	GO:0005217
Unigene11094_All	GO:0003676
Unigene11103_All	GO:0043231	GO:0003676	GO:0016458	GO:0000808	GO:0006260	GO:0000166	GO:0071897
Unigene11104_All	GO:0044424
Unigene11109_All	GO:0005488
Unigene11121_All	GO:0005488	GO:0005777	GO:0006810	GO:0007031	GO:0016020
Unigene11124_All	GO:0005488
Unigene11126_All	GO:0007166	GO:0005515	GO:0050789	GO:0009987	GO:0032502	GO:0004888
Unigene11141_All	GO:0005488
Unigene11147_All	GO:0019538	GO:0004175
Unigene11161_All	GO:0046872	GO:0044464	GO:0043161	GO:0015924
Unigene11162_All	GO:0044425
Unigene11167_All	GO:0017111	GO:0032559	GO:0015629
Unigene11175_All	GO:0003002	GO:0048523	GO:0048592	GO:0007444	GO:0048468	GO:0004888	GO:0007166	GO:0016020	GO:0007346
Unigene11189_All	GO:0043231	GO:0010468	GO:0035114	GO:0007484	GO:0001071	GO:0003677	GO:0007449	GO:0035108	GO:0006351	GO:0003702
Unigene11225_All	GO:0007166	GO:0032561	GO:0060089	GO:0023060
Unigene11235_All	GO:0009987	GO:0043234	GO:0015630	GO:0042995	GO:0003774	GO:0000166	GO:0008152	GO:0044430
Unigene11249_All	GO:0019899	GO:0032561	GO:0030695
Unigene11254_All	GO:0005488
Unigene11281_All	GO:0003676
Unigene11308_All	GO:0006464	GO:0033057	GO:0048729	GO:0004672	GO:0002164	GO:0032559
Unigene11313_All	GO:0016020
Unigene11325_All	GO:0002566	GO:0007131	GO:0017111	GO:0000019	GO:0000726	GO:0008629	GO:0030983	GO:0000288	GO:0007128	GO:0032559	GO:0051255	GO:0007292	GO:0048232	GO:0007140	GO:0032404	GO:0043073	GO:0000794	GO:0032300	GO:0002204	GO:0045143
Unigene11359_All	GO:0044464
Unigene11373_All	GO:0003677	GO:0003824	GO:0006281
Unigene11389_All	GO:0005488
Unigene11407_All	GO:0030427	GO:0005818	GO:0007267	GO:0070161	GO:0001558	GO:0016198	GO:0007420	GO:0008587	GO:0035148	GO:0035146	GO:0001709	GO:0007019	GO:0015631	GO:0060541	GO:0044444
Unigene11412_All	GO:0019538	GO:0004175
Unigene11423_All	GO:0043169	GO:0023060	GO:0017111	GO:0032559	GO:0015629
Unigene11434_All	GO:0006810	GO:0016020	GO:0005216
Unigene11447_All	GO:0016740
Unigene11459_All	GO:0005488
Unigene11465_All	GO:0003676	GO:0034061	GO:0006260
Unigene11466_All	GO:0044267	GO:0043231	GO:0016859
Unigene11495_All	GO:0000030	GO:0043231	GO:0016020	GO:0006487
Unigene11548_All	GO:0046872	GO:0016491	GO:0044464
Unigene12051_All	GO:0005622	GO:0009987
Unigene12052_All	GO:0016020	GO:0005739
Unigene12054_All	GO:0007043	GO:0007164	GO:0035264	GO:0030036	GO:0008361	GO:0002009	GO:0001703
Unigene12056_All	GO:0044464	GO:0032561	GO:0035556
Unigene12057_All	GO:0044464	GO:0008047	GO:0005488	GO:0009966
Unigene12059_All	GO:0015630	GO:0031966	GO:0006811	GO:0046907	GO:0007165	GO:0005244
Unigene12067_All	GO:0015630	GO:0003723
Unigene12069_All	GO:0009987	GO:0043231	GO:0044444
Unigene12073_All	GO:0008152
Unigene12074_All	GO:0005488
Unigene12078_All	GO:0003824
Unigene12079_All	GO:0043296	GO:0007043	GO:0035151	GO:0008556	GO:0006811	GO:0021782	GO:0005887
Unigene12081_All	GO:0043231	GO:0006801	GO:0016531	GO:0005515	GO:0000267	GO:0015082	GO:0030001	GO:0043085
Unigene12083_All	GO:0016020	GO:0006810	GO:0005215
Unigene12085_All	GO:0005488	GO:0043231	GO:0051091	GO:0044267	GO:0003824
Unigene12087_All	GO:0032561	GO:0006810	GO:0035556
Unigene12094_All	GO:0005856
Unigene12097_All	GO:0042802	GO:0006464	GO:0004721	GO:0031090	GO:0043231	GO:0051259	GO:0006796
Unigene12098_All	GO:0051234	GO:0044464
Unigene12110_All	GO:0031981	GO:0007166	GO:0003012	GO:0016020	GO:0005815	GO:0006816	GO:0047485	GO:0008092	GO:0046872	GO:0005819	GO:0010038	GO:0050794	GO:0042995	GO:0019899	GO:0043269	GO:0000910
Unigene12115_All	GO:0007472	GO:0043231
Unigene12121_All	GO:0005261	GO:0031224	GO:0006810	GO:0009415
Unigene12128_All	GO:0016020	GO:0007275
Unigene12161_All	GO:0043231
Unigene12178_All	GO:0016020	GO:0043231
Unigene12187_All	GO:0044464	GO:0046914
Unigene12202_All	GO:0005488
Unigene12207_All	GO:0046872
Unigene12217_All	GO:0006277	GO:0006275	GO:0008283	GO:0009791	GO:0007292	GO:0003690	GO:0042623	GO:0000086	GO:0003678	GO:0006281
Unigene12242_All	GO:0048812
Unigene12247_All	GO:0044444
Unigene12265_All	GO:0016020	GO:0005777	GO:0008152	GO:0003824
Unigene12269_All	GO:0007186	GO:0005179	GO:0006937
Unigene12282_All	GO:0044238	GO:0016853	GO:0005488
Unigene12294_All	GO:0044464
Unigene12299_All	GO:0044464	GO:0022008	GO:0008092	GO:0005102
Unigene12301_All	GO:0005488
Unigene12343_All	GO:0008233
Unigene12350_All	GO:0015002	GO:0005746	GO:0010259	GO:0022904	GO:0042598
Unigene12353_All	GO:0005488
Unigene12366_All	GO:0016248	GO:0051704
Unigene12368_All	GO:0010467	GO:0015935	GO:0005198
Unigene12380_All	GO:0005911	GO:0007417	GO:0043231	GO:0007589	GO:0015893	GO:0009207	GO:0031224	GO:0032559	GO:0033273	GO:0010038	GO:0042626	GO:0009314	GO:0012505	GO:0009725
Unigene12390_All	GO:0000315	GO:0001071	GO:0003723	GO:0010467	GO:0031981	GO:0005198
Unigene12398_All	GO:0009058	GO:0016740
Unigene12401_All	GO:0016740	GO:0044424
Unigene12402_All	GO:0044260	GO:0003676	GO:0090304
Unigene12407_All	GO:0034062	GO:0016591	GO:0003676	GO:0005515	GO:0010467
Unigene12409_All	GO:0006351	GO:0034062
Unigene12424_All	GO:0004871	GO:0005488
Unigene12426_All	GO:0004812	GO:0006418	GO:0032559	GO:0044424
Unigene12432_All	GO:0017111
Unigene12438_All	GO:0044464	GO:0008047	GO:0005488	GO:0009966
Unigene12439_All	GO:0016787
Unigene12442_All	GO:0046872	GO:0044464	GO:0019538	GO:0004197
Unigene12443_All	GO:0070011
Unigene12444_All	GO:0009987	GO:0007447	GO:0035220	GO:0007560
Unigene12450_All	GO:0001510	GO:0043231	GO:0010259	GO:0044030	GO:0008757
Unigene12451_All	GO:0008047	GO:0000165
Unigene12454_All	GO:0016787
Unigene12458_All	GO:0009314	GO:0003677	GO:0000725	GO:0042221
Unigene12465_All	GO:0032559	GO:0043232
Unigene12468_All	GO:0009987	GO:0007399	GO:0016043
Unigene12475_All	GO:0005975	GO:0019203
Unigene12477_All	GO:0046872
Unigene12480_All	GO:0001745	GO:0023060	GO:0016020	GO:0007169	GO:0044424
[truncated: 3,343 more rows]
[truncated: 21 more columns]
