# Supplementary material for: Nutrigenomics in Arma chinensis: Transcriptome Analysis of Arma chinensis Fed on Artificial Diet and Chinese Oak Silk Moth Antheraea pernyi Pupae
Source: PLoS One. 2013 Apr 11;8(4):e60881. doi: 10.1371/journal.pone.0060881 (PMC3623872; doi:10.1371/journal.pone.0060881)
Supplement: Table S3 — KEGG summary of Arma chinensis sequences. (XLS) [file pone.0060881.s006.xls]

## Sheet: Sheet1
Supplemental Table S3. KEGG summary of Arma chinensis sequences
KEGG Pathway	Pathway IDs	All genes with pathway annotation (15416)	Genes
Metabolic pathways	ko01100	2333 (15.13%)	CL10.Contig1_All, CL10.Contig5_All, CL1008.Contig1_All, CL1008.Contig2_All, CL1011.Contig1_All, CL1015.Contig1_All, CL1015.Contig2_All, CL1015.Contig3_All, CL1015.Contig4_All, CL1018.Contig1_All, CL1018.Contig2_All, CL1030.Contig1_All, CL1032.Contig1_All, CL1032.Contig2_All, CL104.Contig3_All, CL1046.Contig1_All, CL1046.Contig2_All, CL1047.Contig1_All, CL1047.Contig2_All, CL108.Contig1_All, CL108…
			55_All, Unigene29081_All, Unigene29096_All, Unigene2909_All, Unigene29136_All, Unigene29137_All, Unigene29152_All, Unigene29185_All, Unigene29197_All, Unigene29321_All, Unigene29330_All, Unigene29347_All, Unigene29360_All, Unigene29389_All, Unigene29417_All, Unigene29434_All, Unigene29444_All, Unigene29448_All, Unigene29474_All, Unigene29479_All, Unigene29491_All, Unigene29496_All, Unigene29529_A…
Regulation of actin cytoskeleton	ko04810	568 (3.68%)	CL1043.Contig1_All, CL107.Contig1_All, CL107.Contig2_All, CL1095.Contig1_All, CL1108.Contig1_All, CL1108.Contig2_All, CL1149.Contig10_All, CL1149.Contig11_All, CL1149.Contig12_All, CL1149.Contig13_All, CL1149.Contig14_All, CL1149.Contig15_All, CL1149.Contig16_All, CL1149.Contig17_All, CL1149.Contig18_All, CL1149.Contig19_All, CL1149.Contig1_All, CL1149.Contig20_All, CL1149.Contig21_All, CL1149.Co…
Focal adhesion	ko04510	543 (3.52%)	CL1053.Contig2_All, CL107.Contig1_All, CL107.Contig2_All, CL1095.Contig1_All, CL1098.Contig1_All, CL1108.Contig1_All, CL1108.Contig2_All, CL1112.Contig1_All, CL1149.Contig10_All, CL1149.Contig11_All, CL1149.Contig12_All, CL1149.Contig13_All, CL1149.Contig14_All, CL1149.Contig15_All, CL1149.Contig16_All, CL1149.Contig17_All, CL1149.Contig18_All, CL1149.Contig19_All, CL1149.Contig1_All, CL1149.Cont…
Pathways in cancer	ko05200	540 (3.5%)	CL1053.Contig2_All, CL1081.Contig1_All, CL1081.Contig2_All, CL1081.Contig3_All, CL1081.Contig4_All, CL1095.Contig1_All, CL1098.Contig1_All, CL1275.Contig1_All, CL1275.Contig2_All, CL1275.Contig3_All, CL1334.Contig2_All, CL1370.Contig2_All, CL1424.Contig1_All, CL1457.Contig1_All, CL1458.Contig1_All, CL1573.Contig1_All, CL1573.Contig2_All, CL1747.Contig1_All, CL1756.Contig1_All, CL18.Contig1_All, C…
Purine metabolism	ko00230	473 (3.07%)	CL10.Contig1_All, CL10.Contig5_All, CL104.Contig3_All, CL107.Contig1_All, CL1186.Contig1_All, CL1186.Contig2_All, CL1235.Contig1_All, CL1414.Contig1_All, CL1414.Contig4_All, CL1420.Contig3_All, CL1457.Contig1_All, CL1458.Contig1_All, CL1560.Contig2_All, CL1597.Contig2_All, CL1638.Contig2_All, CL1645.Contig1_All, CL1645.Contig2_All, CL1647.Contig2_All, CL1647.Contig3_All, CL1647.Contig4_All, CL164…
RNA transport	ko03013	445 (2.89%)	CL107.Contig2_All, CL1070.Contig2_All, CL1191.Contig1_All, CL1191.Contig2_All, CL1231.Contig1_All, CL1334.Contig2_All, CL1358.Contig1_All, CL1358.Contig2_All, CL1358.Contig3_All, CL1358.Contig4_All, CL1382.Contig1_All, CL1382.Contig2_All, CL1470.Contig4_All, CL1470.Contig5_All, CL1524.Contig2_All, CL1534.Contig1_All, CL1570.Contig1_All, CL1570.Contig2_All, CL1570.Contig3_All, CL1590.Contig1_All, …
Spliceosome	ko03040	436 (2.83%)	CL1034.Contig2_All, CL107.Contig2_All, CL1092.Contig5_All, CL1191.Contig1_All, CL1191.Contig2_All, CL1191.Contig3_All, CL1192.Contig1_All, CL1192.Contig2_All, CL1192.Contig3_All, CL1339.Contig1_All, CL1339.Contig2_All, CL1339.Contig3_All, CL1358.Contig1_All, CL1358.Contig2_All, CL1358.Contig3_All, CL1358.Contig4_All, CL1382.Contig1_All, CL1394.Contig1_All, CL1583.Contig1_All, CL1583.Contig2_All, …
Huntington's disease	ko05016	430 (2.79%)	CL10.Contig1_All, CL10.Contig5_All, CL1090.Contig1_All, CL1090.Contig2_All, CL1090.Contig3_All, CL1315.Contig2_All, CL1334.Contig1_All, CL1334.Contig2_All, CL1334.Contig3_All, CL1334.Contig4_All, CL1353.Contig1_All, CL1588.Contig2_All, CL1772.Contig1_All, CL1772.Contig3_All, CL1772.Contig6_All, CL1776.Contig1_All, CL1776.Contig2_All, CL1843.Contig2_All, CL1843.Contig3_All, CL1909.Contig1_All, CL1…
Vascular smooth muscle contraction	ko04270	418 (2.71%)	CL1043.Contig1_All, CL107.Contig1_All, CL107.Contig2_All, CL1095.Contig1_All, CL1149.Contig10_All, CL1149.Contig11_All, CL1149.Contig12_All, CL1149.Contig13_All, CL1149.Contig14_All, CL1149.Contig15_All, CL1149.Contig16_All, CL1149.Contig17_All, CL1149.Contig18_All, CL1149.Contig19_All, CL1149.Contig1_All, CL1149.Contig20_All, CL1149.Contig21_All, CL1149.Contig2_All, CL1149.Contig3_All, CL1149.Co…
Neuroactive ligand-receptor interaction	ko04080	411 (2.67%)	CL1084.Contig1_All, CL1084.Contig2_All, CL1110.Contig1_All, CL1110.Contig2_All, CL1110.Contig3_All, CL113.Contig1_All, CL113.Contig2_All, CL1198.Contig1_All, CL1198.Contig3_All, CL120.Contig1_All, CL1232.Contig2_All, CL1232.Contig3_All, CL1236.Contig2_All, CL1244.Contig1_All, CL1244.Contig2_All, CL1296.Contig1_All, CL1296.Contig2_All, CL1296.Contig3_All, CL141.Contig1_All, CL141.Contig2_All, CL14…
Endocytosis	ko04144	387 (2.51%)	CL1043.Contig2_All, CL1084.Contig2_All, CL1095.Contig1_All, CL1154.Contig2_All, CL1154.Contig4_All, CL1198.Contig1_All, CL1309.Contig1_All, CL1309.Contig2_All, CL1333.Contig1_All, CL1347.Contig1_All, CL1347.Contig2_All, CL1550.Contig1_All, CL1617.Contig1_All, CL1617.Contig2_All, CL1679.Contig3_All, CL1842.Contig1_All, CL1968.Contig1_All, CL1968.Contig2_All, CL1976.Contig1_All, CL1976.Contig2_All,…
Ubiquitin mediated proteolysis	ko04120	359 (2.33%)	CL1005.Contig1_All, CL1005.Contig2_All, CL1073.Contig1_All, CL1073.Contig2_All, CL1084.Contig2_All, CL113.Contig1_All, CL1159.Contig1_All, CL1159.Contig2_All, CL1171.Contig1_All, CL1198.Contig1_All, CL1213.Contig1_All, CL1213.Contig2_All, CL1213.Contig3_All, CL1213.Contig4_All, CL1366.Contig1_All, CL1366.Contig2_All, CL1424.Contig1_All, CL1654.Contig1_All, CL1654.Contig2_All, CL172.Contig2_All, C…
Tight junction	ko04530	356 (2.31%)	CL1043.Contig1_All, CL1095.Contig1_All, CL1098.Contig1_All, CL1154.Contig2_All, CL1154.Contig4_All, CL1304.Contig2_All, CL1540.Contig1_All, CL1540.Contig2_All, CL1634.Contig1_All, CL1634.Contig2_All, CL1649.Contig1_All, CL1679.Contig1_All, CL1679.Contig3_All, CL1781.Contig1_All, CL1787.Contig1_All, CL18.Contig1_All, CL18.Contig2_All, CL1958.Contig1_All, CL1958.Contig2_All, CL1968.Contig1_All, CL1…
Amoebiasis	ko05146	355 (2.3%)	CL1053.Contig2_All, CL1089.Contig1_All, CL1089.Contig3_All, CL1089.Contig4_All, CL1165.Contig1_All, CL1165.Contig2_All, CL1165.Contig3_All, CL1165.Contig4_All, CL1309.Contig1_All, CL1309.Contig2_All, CL1370.Contig2_All, CL1377.Contig1_All, CL1424.Contig1_All, CL1552.Contig1_All, CL1573.Contig1_All, CL1573.Contig2_All, CL16.Contig1_All, CL16.Contig2_All, CL1625.Contig1_All, CL1625.Contig2_All, CL1…
Pyrimidine metabolism	ko00240	348 (2.26%)	CL10.Contig1_All, CL10.Contig5_All, CL104.Contig3_All, CL107.Contig1_All, CL108.Contig1_All, CL1235.Contig1_All, CL1420.Contig3_All, CL1457.Contig1_All, CL1458.Contig1_All, CL1560.Contig2_All, CL1638.Contig2_All, CL1647.Contig2_All, CL1647.Contig3_All, CL1647.Contig4_All, CL1647.Contig5_All, CL1738.Contig3_All, CL1772.Contig1_All, CL1772.Contig3_All, CL1772.Contig6_All, CL1776.Contig1_All, CL1776…
Dilated cardiomyopathy	ko05414	344 (2.23%)	CL1043.Contig1_All, CL1056.Contig1_All, CL1056.Contig2_All, CL1056.Contig3_All, CL1056.Contig4_All, CL1056.Contig5_All, CL1056.Contig6_All, CL1154.Contig2_All, CL1154.Contig4_All, CL1304.Contig2_All, CL1313.Contig1_All, CL1313.Contig2_All, CL1313.Contig3_All, CL1534.Contig2_All, CL1540.Contig1_All, CL1540.Contig2_All, CL157.Contig1_All, CL157.Contig2_All, CL1590.Contig1_All, CL1634.Contig1_All, C…
Influenza A	ko05164	340 (2.21%)	CL1110.Contig1_All, CL1110.Contig2_All, CL1110.Contig3_All, CL1236.Contig2_All, CL1244.Contig1_All, CL1244.Contig2_All, CL1296.Contig1_All, CL1296.Contig2_All, CL1296.Contig3_All, CL1370.Contig1_All, CL1370.Contig2_All, CL1472.Contig1_All, CL1472.Contig2_All, CL1472.Contig3_All, CL1472.Contig4_All, CL1472.Contig7_All, CL1553.Contig1_All, CL160.Contig1_All, CL1601.Contig2_All, CL1747.Contig1_All, …
Phagosome	ko04145	330 (2.14%)	CL1043.Contig2_All, CL1112.Contig1_All, CL1154.Contig1_All, CL1154.Contig2_All, CL1154.Contig3_All, CL1154.Contig4_All, CL1252.Contig1_All, CL1291.Contig1_All, CL1291.Contig2_All, CL1333.Contig1_All, CL1335.Contig1_All, CL1335.Contig2_All, CL1377.Contig1_All, CL1624.Contig1_All, CL1624.Contig2_All, CL1679.Contig3_All, CL1741.Contig2_All, CL1802.Contig1_All, CL1802.Contig2_All, CL1842.Contig1_All,…
Hypertrophic cardiomyopathy (HCM)	ko05410	321 (2.08%)	CL1043.Contig1_All, CL1056.Contig1_All, CL1056.Contig2_All, CL1056.Contig3_All, CL1056.Contig4_All, CL1056.Contig5_All, CL1056.Contig6_All, CL1154.Contig2_All, CL1154.Contig4_All, CL1304.Contig2_All, CL1313.Contig1_All, CL1313.Contig2_All, CL1313.Contig3_All, CL1534.Contig2_All, CL1540.Contig1_All, CL1540.Contig2_All, CL157.Contig1_All, CL157.Contig2_All, CL1590.Contig1_All, CL1634.Contig1_All, C…
Protein processing in endoplasmic reticulum	ko04141	311 (2.02%)	CL1008.Contig1_All, CL1008.Contig2_All, CL1154.Contig2_All, CL1154.Contig4_All, CL1271.Contig1_All, CL1271.Contig2_All, CL1289.Contig1_All, CL1289.Contig2_All, CL1417.Contig5_All, CL1417.Contig6_All, CL1544.Contig1_All, CL1544.Contig2_All, CL1635.Contig1_All, CL1635.Contig2_All, CL1793.Contig1_All, CL1793.Contig2_All, CL1793.Contig3_All, CL1987.Contig1_All, CL1987.Contig2_All, CL1987.Contig3_All,…
Pancreatic secretion	ko04972	306 (1.98%)	CL1095.Contig1_All, CL1110.Contig1_All, CL1110.Contig2_All, CL1110.Contig3_All, CL1236.Contig2_All, CL1244.Contig1_All, CL1244.Contig2_All, CL1296.Contig1_All, CL1296.Contig2_All, CL1296.Contig3_All, CL1351.Contig1_All, CL1351.Contig3_All, CL1351.Contig4_All, CL1472.Contig1_All, CL1472.Contig2_All, CL1472.Contig3_All, CL1472.Contig4_All, CL1472.Contig7_All, CL1489.Contig1_All, CL1489.Contig2_All,…
MAPK signaling pathway	ko04010	305 (1.98%)	CL1152.Contig1_All, CL1152.Contig2_All, CL1345.Contig1_All, CL1345.Contig2_All, CL1347.Contig1_All, CL1347.Contig2_All, CL1439.Contig1_All, CL1439.Contig2_All, CL1439.Contig3_All, CL1439.Contig4_All, CL1454.Contig1_All, CL1454.Contig2_All, CL1559.Contig1_All, CL1559.Contig2_All, CL1559.Contig3_All, CL1619.Contig1_All, CL1619.Contig2_All, CL1635.Contig1_All, CL1635.Contig2_All, CL1700.Contig1_All,…
Alzheimer's disease	ko05010	298 (1.93%)	CL1047.Contig1_All, CL1047.Contig2_All, CL1152.Contig1_All, CL1152.Contig2_All, CL1353.Contig1_All, CL1700.Contig1_All, CL1700.Contig2_All, CL1700.Contig3_All, CL1700.Contig4_All, CL1747.Contig1_All, CL187.Contig1_All, CL187.Contig2_All, CL2130.Contig2_All, CL2156.Contig1_All, CL2156.Contig2_All, CL2217.Contig2_All, CL2355.Contig1_All, CL2355.Contig2_All, CL245.Contig1_All, CL245.Contig2_All, CL2…
Insulin signaling pathway	ko04910	295 (1.91%)	CL1015.Contig1_All, CL1015.Contig2_All, CL1015.Contig3_All, CL1015.Contig4_All, CL1157.Contig1_All, CL1157.Contig2_All, CL1304.Contig2_All, CL1420.Contig1_All, CL1420.Contig2_All, CL1420.Contig3_All, CL1669.Contig1_All, CL1669.Contig2_All, CL1669.Contig3_All, CL1736.Contig10_All, CL1736.Contig11_All, CL1736.Contig12_All, CL1736.Contig1_All, CL1736.Contig2_All, CL1736.Contig3_All, CL1736.Contig4_A…
Vibrio cholerae infection	ko05110	293 (1.9%)	CL1089.Contig1_All, CL1089.Contig3_All, CL1089.Contig4_All, CL1165.Contig1_All, CL1165.Contig2_All, CL1165.Contig3_All, CL1165.Contig4_All, CL1309.Contig1_All, CL1309.Contig2_All, CL1377.Contig1_All, CL1552.Contig1_All, CL16.Contig1_All, CL16.Contig2_All, CL1625.Contig1_All, CL1625.Contig2_All, CL1625.Contig3_All, CL1625.Contig4_All, CL1732.Contig1_All, CL1732.Contig2_All, CL1772.Contig2_All, CL1…
Lysosome	ko04142	291 (1.89%)	CL1011.Contig1_All, CL1291.Contig1_All, CL1291.Contig2_All, CL1294.Contig1_All, CL1294.Contig2_All, CL1335.Contig1_All, CL1335.Contig2_All, CL1455.Contig1_All, CL1455.Contig2_All, CL1455.Contig4_All, CL146.Contig1_All, CL146.Contig2_All, CL146.Contig3_All, CL1726.Contig1_All, CL1726.Contig2_All, CL1899.Contig1_All, CL1899.Contig2_All, CL2.Contig1_All, CL2.Contig2_All, CL2155.Contig1_All, CL2184.C…
Cell cycle	ko04110	283 (1.84%)	CL1084.Contig2_All, CL113.Contig1_All, CL1159.Contig1_All, CL1159.Contig2_All, CL1171.Contig1_All, CL1198.Contig1_All, CL1362.Contig2_All, CL1366.Contig1_All, CL1366.Contig2_All, CL1509.Contig1_All, CL1509.Contig2_All, CL1640.Contig1_All, CL1640.Contig2_All, CL172.Contig2_All, CL1747.Contig1_All, CL1843.Contig2_All, CL1843.Contig3_All, CL2004.Contig1_All, CL2004.Contig2_All, CL2165.Contig2_All, C…
Wnt signaling pathway	ko04310	276 (1.79%)	CL1005.Contig1_All, CL1005.Contig2_All, CL1095.Contig1_All, CL1098.Contig1_All, CL1152.Contig1_All, CL1152.Contig2_All, CL1669.Contig1_All, CL1669.Contig2_All, CL1669.Contig3_All, CL1700.Contig1_All, CL1700.Contig2_All, CL1700.Contig3_All, CL1700.Contig4_All, CL1716.Contig1_All, CL1716.Contig2_All, CL1737.Contig1_All, CL1737.Contig2_All, CL1747.Contig1_All, CL18.Contig1_All, CL18.Contig2_All, CL1…
Calcium signaling pathway	ko04020	275 (1.78%)	CL107.Contig1_All, CL107.Contig2_All, CL1152.Contig1_All, CL1152.Contig2_All, CL1166.Contig1_All, CL125.Contig1_All, CL1306.Contig1_All, CL1560.Contig1_All, CL1700.Contig1_All, CL1700.Contig2_All, CL1700.Contig3_All, CL1700.Contig4_All, CL1707.Contig2_All, CL1716.Contig1_All, CL1716.Contig2_All, CL1751.Contig1_All, CL2098.Contig1_All, CL2098.Contig2_All, CL2177.Contig5_All, CL2306.Contig1_All, CL…
mRNA surveillance pathway	ko03015	271 (1.76%)	CL107.Contig2_All, CL1191.Contig1_All, CL1191.Contig2_All, CL1382.Contig1_All, CL1470.Contig4_All, CL1470.Contig5_All, CL1524.Contig2_All, CL1534.Contig1_All, CL1570.Contig1_All, CL1570.Contig2_All, CL1570.Contig3_All, CL1590.Contig1_All, CL1800.Contig2_All, CL1803.Contig3_All, CL1803.Contig4_All, CL1861.Contig2_All, CL2402.Contig1_All, CL2460.Contig1_All, CL2468.Contig1_All, CL252.Contig1_All, C…
Lysine degradation	ko00310	267 (1.73%)	CL1012.Contig1_All, CL1034.Contig2_All, CL107.Contig1_All, CL107.Contig2_All, CL1154.Contig2_All, CL1154.Contig4_All, CL1160.Contig1_All, CL1165.Contig5_All, CL1297.Contig1_All, CL1297.Contig2_All, CL1297.Contig3_All, CL144.Contig1_All, CL1524.Contig1_All, CL1524.Contig2_All, CL1534.Contig1_All, CL1542.Contig1_All, CL1542.Contig2_All, CL1556.Contig1_All, CL1556.Contig2_All, CL164.Contig1_All, CL1…
Ribosome	ko03010	266 (1.73%)	CL1364.Contig2_All, CL1364.Contig3_All, CL1528.Contig2_All, CL1528.Contig3_All, CL1528.Contig5_All, CL1551.Contig1_All, CL1551.Contig2_All, CL1585.Contig1_All, CL2308.Contig1_All, CL2308.Contig2_All, CL2407.Contig1_All, CL2551.Contig1_All, CL2551.Contig2_All, CL2551.Contig3_All, CL2756.Contig1_All, CL2756.Contig2_All, CL2767.Contig1_All, CL2767.Contig2_All, CL2843.Contig1_All, CL2843.Contig2_All,…
Chemokine signaling pathway	ko04062	265 (1.72%)	CL1084.Contig2_All, CL1095.Contig1_All, CL1347.Contig1_All, CL1347.Contig2_All, CL1693.Contig1_All, CL1747.Contig1_All, CL1856.Contig1_All, CL1968.Contig1_All, CL1968.Contig2_All, CL2098.Contig1_All, CL2098.Contig2_All, CL2255.Contig1_All, CL234.Contig2_All, CL2507.Contig2_All, CL2708.Contig1_All, CL2717.Contig1_All, CL2849.Contig1_All, CL2849.Contig2_All, CL2927.Contig1_All, CL2927.Contig2_All, …
Protein digestion and absorption	ko04974	265 (1.72%)	CL1053.Contig1_All, CL1053.Contig2_All, CL1110.Contig1_All, CL1110.Contig2_All, CL1110.Contig3_All, CL1236.Contig2_All, CL1244.Contig1_All, CL1244.Contig2_All, CL1296.Contig1_All, CL1296.Contig2_All, CL1296.Contig3_All, CL1351.Contig1_All, CL1351.Contig3_All, CL1351.Contig4_All, CL1370.Contig2_All, CL1472.Contig1_All, CL1472.Contig2_All, CL1472.Contig3_All, CL1472.Contig4_All, CL1472.Contig7_All,…
Bile secretion	ko04976	262 (1.7%)	CL1030.Contig1_All, CL1100.Contig1_All, CL1100.Contig2_All, CL1252.Contig1_All, CL1255.Contig2_All, CL1255.Contig3_All, CL1255.Contig5_All, CL1351.Contig1_All, CL1351.Contig3_All, CL1351.Contig4_All, CL1361.Contig1_All, CL1361.Contig2_All, CL1400.Contig1_All, CL1400.Contig2_All, CL1779.Contig1_All, CL1779.Contig2_All, CL1779.Contig3_All, CL1779.Contig4_All, CL182.Contig1_All, CL182.Contig2_All, C…
Pathogenic Escherichia coli infection	ko05130	253 (1.64%)	CL102.Contig2_All, CL1053.Contig2_All, CL1053.Contig3_All, CL1053.Contig6_All, CL1053.Contig7_All, CL1095.Contig1_All, CL1098.Contig1_All, CL1252.Contig1_All, CL1299.Contig1_All, CL1333.Contig1_All, CL1359.Contig1_All, CL1624.Contig1_All, CL1624.Contig2_All, CL1649.Contig1_All, CL1747.Contig1_All, CL1747.Contig2_All, CL1792.Contig1_All, CL18.Contig1_All, CL18.Contig2_All, CL1841.Contig2_All, CL18…
Tuberculosis	ko05152	249 (1.62%)	CL1043.Contig2_All, CL1095.Contig1_All, CL1152.Contig1_All, CL1152.Contig2_All, CL1154.Contig1_All, CL1154.Contig2_All, CL1154.Contig3_All, CL1154.Contig4_All, CL1333.Contig1_All, CL1679.Contig3_All, CL1700.Contig1_All, CL1700.Contig2_All, CL1700.Contig3_All, CL1700.Contig4_All, CL1716.Contig1_All, CL1716.Contig2_All, CL1726.Contig1_All, CL1726.Contig2_All, CL1741.Contig1_All, CL1741.Contig2_All,…
Ribosome biogenesis in eukaryotes	ko03008	243 (1.58%)	CL1051.Contig1_All, CL1051.Contig2_All, CL1169.Contig1_All, CL1169.Contig2_All, CL1169.Contig3_All, CL1169.Contig4_All, CL1321.Contig1_All, CL1321.Contig2_All, CL1324.Contig1_All, CL1324.Contig2_All, CL1560.Contig3_All, CL1615.Contig1_All, CL1615.Contig2_All, CL1638.Contig1_All, CL1785.Contig1_All, CL1785.Contig3_All, CL1866.Contig1_All, CL196.Contig1_All, CL2070.Contig2_All, CL2215.Contig2_All, …
Gastric acid secretion	ko04971	240 (1.56%)	CL107.Contig1_All, CL107.Contig2_All, CL1166.Contig1_All, CL125.Contig1_All, CL1306.Contig1_All, CL1351.Contig1_All, CL1351.Contig3_All, CL1351.Contig4_All, CL141.Contig2_All, CL141.Contig3_All, CL1560.Contig1_All, CL1707.Contig2_All, CL1716.Contig1_All, CL1716.Contig2_All, CL1751.Contig1_All, CL2098.Contig1_All, CL2098.Contig2_All, CL2177.Contig5_All, CL2306.Contig1_All, CL2396.Contig1_All, CL24…
Adherens junction	ko04520	236 (1.53%)	CL1095.Contig1_All, CL1098.Contig1_All, CL1209.Contig1_All, CL1209.Contig2_All, CL1632.Contig1_All, CL1632.Contig2_All, CL1707.Contig1_All, CL1736.Contig10_All, CL1736.Contig11_All, CL1736.Contig12_All, CL1736.Contig1_All, CL1736.Contig2_All, CL1736.Contig3_All, CL1736.Contig4_All, CL1736.Contig5_All, CL1736.Contig6_All, CL1736.Contig7_All, CL1736.Contig8_All, CL1736.Contig9_All, CL18.Contig1_All…
RNA polymerase	ko03020	235 (1.52%)	CL10.Contig1_All, CL10.Contig5_All, CL104.Contig3_All, CL107.Contig1_All, CL1235.Contig1_All, CL1420.Contig3_All, CL1457.Contig1_All, CL1458.Contig1_All, CL1560.Contig2_All, CL1638.Contig2_All, CL1647.Contig2_All, CL1647.Contig3_All, CL1647.Contig4_All, CL1647.Contig5_All, CL1738.Contig3_All, CL1772.Contig1_All, CL1772.Contig3_All, CL1772.Contig6_All, CL1776.Contig1_All, CL1776.Contig2_All, CL194…
Peroxisome	ko04146	233 (1.51%)	CL1359.Contig1_All, CL1394.Contig1_All, CL1798.Contig1_All, CL1970.Contig1_All, CL1970.Contig2_All, CL2047.Contig1_All, CL2047.Contig2_All, CL2109.Contig1_All, CL2109.Contig2_All, CL2149.Contig1_All, CL2149.Contig2_All, CL2153.Contig2_All, CL2168.Contig1_All, CL2168.Contig2_All, CL2392.Contig1_All, CL2645.Contig1_All, CL2645.Contig2_All, CL3041.Contig1_All, CL3041.Contig2_All, CL3258.Contig1_All,…
ECM-receptor interaction	ko04512	233 (1.51%)	CL1053.Contig2_All, CL1112.Contig1_All, CL1350.Contig1_All, CL1350.Contig2_All, CL1370.Contig2_All, CL1424.Contig1_All, CL1503.Contig1_All, CL1573.Contig1_All, CL1573.Contig2_All, CL1732.Contig1_All, CL1732.Contig2_All, CL1835.Contig2_All, CL1835.Contig3_All, CL1842.Contig1_All, CL185.Contig1_All, CL185.Contig2_All, CL1886.Contig1_All, CL1886.Contig2_All, CL1886.Contig3_All, CL1886.Contig4_All, C…
Vasopressin-regulated water reabsorption	ko04962	230 (1.49%)	CL1084.Contig1_All, CL1084.Contig2_All, CL113.Contig1_All, CL113.Contig2_All, CL1198.Contig1_All, CL1198.Contig3_All, CL120.Contig1_All, CL1232.Contig2_All, CL1232.Contig3_All, CL1421.Contig2_All, CL152.Contig3_All, CL1683.Contig2_All, CL172.Contig1_All, CL172.Contig2_All, CL1794.Contig1_All, CL1802.Contig1_All, CL1802.Contig2_All, CL2002.Contig1_All, CL2165.Contig2_All, CL2306.Contig1_All, CL233…
Progesterone-mediated oocyte maturation	ko04914	226 (1.47%)	CL1084.Contig2_All, CL113.Contig1_All, CL1159.Contig1_All, CL1159.Contig2_All, CL1171.Contig1_All, CL1198.Contig1_All, CL1366.Contig1_All, CL1366.Contig2_All, CL1405.Contig1_All, CL1405.Contig2_All, CL172.Contig2_All, CL1856.Contig1_All, CL193.Contig1_All, CL193.Contig2_All, CL2165.Contig2_All, CL2409.Contig1_All, CL2611.Contig1_All, CL2662.Contig3_All, CL2717.Contig1_All, CL2793.Contig1_All, CL2…
Axon guidance	ko04360	214 (1.39%)	CL1082.Contig1_All, CL1095.Contig1_All, CL1112.Contig1_All, CL1112.Contig2_All, CL1152.Contig1_All, CL1152.Contig2_All, CL1387.Contig1_All, CL1387.Contig2_All, CL1449.Contig2_All, CL1619.Contig1_All, CL1619.Contig2_All, CL1700.Contig1_All, CL1700.Contig2_All, CL1700.Contig3_All, CL1700.Contig4_All, CL1747.Contig1_All, CL2255.Contig1_All, CL234.Contig2_All, CL2507.Contig2_All, CL2736.Contig1_All, …
Cardiac muscle contraction	ko04260	212 (1.38%)	CL1043.Contig1_All, CL1154.Contig2_All, CL1154.Contig4_All, CL1304.Contig2_All, CL1351.Contig1_All, CL1351.Contig3_All, CL1351.Contig4_All, CL1540.Contig1_All, CL1540.Contig2_All, CL1634.Contig1_All, CL1634.Contig2_All, CL1679.Contig1_All, CL1679.Contig3_All, CL1781.Contig1_All, CL1851.Contig1_All, CL1851.Contig2_All, CL1969.Contig1_All, CL1969.Contig2_All, CL1969.Contig3_All, CL1976.Contig1_All,…
Viral myocarditis	ko05416	208 (1.35%)	CL1043.Contig1_All, CL1056.Contig1_All, CL1056.Contig2_All, CL1056.Contig3_All, CL1056.Contig4_All, CL1056.Contig5_All, CL1056.Contig6_All, CL1154.Contig2_All, CL1154.Contig4_All, CL1231.Contig1_All, CL1304.Contig2_All, CL1540.Contig1_All, CL1540.Contig2_All, CL1634.Contig1_All, CL1634.Contig2_All, CL1679.Contig1_All, CL1679.Contig3_All, CL1732.Contig1_All, CL1732.Contig2_All, CL1781.Contig1_All,…
Starch and sucrose metabolism	ko00500	201 (1.3%)	CL1030.Contig1_All, CL1100.Contig1_All, CL1100.Contig2_All, CL1157.Contig1_All, CL1157.Contig2_All, CL1168.Contig1_All, CL1168.Contig2_All, CL1168.Contig3_All, CL1240.Contig1_All, CL1240.Contig2_All, CL1242.Contig1_All, CL1242.Contig2_All, CL1304.Contig2_All, CL1400.Contig1_All, CL1400.Contig2_All, CL1458.Contig1_All, CL146.Contig1_All, CL146.Contig2_All, CL146.Contig3_All, CL1645.Contig1_All, CL…
Oocyte meiosis	ko04114	201 (1.3%)	CL1005.Contig1_All, CL1005.Contig2_All, CL1152.Contig1_All, CL1152.Contig2_All, CL1159.Contig1_All, CL1159.Contig2_All, CL1171.Contig1_All, CL1366.Contig1_All, CL1366.Contig2_All, CL1405.Contig1_All, CL1405.Contig2_All, CL1700.Contig1_All, CL1700.Contig2_All, CL1700.Contig3_All, CL1700.Contig4_All, CL1716.Contig1_All, CL1716.Contig2_All, CL193.Contig1_All, CL193.Contig2_All, CL2089.Contig1_All, C…
Salivary secretion	ko04970	196 (1.27%)	CL1077.Contig1_All, CL1077.Contig2_All, CL1105.Contig1_All, CL1105.Contig2_All, CL1351.Contig1_All, CL1351.Contig3_All, CL1351.Contig4_All, CL1694.Contig1_All, CL1694.Contig2_All, CL1694.Contig3_All, CL196.Contig1_All, CL2098.Contig1_All, CL2098.Contig2_All, CL2277.Contig1_All, CL2277.Contig2_All, CL2277.Contig3_All, CL2277.Contig4_All, CL2277.Contig5_All, CL2277.Contig6_All, CL2277.Contig7_All, …
Leukocyte transendothelial migration	ko04670	195 (1.26%)	CL1095.Contig1_All, CL1098.Contig1_All, CL1649.Contig1_All, CL18.Contig1_All, CL18.Contig2_All, CL1856.Contig1_All, CL1958.Contig1_All, CL2098.Contig1_All, CL2098.Contig2_All, CL2255.Contig1_All, CL234.Contig2_All, CL2342.Contig1_All, CL2355.Contig1_All, CL2355.Contig2_All, CL2507.Contig2_All, CL2736.Contig1_All, CL2771.Contig1_All, CL2771.Contig2_All, CL2771.Contig3_All, CL2842.Contig1_All, CL28…
Glutamatergic synapse	ko04724	190 (1.23%)	CL1152.Contig1_All, CL1152.Contig2_All, CL1414.Contig4_All, CL1582.Contig1_All, CL1582.Contig2_All, CL1582.Contig3_All, CL1596.Contig1_All, CL1596.Contig2_All, CL1693.Contig1_All, CL1700.Contig1_All, CL1700.Contig2_All, CL1700.Contig3_All, CL1700.Contig4_All, CL1711.Contig1_All, CL1711.Contig2_All, CL1781.Contig1_All, CL1781.Contig2_All, CL2098.Contig1_All, CL2098.Contig2_All, CL2306.Contig1_All,…
Toxoplasmosis	ko05145	188 (1.22%)	CL1084.Contig2_All, CL1424.Contig1_All, CL1573.Contig1_All, CL1573.Contig2_All, CL1646.Contig1_All, CL1835.Contig2_All, CL1835.Contig3_All, CL1856.Contig1_All, CL1903.Contig1_All, CL1903.Contig2_All, CL1903.Contig3_All, CL22.Contig3_All, CL22.Contig5_All, CL2259.Contig1_All, CL2259.Contig2_All, CL2616.Contig1_All, CL2616.Contig2_All, CL2675.Contig1_All, CL2675.Contig2_All, CL2717.Contig1_All, CL2…
Glycerophospholipid metabolism	ko00564	188 (1.22%)	CL1018.Contig1_All, CL1018.Contig2_All, CL1175.Contig1_All, CL121.Contig1_All, CL121.Contig2_All, CL1375.Contig1_All, CL1375.Contig2_All, CL1448.Contig2_All, CL1489.Contig1_All, CL1489.Contig2_All, CL1798.Contig1_All, CL1899.Contig1_All, CL1899.Contig2_All, CL2154.Contig1_All, CL2160.Contig1_All, CL2160.Contig2_All, CL2217.Contig1_All, CL2217.Contig2_All, CL230.Contig1_All, CL230.Contig2_All, CL2…
ABC transporters	ko02010	185 (1.2%)	CL1239.Contig1_All, CL1239.Contig2_All, CL1252.Contig1_All, CL1255.Contig1_All, CL1255.Contig2_All, CL1255.Contig3_All, CL1255.Contig4_All, CL1255.Contig5_All, CL1255.Contig6_All, CL1338.Contig1_All, CL1338.Contig2_All, CL1361.Contig1_All, CL1361.Contig2_All, CL1587.Contig1_All, CL1587.Contig2_All, CL1779.Contig1_All, CL1779.Contig2_All, CL1779.Contig3_All, CL1779.Contig4_All, CL182.Contig1_All, …
Parkinson's disease	ko05012	184 (1.19%)	CL1353.Contig1_All, CL2130.Contig2_All, CL2156.Contig1_All, CL2156.Contig2_All, CL245.Contig1_All, CL245.Contig2_All, CL2613.Contig1_All, CL2613.Contig2_All, CL2743.Contig1_All, CL2743.Contig2_All, CL3053.Contig1_All, CL3053.Contig2_All, CL3194.Contig1_All, CL3618.Contig1_All, CL3782.Contig1_All, CL3784.Contig1_All, CL3784.Contig2_All, CL3989.Contig1_All, CL3989.Contig2_All, CL4196.Contig1_All, C…
RNA degradation	ko03018	182 (1.18%)	CL1531.Contig1_All, CL1531.Contig2_All, CL2104.Contig1_All, CL2104.Contig2_All, CL2356.Contig1_All, CL2356.Contig2_All, CL2541.Contig1_All, CL2541.Contig2_All, CL269.Contig2_All, CL2721.Contig1_All, CL2788.Contig1_All, CL2788.Contig2_All, CL288.Contig1_All, CL2963.Contig1_All, CL3066.Contig1_All, CL3066.Contig2_All, CL3100.Contig2_All, CL4178.Contig1_All, CL4178.Contig2_All, CL4314.Contig1_All, C…
Drug metabolism - other enzymes	ko00983	179 (1.16%)	CL1030.Contig1_All, CL108.Contig1_All, CL1100.Contig1_All, CL1100.Contig2_All, CL1175.Contig1_All, CL1400.Contig1_All, CL1400.Contig2_All, CL1414.Contig1_All, CL1414.Contig4_All, CL1448.Contig1_All, CL146.Contig1_All, CL146.Contig2_All, CL146.Contig3_All, CL1863.Contig1_All, CL1863.Contig2_All, CL1912.Contig2_All, CL2025.Contig2_All, CL21.Contig1_All, CL21.Contig2_All, CL2153.Contig2_All, CL2154.…
Oxidative phosphorylation	ko00190	179 (1.16%)	CL1353.Contig1_All, CL2130.Contig2_All, CL2156.Contig1_All, CL2156.Contig2_All, CL245.Contig1_All, CL245.Contig2_All, CL2613.Contig1_All, CL2613.Contig2_All, CL2704.Contig1_All, CL2704.Contig2_All, CL2743.Contig1_All, CL2743.Contig2_All, CL3053.Contig1_All, CL3053.Contig2_All, CL3194.Contig1_All, CL3295.Contig1_All, CL3295.Contig2_All, CL3618.Contig1_All, CL3671.Contig1_All, CL3671.Contig2_All, C…
Phosphatidylinositol signaling system	ko04070	177 (1.15%)	CL1018.Contig1_All, CL1018.Contig2_All, CL1856.Contig1_All, CL2098.Contig1_All, CL2098.Contig2_All, CL2648.Contig2_All, CL2659.Contig4_All, CL2820.Contig2_All, CL3105.Contig1_All, CL3105.Contig2_All, CL3129.Contig1_All, CL3468.Contig1_All, CL3468.Contig2_All, CL3536.Contig1_All, CL3536.Contig2_All, CL3600.Contig1_All, CL3600.Contig2_All, CL3665.Contig1_All, CL369.Contig1_All, CL369.Contig2_All, C…
Bacterial invasion of epithelial cells	ko05100	176 (1.14%)	CL1095.Contig1_All, CL1098.Contig1_All, CL1359.Contig1_All, CL1581.Contig1_All, CL1581.Contig2_All, CL164.Contig3_All, CL18.Contig1_All, CL18.Contig2_All, CL1856.Contig1_All, CL2.Contig1_All, CL2.Contig2_All, CL2343.Contig1_All, CL2343.Contig2_All, CL2343.Contig3_All, CL2343.Contig4_All, CL2355.Contig1_All, CL2355.Contig2_All, CL2736.Contig1_All, CL2771.Contig1_All, CL2771.Contig2_All, CL2771.Con…
Neurotrophin signaling pathway	ko04722	173 (1.12%)	CL1095.Contig1_All, CL1635.Contig1_All, CL1635.Contig2_All, CL1716.Contig1_All, CL1716.Contig2_All, CL1747.Contig1_All, CL1856.Contig1_All, CL1901.Contig1_All, CL2002.Contig1_All, CL2259.Contig1_All, CL2259.Contig2_All, CL2464.Contig1_All, CL2464.Contig2_All, CL2607.Contig1_All, CL2607.Contig2_All, CL2648.Contig2_All, CL2849.Contig1_All, CL2849.Contig2_All, CL3391.Contig1_All, CL3391.Contig2_All,…
Glycerolipid metabolism	ko00561	169 (1.1%)	CL1018.Contig1_All, CL1018.Contig2_All, CL1032.Contig1_All, CL1032.Contig2_All, CL1489.Contig1_All, CL1489.Contig2_All, CL1899.Contig1_All, CL1899.Contig2_All, CL2111.Contig1_All, CL2111.Contig2_All, CL2217.Contig1_All, CL2217.Contig2_All, CL2221.Contig2_All, CL2221.Contig4_All, CL2221.Contig5_All, CL230.Contig1_All, CL230.Contig2_All, CL2320.Contig1_All, CL2378.Contig1_All, CL2447.Contig1_All, C…
Small cell lung cancer	ko05222	168 (1.09%)	CL1053.Contig2_All, CL1370.Contig2_All, CL1424.Contig1_All, CL1573.Contig1_All, CL1573.Contig2_All, CL1835.Contig2_All, CL1835.Contig3_All, CL185.Contig1_All, CL185.Contig2_All, CL1856.Contig1_All, CL1886.Contig1_All, CL1886.Contig4_All, CL1886.Contig5_All, CL1903.Contig1_All, CL1903.Contig2_All, CL1903.Contig3_All, CL22.Contig3_All, CL22.Contig5_All, CL2306.Contig1_All, CL2483.Contig3_All, CL248…
Fc gamma R-mediated phagocytosis	ko04666	161 (1.04%)	CL1359.Contig1_All, CL1449.Contig2_All, CL1856.Contig1_All, CL2098.Contig1_All, CL2098.Contig2_All, CL222.Contig1_All, CL222.Contig2_All, CL222.Contig4_All, CL277.Contig1_All, CL2849.Contig1_All, CL2849.Contig2_All, CL3105.Contig1_All, CL3105.Contig2_All, CL3179.Contig1_All, CL3179.Contig2_All, CL3210.Contig4_All, CL3531.Contig1_All, CL3531.Contig2_All, CL3531.Contig3_All, CL3600.Contig1_All, CL3…
Amino sugar and nucleotide sugar metabolism	ko00520	159 (1.03%)	CL1011.Contig1_All, CL1157.Contig1_All, CL1157.Contig2_All, CL1209.Contig1_All, CL1458.Contig1_All, CL1461.Contig1_All, CL1461.Contig2_All, CL1517.Contig1_All, CL1517.Contig2_All, CL1517.Contig3_All, CL1645.Contig1_All, CL1645.Contig2_All, CL1647.Contig2_All, CL1647.Contig3_All, CL1694.Contig1_All, CL1694.Contig2_All, CL1694.Contig3_All, CL1788.Contig1_All, CL1788.Contig2_All, CL1898.Contig1_All,…
Melanogenesis	ko04916	159 (1.03%)	CL1098.Contig1_All, CL1716.Contig1_All, CL1716.Contig2_All, CL1747.Contig1_All, CL18.Contig1_All, CL18.Contig2_All, CL1843.Contig2_All, CL1843.Contig3_All, CL1853.Contig3_All, CL2098.Contig1_All, CL2098.Contig2_All, CL2306.Contig1_All, CL2355.Contig1_All, CL2355.Contig2_All, CL2538.Contig2_All, CL2553.Contig1_All, CL2648.Contig2_All, CL2771.Contig1_All, CL2771.Contig2_All, CL2771.Contig3_All, CL2…
Amyotrophic lateral sclerosis (ALS)	ko05014	157 (1.02%)	CL1004.Contig2_All, CL107.Contig1_All, CL107.Contig2_All, CL1152.Contig1_All, CL1152.Contig2_All, CL1188.Contig1_All, CL1306.Contig2_All, CL1345.Contig1_All, CL1345.Contig2_All, CL1420.Contig2_All, CL1534.Contig2_All, CL1601.Contig2_All, CL1635.Contig1_All, CL1635.Contig2_All, CL1638.Contig1_All, CL1700.Contig1_All, CL1700.Contig2_All, CL1700.Contig3_All, CL1700.Contig4_All, CL1896.Contig2_All, C…
Long-term potentiation	ko04720	157 (1.02%)	CL1149.Contig10_All, CL1149.Contig11_All, CL1149.Contig12_All, CL1149.Contig13_All, CL1149.Contig14_All, CL1149.Contig15_All, CL1149.Contig16_All, CL1149.Contig17_All, CL1149.Contig18_All, CL1149.Contig19_All, CL1149.Contig1_All, CL1149.Contig20_All, CL1149.Contig21_All, CL1149.Contig2_All, CL1149.Contig3_All, CL1149.Contig4_All, CL1149.Contig5_All, CL1149.Contig6_All, CL1149.Contig7_All, CL1149.…
GnRH signaling pathway	ko04912	155 (1.01%)	CL1716.Contig1_All, CL1716.Contig2_All, CL1910.Contig1_All, CL1910.Contig2_All, CL1910.Contig3_All, CL2098.Contig1_All, CL2098.Contig2_All, CL2306.Contig1_All, CL2607.Contig1_All, CL2607.Contig2_All, CL2648.Contig2_All, CL277.Contig1_All, CL3127.Contig1_All, CL3531.Contig1_All, CL3531.Contig2_All, CL3531.Contig3_All, CL4165.Contig2_All, CL447.Contig1_All, CL447.Contig2_All, CL447.Contig3_All, CL4…
Gap junction	ko04540	150 (0.97%)	CL1252.Contig1_All, CL1624.Contig1_All, CL1624.Contig2_All, CL196.Contig1_All, CL2045.Contig1_All, CL2045.Contig2_All, CL2045.Contig3_All, CL2045.Contig4_All, CL2045.Contig5_All, CL2098.Contig1_All, CL2098.Contig2_All, CL2306.Contig1_All, CL2572.Contig1_All, CL2572.Contig2_All, CL2572.Contig3_All, CL2572.Contig4_All, CL2572.Contig5_All, CL2572.Contig6_All, CL3056.Contig1_All, CL3056.Contig2_All, …
Dorso-ventral axis formation	ko04320	150 (0.97%)	CL116.Contig1_All, CL116.Contig2_All, CL116.Contig3_All, CL1394.Contig1_All, CL1405.Contig1_All, CL1405.Contig2_All, CL164.Contig3_All, CL1649.Contig1_All, CL1649.Contig2_All, CL193.Contig1_All, CL193.Contig2_All, CL1935.Contig1_All, CL1935.Contig2_All, CL1935.Contig3_All, CL2072.Contig1_All, CL2072.Contig2_All, CL2094.Contig1_All, CL2112.Contig2_All, CL2229.Contig1_All, CL2229.Contig2_All, CL231…
Shigellosis	ko05131	150 (0.97%)	CL1005.Contig1_All, CL1005.Contig2_All, CL1108.Contig1_All, CL1108.Contig2_All, CL1359.Contig1_All, CL1581.Contig1_All, CL1581.Contig2_All, CL2089.Contig1_All, CL2255.Contig1_All, CL234.Contig2_All, CL2343.Contig1_All, CL2343.Contig2_All, CL2343.Contig3_All, CL2343.Contig4_All, CL2507.Contig2_All, CL2736.Contig1_All, CL2835.Contig1_All, CL2835.Contig2_All, CL2842.Contig1_All, CL2842.Contig2_All, …
Prostate cancer	ko05215	147 (0.95%)	CL1081.Contig1_All, CL1081.Contig2_All, CL1081.Contig3_All, CL1081.Contig4_All, CL1098.Contig1_All, CL1747.Contig1_All, CL18.Contig1_All, CL18.Contig2_All, CL1843.Contig2_All, CL1843.Contig3_All, CL1856.Contig1_All, CL2355.Contig1_All, CL2355.Contig2_All, CL2553.Contig1_All, CL2607.Contig1_All, CL2607.Contig2_All, CL2771.Contig1_All, CL2771.Contig2_All, CL2771.Contig3_All, CL2820.Contig2_All, CL2…
Pentose and glucuronate interconversions	ko00040	142 (0.92%)	CL1030.Contig1_All, CL1032.Contig1_All, CL1032.Contig2_All, CL1084.Contig2_All, CL1100.Contig1_All, CL1100.Contig2_All, CL113.Contig1_All, CL113.Contig2_All, CL1400.Contig1_All, CL1400.Contig2_All, CL1458.Contig1_All, CL146.Contig1_All, CL146.Contig2_All, CL146.Contig3_All, CL1647.Contig2_All, CL1647.Contig3_All, CL172.Contig1_All, CL1794.Contig1_All, CL1912.Contig2_All, CL2025.Contig2_All, CL21.…
Cholinergic synapse	ko04725	137 (0.89%)	CL1175.Contig1_All, CL1448.Contig2_All, CL1653.Contig1_All, CL1693.Contig1_All, CL1716.Contig1_All, CL1716.Contig2_All, CL1856.Contig1_All, CL2098.Contig1_All, CL2098.Contig2_All, CL2154.Contig1_All, CL2607.Contig1_All, CL2607.Contig2_All, CL2708.Contig1_All, CL2849.Contig1_All, CL2849.Contig2_All, CL3681.Contig1_All, CL3681.Contig2_All, CL4165.Contig2_All, CL4809.Contig1_All, CL856.Contig1_All, …
Galactose metabolism	ko00052	137 (0.89%)	CL1032.Contig1_All, CL1032.Contig2_All, CL1157.Contig1_All, CL1157.Contig2_All, CL1168.Contig1_All, CL1168.Contig2_All, CL1168.Contig3_All, CL1240.Contig1_All, CL1240.Contig2_All, CL1242.Contig1_All, CL1242.Contig2_All, CL1645.Contig1_All, CL1645.Contig2_All, CL1916.Contig3_All, CL217.Contig1_All, CL217.Contig2_All, CL228.Contig1_All, CL228.Contig2_All, CL228.Contig3_All, CL2421.Contig1_All, CL24…
Carbohydrate digestion and absorption	ko04973	136 (0.88%)	CL1157.Contig1_All, CL1157.Contig2_All, CL1168.Contig1_All, CL1168.Contig2_All, CL1168.Contig3_All, CL1240.Contig1_All, CL1240.Contig2_All, CL1242.Contig1_All, CL1242.Contig2_All, CL1351.Contig1_All, CL1351.Contig3_All, CL1351.Contig4_All, CL1856.Contig1_All, CL1916.Contig3_All, CL2098.Contig1_All, CL2098.Contig2_All, CL2849.Contig1_All, CL2849.Contig2_All, CL2941.Contig1_All, CL2941.Contig2_All,…
Vitamin digestion and absorption	ko04977	135 (0.88%)	CL1255.Contig1_All, CL1255.Contig3_All, CL1255.Contig4_All, CL1255.Contig5_All, CL1255.Contig6_All, CL1338.Contig1_All, CL1338.Contig2_All, CL1361.Contig2_All, CL1489.Contig1_All, CL1489.Contig2_All, CL1933.Contig1_All, CL1933.Contig2_All, CL1933.Contig3_All, CL1933.Contig4_All, CL1933.Contig5_All, CL1933.Contig6_All, CL2253.Contig1_All, CL2320.Contig1_All, CL2590.Contig1_All, CL2650.Contig1_All,…
Complement and coagulation cascades	ko04610	135 (0.88%)	CL1110.Contig1_All, CL1110.Contig2_All, CL1110.Contig3_All, CL1112.Contig3_All, CL1113.Contig3_All, CL1236.Contig2_All, CL1244.Contig1_All, CL1244.Contig2_All, CL1296.Contig2_All, CL1342.Contig1_All, CL1350.Contig1_All, CL1350.Contig2_All, CL1377.Contig1_All, CL1472.Contig1_All, CL1472.Contig2_All, CL1472.Contig3_All, CL1472.Contig4_All, CL1472.Contig5_All, CL1472.Contig6_All, CL1472.Contig7_All,…
VEGF signaling pathway	ko04370	131 (0.85%)	CL1152.Contig1_All, CL1152.Contig2_All, CL1198.Contig1_All, CL1700.Contig1_All, CL1700.Contig2_All, CL1700.Contig3_All, CL1700.Contig4_All, CL1856.Contig1_All, CL2098.Contig1_All, CL2098.Contig2_All, CL2165.Contig2_All, CL2346.Contig1_All, CL2409.Contig1_All, CL277.Contig1_All, CL2849.Contig1_All, CL2849.Contig2_All, CL2989.Contig1_All, CL35.Contig1_All, CL35.Contig2_All, CL35.Contig3_All, CL3564…
ErbB signaling pathway	ko04012	128 (0.83%)	CL1716.Contig1_All, CL1716.Contig2_All, CL1747.Contig1_All, CL1856.Contig1_All, CL1910.Contig1_All, CL1910.Contig2_All, CL1910.Contig3_All, CL2098.Contig1_All, CL2098.Contig2_All, CL2849.Contig1_All, CL2849.Contig2_All, CL3600.Contig1_All, CL3600.Contig2_All, CL3713.Contig1_All, CL3887.Contig1_All, CL3887.Contig2_All, CL3887.Contig3_All, CL3887.Contig4_All, CL3887.Contig5_All, CL3887.Contig6_All,…
PPAR signaling pathway	ko03320	127 (0.82%)	CL1015.Contig1_All, CL1015.Contig2_All, CL1015.Contig3_All, CL1015.Contig4_All, CL1546.Contig1_All, CL1546.Contig2_All, CL164.Contig3_All, CL1736.Contig10_All, CL1736.Contig11_All, CL1736.Contig12_All, CL1736.Contig1_All, CL1736.Contig2_All, CL1736.Contig3_All, CL1736.Contig4_All, CL1736.Contig5_All, CL1736.Contig6_All, CL1736.Contig7_All, CL1736.Contig8_All, CL1736.Contig9_All, CL1827.Contig1_Al…
TGF-beta signaling pathway	ko04350	127 (0.82%)	CL1095.Contig1_All, CL1112.Contig1_All, CL1243.Contig1_All, CL1732.Contig1_All, CL1732.Contig2_All, CL1843.Contig2_All, CL1843.Contig3_All, CL2252.Contig1_All, CL2252.Contig2_All, CL2255.Contig1_All, CL234.Contig2_All, CL2499.Contig1_All, CL2507.Contig2_All, CL2553.Contig1_All, CL2561.Contig1_All, CL2561.Contig2_All, CL2927.Contig1_All, CL2927.Contig2_All, CL3574.Contig1_All, CL3574.Contig2_All, …
Hedgehog signaling pathway	ko04340	126 (0.82%)	CL1005.Contig1_All, CL1005.Contig2_All, CL1089.Contig2_All, CL1457.Contig1_All, CL1458.Contig1_All, CL1747.Contig1_All, CL2045.Contig1_All, CL2045.Contig2_All, CL2045.Contig3_All, CL2045.Contig4_All, CL2045.Contig5_All, CL2089.Contig1_All, CL2350.Contig1_All, CL2703.Contig1_All, CL2851.Contig1_All, CL2911.Contig1_All, CL2911.Contig2_All, CL3292.Contig1_All, CL3292.Contig2_All, CL334.Contig4_All, …
Glutathione metabolism	ko00480	120 (0.78%)	CL1081.Contig1_All, CL1081.Contig2_All, CL1081.Contig3_All, CL1081.Contig4_All, CL1133.Contig1_All, CL1133.Contig2_All, CL1784.Contig1_All, CL1784.Contig2_All, CL2199.Contig1_All, CL2199.Contig2_All, CL2199.Contig3_All, CL3018.Contig1_All, CL3018.Contig2_All, CL3400.Contig1_All, CL3400.Contig2_All, CL3400.Contig3_All, CL3400.Contig4_All, CL3835.Contig1_All, CL3835.Contig2_All, CL3983.Contig1_All,…
Tyrosine metabolism	ko00350	120 (0.78%)	CL1081.Contig1_All, CL1081.Contig2_All, CL1081.Contig3_All, CL1081.Contig4_All, CL1554.Contig1_All, CL1554.Contig2_All, CL1853.Contig3_All, CL1943.Contig1_All, CL2160.Contig1_All, CL2160.Contig2_All, CL2199.Contig1_All, CL2199.Contig2_All, CL2199.Contig3_All, CL2426.Contig1_All, CL2426.Contig2_All, CL3376.Contig1_All, CL3376.Contig2_All, CL3771.Contig1_All, CL3771.Contig2_All, CL3983.Contig1_All,…
Glycolysis / Gluconeogenesis	ko00010	120 (0.78%)	CL1015.Contig1_All, CL1015.Contig2_All, CL1015.Contig3_All, CL1015.Contig4_All, CL1046.Contig1_All, CL1046.Contig2_All, CL1047.Contig1_All, CL1047.Contig2_All, CL1157.Contig1_All, CL1157.Contig2_All, CL1597.Contig2_All, CL1645.Contig1_All, CL1645.Contig2_All, CL1788.Contig1_All, CL1788.Contig2_All, CL2378.Contig1_All, CL3073.Contig1_All, CL3073.Contig2_All, CL3712.Contig1_All, CL3712.Contig2_All,…
Measles	ko05162	120 (0.78%)	CL1747.Contig1_All, CL1856.Contig1_All, CL1937.Contig2_All, CL1937.Contig3_All, CL2259.Contig1_All, CL2259.Contig2_All, CL2464.Contig1_All, CL2464.Contig2_All, CL2675.Contig1_All, CL2675.Contig2_All, CL2780.Contig1_All, CL2780.Contig2_All, CL2806.Contig1_All, CL2806.Contig2_All, CL2849.Contig1_All, CL2849.Contig2_All, CL3529.Contig2_All, CL3531.Contig1_All, CL3531.Contig2_All, CL3531.Contig3_All,…
Inositol phosphate metabolism	ko00562	118 (0.77%)	CL2659.Contig4_All, CL2820.Contig2_All, CL3105.Contig1_All, CL3105.Contig2_All, CL3468.Contig1_All, CL3468.Contig2_All, CL3536.Contig1_All, CL3536.Contig2_All, CL3600.Contig1_All, CL3600.Contig2_All, CL3665.Contig1_All, CL369.Contig1_All, CL369.Contig2_All, CL383.Contig1_All, CL383.Contig2_All, CL4199.Contig1_All, CL4199.Contig2_All, CL4273.Contig3_All, CL4273.Contig4_All, CL4281.Contig1_All, CL4…
Prion diseases	ko05020	118 (0.77%)	CL1112.Contig3_All, CL1424.Contig1_All, CL164.Contig3_All, CL1835.Contig2_All, CL1835.Contig3_All, CL1970.Contig1_All, CL1970.Contig2_All, CL2112.Contig2_All, CL22.Contig3_All, CL22.Contig5_All, CL2359.Contig2_All, CL2616.Contig1_All, CL2616.Contig2_All, CL2675.Contig1_All, CL2675.Contig2_All, CL348.Contig1_All, CL3594.Contig3_All, CL3697.Contig1_All, CL4154.Contig2_All, CL4654.Contig1_All, CL466…
Fat digestion and absorption	ko04975	117 (0.76%)	CL1489.Contig1_All, CL1489.Contig2_All, CL1899.Contig1_All, CL1899.Contig2_All, CL2217.Contig1_All, CL2320.Contig1_All, CL2447.Contig2_All, CL2503.Contig1_All, CL2503.Contig2_All, CL2727.Contig1_All, CL2727.Contig2_All, CL277.Contig1_All, CL2931.Contig1_All, CL2931.Contig2_All, CL2978.Contig1_All, CL2978.Contig2_All, CL3090.Contig1_All, CL3090.Contig2_All, CL3326.Contig1_All, CL3326.Contig2_All, …
Hepatitis C	ko05160	115 (0.75%)	CL1649.Contig1_All, CL1747.Contig1_All, CL1856.Contig1_All, CL2342.Contig1_All, CL2392.Contig1_All, CL2727.Contig1_All, CL2849.Contig1_All, CL2849.Contig2_All, CL3015.Contig1_All, CL3247.Contig1_All, CL3247.Contig2_All, CL3326.Contig1_All, CL3326.Contig2_All, CL3449.Contig1_All, CL3574.Contig1_All, CL3574.Contig2_All, CL3887.Contig1_All, CL3887.Contig2_All, CL3887.Contig3_All, CL3887.Contig4_All,…
Mineral absorption	ko04978	114 (0.74%)	CL1168.Contig3_All, CL1240.Contig1_All, CL1240.Contig2_All, CL1242.Contig1_All, CL1242.Contig2_All, CL1351.Contig1_All, CL1351.Contig3_All, CL1351.Contig4_All, CL1455.Contig1_All, CL1455.Contig2_All, CL1455.Contig4_All, CL1916.Contig3_All, CL2231.Contig1_All, CL2231.Contig2_All, CL2941.Contig1_All, CL2941.Contig2_All, CL3067.Contig1_All, CL3111.Contig1_All, CL3111.Contig2_All, CL3111.Contig3_All,…
Arginine and proline metabolism	ko00330	114 (0.74%)	CL1359.Contig1_All, CL1362.Contig1_All, CL1362.Contig2_All, CL1711.Contig1_All, CL1711.Contig2_All, CL1926.Contig1_All, CL1926.Contig2_All, CL2227.Contig1_All, CL2227.Contig2_All, CL2378.Contig1_All, CL3258.Contig1_All, CL3258.Contig2_All, CL3258.Contig3_All, CL3583.Contig1_All, CL3583.Contig2_All, CL3660.Contig1_All, CL3660.Contig2_All, CL3762.Contig1_All, CL3762.Contig2_All, CL3771.Contig1_All,…
Arrhythmogenic right ventricular cardiomyopathy (ARVC)	ko05412	113 (0.73%)	CL1056.Contig1_All, CL1056.Contig2_All, CL1056.Contig3_All, CL1056.Contig4_All, CL1056.Contig5_All, CL1056.Contig6_All, CL1098.Contig1_All, CL1732.Contig1_All, CL1732.Contig2_All, CL18.Contig1_All, CL18.Contig2_All, CL1958.Contig1_All, CL2223.Contig1_All, CL2355.Contig1_All, CL2355.Contig2_All, CL2736.Contig1_All, CL2771.Contig1_All, CL2771.Contig2_All, CL2771.Contig3_All, CL2842.Contig1_All, CL2…
Drug metabolism - cytochrome P450	ko00982	111 (0.72%)	CL1030.Contig1_All, CL1081.Contig1_All, CL1081.Contig2_All, CL1081.Contig3_All, CL1081.Contig4_All, CL1100.Contig1_All, CL1100.Contig2_All, CL1400.Contig1_All, CL1400.Contig2_All, CL1912.Contig2_All, CL2025.Contig2_All, CL21.Contig1_All, CL21.Contig2_All, CL2199.Contig1_All, CL2199.Contig2_All, CL2199.Contig3_All, CL2559.Contig1_All, CL2559.Contig2_All, CL2587.Contig1_All, CL2609.Contig1_All, CL2…
T cell receptor signaling pathway	ko04660	109 (0.71%)	CL1095.Contig1_All, CL1152.Contig1_All, CL1152.Contig2_All, CL1569.Contig1_All, CL1700.Contig1_All, CL1700.Contig2_All, CL1700.Contig3_All, CL1700.Contig4_All, CL1747.Contig1_All, CL1856.Contig1_All, CL2579.Contig1_All, CL2579.Contig2_All, CL2806.Contig1_All, CL2806.Contig2_All, CL2834.Contig1_All, CL2849.Contig1_All, CL2849.Contig2_All, CL3531.Contig1_All, CL3531.Contig2_All, CL3531.Contig3_All,…
Staphylococcus aureus infection	ko05150	109 (0.71%)	CL102.Contig2_All, CL1053.Contig2_All, CL1053.Contig3_All, CL1053.Contig6_All, CL1053.Contig7_All, CL1110.Contig1_All, CL1110.Contig2_All, CL1110.Contig3_All, CL1113.Contig3_All, CL1236.Contig2_All, CL1299.Contig1_All, CL1377.Contig1_All, CL1553.Contig1_All, CL160.Contig1_All, CL1747.Contig1_All, CL1747.Contig2_All, CL1792.Contig1_All, CL184.Contig3_All, CL1841.Contig2_All, CL1893.Contig1_All, CL…
Cytosolic DNA-sensing pathway	ko04623	107 (0.69%)	CL107.Contig1_All, CL1235.Contig1_All, CL1420.Contig3_All, CL1560.Contig2_All, CL1601.Contig2_All, CL1638.Contig2_All, CL1937.Contig2_All, CL1937.Contig3_All, CL2737.Contig1_All, CL2737.Contig2_All, CL2996.Contig2_All, CL3178.Contig2_All, CL3519.Contig1_All, CL3519.Contig2_All, CL3519.Contig3_All, CL3587.Contig1_All, CL378.Contig1_All, CL378.Contig2_All, CL3795.Contig1_All, CL3881.Contig1_All, CL…
Retinol metabolism	ko00830	106 (0.69%)	CL1030.Contig1_All, CL1100.Contig1_All, CL1100.Contig2_All, CL1400.Contig1_All, CL1400.Contig2_All, CL143.Contig1_All, CL143.Contig2_All, CL143.Contig3_All, CL1912.Contig2_All, CL2025.Contig2_All, CL21.Contig1_All, CL21.Contig2_All, CL2378.Contig1_All, CL2446.Contig1_All, CL2587.Contig1_All, CL2609.Contig1_All, CL2609.Contig2_All, CL3380.Contig1_All, CL3384.Contig1_All, CL3689.Contig1_All, CL3702…
Cell adhesion molecules (CAMs)	ko04514	106 (0.69%)	CL1649.Contig1_All, CL1961.Contig2_All, CL22.Contig3_All, CL2342.Contig1_All, CL2411.Contig1_All, CL2523.Contig2_All, CL2627.Contig2_All, CL2736.Contig1_All, CL2791.Contig1_All, CL2791.Contig2_All, CL2873.Contig1_All, CL348.Contig1_All, CL3518.Contig1_All, CL3518.Contig3_All, CL352.Contig1_All, CL3871.Contig1_All, CL3945.Contig1_All, CL4654.Contig1_All, CL4669.Contig1_All, CL4669.Contig2_All, CL4…
Notch signaling pathway	ko04330	105 (0.68%)	CL164.Contig3_All, CL1843.Contig2_All, CL1843.Contig3_All, CL2112.Contig2_All, CL2355.Contig1_All, CL2355.Contig2_All, CL2359.Contig1_All, CL2538.Contig2_All, CL2553.Contig1_All, CL401.Contig2_All, CL4204.Contig2_All, CL4375.Contig1_All, CL4375.Contig2_All, CL4395.Contig1_All, CL4395.Contig2_All, CL440.Contig1_All, CL440.Contig2_All, CL440.Contig3_All, CL440.Contig4_All, CL4717.Contig1_All, CL471…
Basal transcription factors	ko03022	104 (0.67%)	CL1162.Contig1_All, CL1162.Contig2_All, CL1162.Contig3_All, CL1162.Contig4_All, CL1315.Contig2_All, CL1588.Contig2_All, CL1853.Contig2_All, CL1853.Contig3_All, CL1900.Contig1_All, CL1900.Contig2_All, CL2647.Contig1_All, CL2647.Contig2_All, CL2872.Contig1_All, CL2872.Contig2_All, CL3320.Contig2_All, CL3320.Contig4_All, CL3341.Contig2_All, CL3351.Contig1_All, CL3351.Contig2_All, CL3564.Contig1_All,…
Pyruvate metabolism	ko00620	103 (0.67%)	CL1015.Contig1_All, CL1015.Contig2_All, CL1015.Contig3_All, CL1015.Contig4_All, CL1032.Contig1_All, CL1032.Contig2_All, CL1223.Contig1_All, CL1223.Contig2_All, CL1223.Contig3_All, CL1513.Contig2_All, CL1513.Contig3_All, CL1597.Contig2_All, CL2378.Contig1_All, CL2396.Contig2_All, CL2978.Contig1_All, CL2978.Contig2_All, CL3038.Contig1_All, CL3038.Contig2_All, CL3965.Contig1_All, CL3965.Contig2_All,…
Metabolism of xenobiotics by cytochrome P450	ko00980	102 (0.66%)	CL1030.Contig1_All, CL1081.Contig1_All, CL1081.Contig2_All, CL1081.Contig3_All, CL1081.Contig4_All, CL1100.Contig1_All, CL1100.Contig2_All, CL1400.Contig1_All, CL1400.Contig2_All, CL1912.Contig2_All, CL2025.Contig2_All, CL21.Contig1_All, CL21.Contig2_All, CL2199.Contig1_All, CL2199.Contig2_All, CL2199.Contig3_All, CL2587.Contig1_All, CL2609.Contig1_All, CL2609.Contig2_All, CL3689.Contig1_All, CL3…
Colorectal cancer	ko05210	101 (0.66%)	CL1095.Contig1_All, CL1098.Contig1_All, CL1747.Contig1_All, CL18.Contig1_All, CL18.Contig2_All, CL1856.Contig1_All, CL2355.Contig1_All, CL2355.Contig2_All, CL2561.Contig1_All, CL2561.Contig2_All, CL2771.Contig1_All, CL2771.Contig2_All, CL2771.Contig3_All, CL2849.Contig1_All, CL2849.Contig2_All, CL2895.Contig1_All, CL2895.Contig2_All, CL3756.Contig1_All, CL3756.Contig2_All, CL3887.Contig1_All, CL3…
B cell receptor signaling pathway	ko04662	99 (0.64%)	CL1152.Contig1_All, CL1152.Contig2_All, CL1700.Contig1_All, CL1700.Contig2_All, CL1700.Contig3_All, CL1700.Contig4_All, CL1747.Contig1_All, CL1856.Contig1_All, CL2098.Contig1_All, CL2098.Contig2_All, CL22.Contig3_All, CL2411.Contig1_All, CL2523.Contig2_All, CL2791.Contig1_All, CL2791.Contig2_All, CL2849.Contig1_All, CL2849.Contig2_All, CL3600.Contig1_All, CL3600.Contig2_All, CL3620.Contig2_All, C…
Glycine, serine and threonine metabolism	ko00260	99 (0.64%)	CL1212.Contig1_All, CL1212.Contig2_All, CL1223.Contig1_All, CL1223.Contig2_All, CL1223.Contig3_All, CL1359.Contig1_All, CL1917.Contig1_All, CL1917.Contig2_All, CL2408.Contig1_All, CL2408.Contig2_All, CL3094.Contig1_All, CL3094.Contig2_All, CL3258.Contig1_All, CL3258.Contig2_All, CL3258.Contig3_All, CL3352.Contig2_All, CL3352.Contig3_All, CL3651.Contig1_All, CL460.Contig1_All, CL4988.Contig1_All, …
Phototransduction - fly	ko04745	99 (0.64%)	CL1716.Contig1_All, CL1716.Contig2_All, CL2098.Contig1_All, CL2098.Contig2_All, CL2132.Contig1_All, CL2132.Contig2_All, CL2648.Contig2_All, CL2842.Contig1_All, CL2842.Contig2_All, CL3264.Contig1_All, CL3401.Contig1_All, CL3401.Contig2_All, CL3401.Contig3_All, CL41.Contig1_All, CL41.Contig2_All, CL4165.Contig2_All, CL4351.Contig2_All, CL4809.Contig1_All, CL673.Contig1_All, CL673.Contig2_All, CL825…
Adipocytokine signaling pathway	ko04920	98 (0.64%)	CL1015.Contig1_All, CL1015.Contig2_All, CL1015.Contig3_All, CL1015.Contig4_All, CL1827.Contig1_All, CL1827.Contig2_All, CL1901.Contig1_All, CL2727.Contig2_All, CL2849.Contig1_All, CL2849.Contig2_All, CL3128.Contig1_All, CL3128.Contig2_All, CL3498.Contig1_All, CL3498.Contig2_All, CL3498.Contig3_All, CL3531.Contig1_All, CL3531.Contig2_All, CL3531.Contig3_All, CL4560.Contig1_All, CL4560.Contig2_All,…
Aminoacyl-tRNA biosynthesis	ko00970	98 (0.64%)	CL1562.Contig2_All, CL1562.Contig3_All, CL2096.Contig1_All, CL2096.Contig2_All, CL2415.Contig2_All, CL2457.Contig1_All, CL2457.Contig2_All, CL2586.Contig1_All, CL2586.Contig2_All, CL2879.Contig1_All, CL2879.Contig2_All, CL3137.Contig1_All, CL3137.Contig2_All, CL3591.Contig1_All, CL5304.Contig1_All, CL5304.Contig2_All, Unigene10539_All, Unigene10572_All, Unigene10615_All, Unigene1096_All, Unigene1…
Porphyrin and chlorophyll metabolism	ko00860	97 (0.63%)	CL1030.Contig1_All, CL1100.Contig1_All, CL1100.Contig2_All, CL1400.Contig1_All, CL1400.Contig2_All, CL146.Contig1_All, CL146.Contig2_All, CL146.Contig3_All, CL1872.Contig1_All, CL1912.Contig2_All, CL2025.Contig2_All, CL21.Contig1_All, CL21.Contig2_All, CL2231.Contig1_All, CL2231.Contig2_All, CL2587.Contig1_All, CL2609.Contig1_All, CL2609.Contig2_All, CL2799.Contig1_All, CL3689.Contig1_All, CL4269…
Antigen processing and presentation	ko04612	97 (0.63%)	CL1291.Contig1_All, CL1291.Contig2_All, CL1335.Contig1_All, CL1335.Contig2_All, CL2675.Contig1_All, CL2675.Contig2_All, CL272.Contig1_All, CL272.Contig2_All, CL272.Contig3_All, CL272.Contig4_All, CL272.Contig5_All, CL272.Contig6_All, CL272.Contig7_All, CL272.Contig8_All, CL272.Contig9_All, CL277.Contig2_All, CL2778.Contig1_All, CL2778.Contig2_All, CL2914.Contig1_All, CL2914.Contig2_All, CL3178.Co…
Renal cell carcinoma	ko05211	96 (0.62%)	CL1275.Contig1_All, CL1275.Contig2_All, CL1275.Contig3_All, CL1843.Contig2_All, CL1843.Contig3_All, CL1856.Contig1_All, CL2545.Contig2_All, CL2553.Contig1_All, CL2849.Contig1_All, CL2849.Contig2_All, CL3391.Contig1_All, CL3391.Contig2_All, CL3498.Contig1_All, CL3498.Contig2_All, CL3498.Contig3_All, CL401.Contig2_All, CL4204.Contig2_All, CL4395.Contig1_All, CL4395.Contig2_All, CL4717.Contig1_All, …
Fructose and mannose metabolism	ko00051	95 (0.62%)	CL1032.Contig1_All, CL1032.Contig2_All, CL1157.Contig1_All, CL1157.Contig2_All, CL143.Contig2_All, CL143.Contig3_All, CL1513.Contig2_All, CL1513.Contig3_All, CL3293.Contig1_All, CL3293.Contig2_All, CL3622.Contig1_All, CL3622.Contig2_All, CL3712.Contig1_All, CL3712.Contig2_All, CL3965.Contig1_All, CL3965.Contig2_All, CL4346.Contig2_All, CL5118.Contig1_All, CL5118.Contig2_All, CL667.Contig2_All, CL…
Osteoclast differentiation	ko04380	94 (0.61%)	CL1000.Contig1_All, CL1000.Contig2_All, CL1856.Contig1_All, CL272.Contig9_All, CL2806.Contig1_All, CL2806.Contig2_All, CL2849.Contig1_All, CL2849.Contig2_All, CL2914.Contig1_All, CL2914.Contig2_All, CL3437.Contig1_All, CL3437.Contig2_All, CL3562.Contig1_All, CL3562.Contig2_All, CL3562.Contig3_All, CL3562.Contig4_All, CL3562.Contig5_All, CL3600.Contig1_All, CL3600.Contig2_All, CL3620.Contig2_All, …
Nucleotide excision repair	ko03420	94 (0.61%)	CL1880.Contig1_All, CL1880.Contig2_All, CL2004.Contig1_All, CL2004.Contig2_All, CL3036.Contig2_All, CL3605.Contig1_All, CL3605.Contig2_All, CL4137.Contig1_All, CL4137.Contig2_All, CL4946.Contig1_All, CL4946.Contig2_All, CL710.Contig1_All, CL767.Contig1_All, CL767.Contig2_All, Unigene10354_All, Unigene10536_All, Unigene10616_All, Unigene10736_All, Unigene10761_All, Unigene10928_All, Unigene11124_A…
Long-term depression	ko04730	94 (0.61%)	CL1781.Contig1_All, CL1781.Contig2_All, CL196.Contig1_All, CL2098.Contig1_All, CL2098.Contig2_All, CL22.Contig2_All, CL2306.Contig1_All, CL2672.Contig1_All, CL2672.Contig2_All, CL2672.Contig3_All, CL2672.Contig4_All, CL2672.Contig5_All, CL2672.Contig6_All, CL2672.Contig7_All, CL277.Contig1_All, CL3331.Contig1_All, CL3331.Contig2_All, CL3574.Contig1_All, CL3574.Contig2_All, CL4165.Contig2_All, CL4…
Glioma	ko05214	94 (0.61%)	CL1716.Contig1_All, CL1716.Contig2_All, CL1856.Contig1_All, CL2098.Contig1_All, CL2098.Contig2_All, CL2648.Contig2_All, CL2820.Contig2_All, CL2849.Contig1_All, CL2849.Contig2_All, CL3600.Contig1_All, CL3600.Contig2_All, CL4165.Contig2_All, CL4809.Contig1_All, CL4832.Contig2_All, CL673.Contig1_All, CL673.Contig2_All, CL704.Contig1_All, CL704.Contig2_All, CL704.Contig3_All, CL704.Contig4_All, CL704…
Hematopoietic cell lineage	ko04640	93 (0.6%)	CL1133.Contig1_All, CL1133.Contig2_All, CL1741.Contig1_All, CL22.Contig3_All, CL2411.Contig1_All, CL2483.Contig1_All, CL2483.Contig2_All, CL2523.Contig2_All, CL2553.Contig1_All, CL2553.Contig4_All, CL2727.Contig2_All, CL2783.Contig1_All, CL2783.Contig3_All, CL2791.Contig1_All, CL2791.Contig2_All, CL2807.Contig2_All, CL3229.Contig1_All, CL3835.Contig1_All, CL3835.Contig2_All, CL4151.Contig1_All, C…
DNA replication	ko03030	92 (0.6%)	CL1509.Contig1_All, CL1509.Contig2_All, CL2004.Contig1_All, CL2004.Contig2_All, CL3036.Contig2_All, CL32.Contig1_All, CL32.Contig2_All, CL4137.Contig1_All, CL4137.Contig2_All, CL4633.Contig1_All, CL4876.Contig1_All, CL4876.Contig2_All, CL4946.Contig1_All, CL4946.Contig2_All, CL4977.Contig1_All, CL4977.Contig2_All, CL4977.Contig3_All, CL710.Contig1_All, CL767.Contig1_All, CL767.Contig2_All, Unigen…
Endocrine and other factor-regulated calcium reabsorption	ko04961	90 (0.58%)	CL1351.Contig1_All, CL1351.Contig3_All, CL1351.Contig4_All, CL2.Contig1_All, CL2.Contig2_All, CL2061.Contig1_All, CL2061.Contig2_All, CL2098.Contig1_All, CL2098.Contig2_All, CL2306.Contig1_All, CL3179.Contig1_All, CL3179.Contig2_All, CL3926.Contig1_All, CL3926.Contig2_All, CL3968.Contig1_All, CL3968.Contig2_All, CL4009.Contig1_All, CL4009.Contig2_All, CL4165.Contig2_All, CL447.Contig1_All, CL447.…
Other types of O-glycan biosynthesis	ko00514	90 (0.58%)	CL1030.Contig1_All, CL1100.Contig1_All, CL1100.Contig2_All, CL1274.Contig1_All, CL1274.Contig2_All, CL1400.Contig1_All, CL1400.Contig2_All, CL1498.Contig1_All, CL1498.Contig2_All, CL1498.Contig3_All, CL1912.Contig2_All, CL2025.Contig2_All, CL21.Contig1_All, CL21.Contig2_All, CL2587.Contig1_All, CL2609.Contig1_All, CL2609.Contig2_All, CL3689.Contig1_All, CL4269.Contig1_All, CL4269.Contig2_All, CL4…
Chagas disease (American trypanosomiasis)	ko05142	89 (0.58%)	CL1856.Contig1_All, CL1882.Contig1_All, CL1910.Contig1_All, CL1910.Contig2_All, CL1910.Contig3_All, CL2259.Contig1_All, CL2259.Contig2_All, CL2306.Contig1_All, CL2579.Contig1_All, CL2579.Contig2_All, CL2849.Contig1_All, CL2849.Contig2_All, CL3247.Contig1_All, CL3247.Contig2_All, CL3441.Contig1_All, CL3441.Contig2_All, CL3529.Contig2_All, CL3574.Contig1_All, CL3574.Contig2_All, CL447.Contig1_All, …
Tryptophan metabolism	ko00380	88 (0.57%)	CL1488.Contig1_All, CL1488.Contig2_All, CL1488.Contig3_All, CL1556.Contig1_All, CL1556.Contig2_All, CL2110.Contig1_All, CL2110.Contig2_All, CL2110.Contig3_All, CL2110.Contig4_All, CL2110.Contig5_All, CL2110.Contig6_All, CL2110.Contig7_All, CL2378.Contig1_All, CL2426.Contig1_All, CL2426.Contig2_All, CL2978.Contig1_All, CL2978.Contig2_All, CL3229.Contig2_All, CL4136.Contig1_All, CL4136.Contig2_All,…
Glycosaminoglycan biosynthesis - heparan sulfate	ko00534	88 (0.57%)	CL10.Contig1_All, CL10.Contig5_All, CL1092.Contig5_All, CL1318.Contig3_All, CL1336.Contig1_All, CL1946.Contig1_All, CL2090.Contig1_All, CL2090.Contig2_All, CL2218.Contig2_All, CL2321.Contig1_All, CL2404.Contig1_All, CL2407.Contig1_All, CL243.Contig9_All, CL2791.Contig1_All, CL2791.Contig2_All, CL2845.Contig2_All, CL2907.Contig1_All, CL2954.Contig1_All, CL2954.Contig2_All, CL297.Contig1_All, CL328…
mTOR signaling pathway	ko04150	87 (0.56%)	CL1778.Contig1_All, CL1778.Contig2_All, CL1856.Contig1_All, CL2106.Contig1_All, CL2106.Contig2_All, CL2849.Contig1_All, CL2849.Contig2_All, CL3731.Contig1_All, CL4101.Contig1_All, CL4101.Contig2_All, CL4796.Contig1_All, CL4796.Contig2_All, CL4823.Contig1_All, CL4823.Contig2_All, CL5161.Contig1_All, CL5161.Contig2_All, CL71.Contig1_All, CL71.Contig2_All, CL935.Contig1_All, CL935.Contig2_All, Unige…
Valine, leucine and isoleucine degradation	ko00280	86 (0.56%)	CL1556.Contig1_All, CL1556.Contig2_All, CL2109.Contig1_All, CL2109.Contig2_All, CL2378.Contig1_All, CL2978.Contig1_All, CL2978.Contig2_All, CL3153.Contig1_All, CL3153.Contig2_All, CL3229.Contig2_All, CL559.Contig1_All, CL559.Contig2_All, CL559.Contig3_All, CL645.Contig2_All, CL750.Contig1_All, CL750.Contig2_All, CL750.Contig3_All, CL750.Contig4_All, Unigene10529_All, Unigene113_All, Unigene11991_…
Fc epsilon RI signaling pathway	ko04664	85 (0.55%)	CL1856.Contig1_All, CL1910.Contig1_All, CL1910.Contig2_All, CL1910.Contig3_All, CL2098.Contig1_All, CL2098.Contig2_All, CL277.Contig1_All, CL2849.Contig1_All, CL2849.Contig2_All, CL3531.Contig1_All, CL3531.Contig2_All, CL3531.Contig3_All, CL3600.Contig1_All, CL3600.Contig2_All, CL4165.Contig2_All, CL4560.Contig1_All, CL4560.Contig2_All, CL4809.Contig1_All, CL578.Contig1_All, CL578.Contig2_All, CL…
Steroid hormone biosynthesis	ko00140	85 (0.55%)	CL1030.Contig1_All, CL1032.Contig1_All, CL1100.Contig1_All, CL1100.Contig2_All, CL1205.Contig1_All, CL1205.Contig2_All, CL128.Contig2_All, CL128.Contig3_All, CL1400.Contig1_All, CL1400.Contig2_All, CL1912.Contig2_All, CL2025.Contig2_All, CL21.Contig1_All, CL21.Contig2_All, CL2433.Contig1_All, CL2433.Contig2_All, CL2587.Contig1_All, CL2609.Contig1_All, CL2609.Contig2_All, CL3112.Contig1_All, CL341…
Citrate cycle (TCA cycle)	ko00020	85 (0.55%)	CL1015.Contig1_All, CL1015.Contig2_All, CL1015.Contig3_All, CL1015.Contig4_All, CL1165.Contig5_All, CL2110.Contig1_All, CL2110.Contig2_All, CL2110.Contig3_All, CL2110.Contig4_All, CL2110.Contig5_All, CL2110.Contig6_All, CL2110.Contig7_All, CL2396.Contig2_All, CL3038.Contig1_All, CL3038.Contig2_All, CL3308.Contig1_All, CL3308.Contig2_All, CL3308.Contig3_All, CL4165.Contig1_All, CL4165.Contig2_All,…
Endometrial cancer	ko05213	84 (0.54%)	CL1098.Contig1_All, CL164.Contig3_All, CL1747.Contig1_All, CL18.Contig1_All, CL18.Contig2_All, CL1856.Contig1_All, CL2355.Contig1_All, CL2355.Contig2_All, CL2771.Contig1_All, CL2771.Contig2_All, CL2771.Contig3_All, CL2820.Contig2_All, CL2849.Contig1_All, CL2849.Contig2_All, CL2895.Contig1_All, CL2895.Contig2_All, CL3756.Contig1_All, CL3756.Contig2_All, CL3887.Contig1_All, CL3887.Contig2_All, CL38…
p53 signaling pathway	ko04115	83 (0.54%)	CL1112.Contig1_All, CL1112.Contig2_All, CL1640.Contig1_All, CL1640.Contig2_All, CL1880.Contig1_All, CL1880.Contig2_All, CL2464.Contig1_All, CL2464.Contig2_All, CL2761.Contig1_All, CL2761.Contig2_All, CL2820.Contig2_All, CL3291.Contig1_All, CL3423.Contig1_All, CL3423.Contig2_All, CL3538.Contig1_All, CL4832.Contig2_All, CL5246.Contig1_All, CL5246.Contig2_All, CL608.Contig1_All, CL608.Contig2_All, C…
Jak-STAT signaling pathway	ko04630	83 (0.54%)	CL1843.Contig2_All, CL1843.Contig3_All, CL1856.Contig1_All, CL2468.Contig1_All, CL2553.Contig1_All, CL2849.Contig1_All, CL2849.Contig2_All, CL371.Contig1_All, CL371.Contig2_All, CL3713.Contig1_All, CL401.Contig2_All, CL4204.Contig2_All, CL4386.Contig1_All, CL4386.Contig2_All, CL4395.Contig1_All, CL4395.Contig2_All, CL4717.Contig1_All, CL4717.Contig2_All, CL935.Contig1_All, CL935.Contig2_All, Unig…
Basal cell carcinoma	ko05217	82 (0.53%)	CL1098.Contig1_All, CL1457.Contig1_All, CL1458.Contig1_All, CL1747.Contig1_All, CL18.Contig1_All, CL18.Contig2_All, CL2350.Contig1_All, CL2355.Contig1_All, CL2355.Contig2_All, CL2538.Contig2_All, CL2771.Contig1_All, CL2771.Contig2_All, CL2771.Contig3_All, CL2825.Contig1_All, CL2851.Contig1_All, CL2895.Contig1_All, CL2895.Contig2_All, CL334.Contig4_All, CL3756.Contig1_All, CL3756.Contig2_All, CL38…
Chronic myeloid leukemia	ko05220	80 (0.52%)	CL1856.Contig1_All, CL1856.Contig2_All, CL2561.Contig1_All, CL2561.Contig2_All, CL2849.Contig1_All, CL2849.Contig2_All, CL3237.Contig3_All, CL3713.Contig1_All, CL4320.Contig2_All, CL4468.Contig1_All, CL4468.Contig2_All, CL4591.Contig1_All, CL4591.Contig2_All, CL5238.Contig1_All, CL5238.Contig2_All, CL548.Contig1_All, CL548.Contig2_All, CL548.Contig4_All, CL548.Contig6_All, CL548.Contig7_All, CL61…
Cytokine-cytokine receptor interaction	ko04060	80 (0.52%)	CL1084.Contig2_All, CL1198.Contig1_All, CL2165.Contig2_All, CL2346.Contig1_All, CL2409.Contig1_All, CL2717.Contig1_All, CL2989.Contig1_All, CL3816.Contig3_All, CL4222.Contig1_All, CL4287.Contig1_All, CL4386.Contig1_All, CL4386.Contig2_All, CL5205.Contig2_All, CL63.Contig1_All, CL63.Contig2_All, CL813.Contig1_All, CL902.Contig5_All, Unigene10001_All, Unigene104_All, Unigene11465_All, Unigene11952_…
Toll-like receptor signaling pathway	ko04620	78 (0.51%)	CL1856.Contig1_All, CL1910.Contig1_All, CL1910.Contig2_All, CL1910.Contig3_All, CL2259.Contig1_All, CL2259.Contig2_All, CL272.Contig9_All, CL2806.Contig1_All, CL2806.Contig2_All, CL2849.Contig1_All, CL2849.Contig2_All, CL2914.Contig1_All, CL2914.Contig2_All, CL3240.Contig1_All, CL3240.Contig2_All, CL3437.Contig1_All, CL3437.Contig2_All, CL3529.Contig2_All, CL4560.Contig1_All, CL4560.Contig2_All, …
Pertussis	ko05133	78 (0.51%)	CL1095.Contig1_All, CL1113.Contig3_All, CL1377.Contig1_All, CL1601.Contig2_All, CL1984.Contig1_All, CL1984.Contig2_All, CL2083.Contig3_All, CL2259.Contig1_All, CL2259.Contig2_All, CL2648.Contig2_All, CL2736.Contig1_All, CL3518.Contig1_All, CL3518.Contig3_All, CL352.Contig1_All, CL3529.Contig2_All, CL3774.Contig2_All, CL3871.Contig1_All, CL4547.Contig1_All, CL4547.Contig2_All, CL4560.Contig1_All, …
Epithelial cell signaling in Helicobacter pylori infection	ko05120	78 (0.51%)	CL1910.Contig1_All, CL1910.Contig2_All, CL1910.Contig3_All, CL2355.Contig1_All, CL2355.Contig2_All, CL3295.Contig1_All, CL3295.Contig2_All, CL3600.Contig1_All, CL3600.Contig2_All, CL4560.Contig1_All, CL4560.Contig2_All, CL804.Contig1_All, CL804.Contig2_All, CL804.Contig3_All, Unigene10404_All, Unigene10581_All, Unigene10679_All, Unigene1102_All, Unigene13964_All, Unigene1449_All, Unigene14661_All…
Olfactory transduction	ko04740	78 (0.51%)	CL125.Contig2_All, CL1347.Contig1_All, CL1347.Contig2_All, CL1716.Contig1_All, CL1716.Contig2_All, CL1861.Contig3_All, CL1892.Contig1_All, CL1986.Contig1_All, CL1986.Contig2_All, CL2648.Contig2_All, CL2860.Contig2_All, CL3331.Contig1_All, CL3331.Contig2_All, CL4429.Contig1_All, CL4976.Contig2_All, CL5272.Contig1_All, CL673.Contig1_All, CL673.Contig2_All, CL825.Contig2_All, Unigene10086_All, Unige…
N-Glycan biosynthesis	ko00510	77 (0.5%)	CL1008.Contig1_All, CL1008.Contig2_All, CL1104.Contig2_All, CL1417.Contig5_All, CL1417.Contig6_All, CL2639.Contig1_All, CL2639.Contig2_All, CL3196.Contig1_All, CL3196.Contig2_All, CL3241.Contig1_All, CL3241.Contig2_All, CL3314.Contig2_All, CL3508.Contig1_All, CL3508.Contig2_All, CL5369.Contig1_All, CL5369.Contig2_All, CL735.Contig1_All, CL735.Contig2_All, Unigene10306_All, Unigene10883_All, Unige…
Natural killer cell mediated cytotoxicity	ko04650	75 (0.49%)	CL1152.Contig1_All, CL1152.Contig2_All, CL1700.Contig1_All, CL1700.Contig2_All, CL1700.Contig3_All, CL1700.Contig4_All, CL1856.Contig1_All, CL2098.Contig1_All, CL2098.Contig2_All, CL2579.Contig1_All, CL2579.Contig2_All, CL3600.Contig1_All, CL3600.Contig2_All, CL3620.Contig2_All, CL4165.Contig2_All, CL4809.Contig1_All, CL4953.Contig1_All, CL5344.Contig1_All, Unigene10047_All, Unigene10839_All, Uni…
Homologous recombination	ko03440	75 (0.49%)	CL1240.Contig1_All, CL1240.Contig2_All, CL1242.Contig1_All, CL1242.Contig2_All, CL2927.Contig1_All, CL2927.Contig2_All, CL3174.Contig3_All, CL4137.Contig1_All, CL4137.Contig2_All, CL4765.Contig1_All, Unigene10616_All, Unigene10642_All, Unigene10846_All, Unigene12458_All, Unigene12578_All, Unigene13602_All, Unigene13851_All, Unigene1410_All, Unigene14265_All, Unigene14593_All, Unigene14828_All, Un…
Glycosylphosphatidylinositol(GPI)-anchor biosynthesis	ko00563	75 (0.49%)	CL1203.Contig1_All, CL1203.Contig3_All, CL1336.Contig1_All, CL1364.Contig2_All, CL1364.Contig3_All, CL1364.Contig4_All, CL1528.Contig1_All, CL1528.Contig3_All, CL1528.Contig4_All, CL1528.Contig5_All, CL22.Contig2_All, CL22.Contig3_All, CL2247.Contig1_All, CL2434.Contig2_All, CL2439.Contig1_All, CL2439.Contig2_All, CL2523.Contig2_All, CL3136.Contig1_All, CL3136.Contig2_All, CL3282.Contig1_All, CL3…
alpha-Linolenic acid metabolism	ko00592	75 (0.49%)	CL1489.Contig1_All, CL1489.Contig2_All, CL1899.Contig1_All, CL1899.Contig2_All, CL2217.Contig1_All, CL2217.Contig2_All, CL230.Contig1_All, CL230.Contig2_All, CL2447.Contig1_All, CL2447.Contig2_All, CL2503.Contig2_All, CL277.Contig1_All, CL3090.Contig1_All, CL3090.Contig2_All, CL4444.Contig1_All, CL4444.Contig2_All, CL4569.Contig2_All, CL459.Contig1_All, CL459.Contig2_All, CL578.Contig1_All, CL578…
Ascorbate and aldarate metabolism	ko00053	75 (0.49%)	CL1030.Contig1_All, CL1100.Contig1_All, CL1100.Contig2_All, CL1400.Contig1_All, CL1400.Contig2_All, CL1458.Contig1_All, CL1647.Contig2_All, CL1647.Contig3_All, CL1912.Contig2_All, CL2025.Contig2_All, CL21.Contig1_All, CL21.Contig2_All, CL2378.Contig1_All, CL2587.Contig1_All, CL2609.Contig1_All, CL2609.Contig2_All, CL3689.Contig1_All, CL4269.Contig1_All, CL4269.Contig2_All, CL4438.Contig1_All, CL4…
Apoptosis	ko04210	75 (0.49%)	CL1152.Contig1_All, CL1152.Contig2_All, CL1700.Contig1_All, CL1700.Contig2_All, CL1700.Contig3_All, CL1700.Contig4_All, CL1856.Contig1_All, CL1903.Contig1_All, CL1903.Contig2_All, CL1903.Contig3_All, CL2259.Contig1_All, CL2259.Contig2_All, CL2849.Contig1_All, CL2849.Contig2_All, CL3872.Contig1_All, CL3872.Contig2_All, CL3872.Contig3_All, CL4084.Contig1_All, CL4084.Contig2_All, CL4642.Contig1_All,…
Rheumatoid arthritis	ko05323	73 (0.47%)	CL1291.Contig1_All, CL1291.Contig2_All, CL1335.Contig1_All, CL1335.Contig2_All, CL272.Contig1_All, CL272.Contig2_All, CL272.Contig3_All, CL272.Contig4_All, CL272.Contig5_All, CL272.Contig6_All, CL272.Contig7_All, CL272.Contig8_All, CL272.Contig9_All, CL2914.Contig1_All, CL2914.Contig2_All, CL3295.Contig1_All, CL3295.Contig2_All, CL3437.Contig1_All, CL3437.Contig2_All, CL3529.Contig2_All, CL5255.C…
Insect hormone biosynthesis	ko00981	72 (0.47%)	CL1175.Contig1_All, CL1175.Contig2_All, CL1448.Contig1_All, CL1448.Contig2_All, CL1863.Contig2_All, CL2154.Contig1_All, CL2154.Contig2_All, CL2169.Contig1_All, CL2169.Contig3_All, CL2213.Contig1_All, CL2213.Contig2_All, CL3094.Contig2_All, CL3451.Contig2_All, CL3658.Contig1_All, CL3765.Contig2_All, CL3765.Contig3_All, CL408.Contig1_All, CL408.Contig2_All, CL408.Contig3_All, CL408.Contig4_All, CL4…
Pancreatic cancer	ko05212	72 (0.47%)	CL1856.Contig1_All, CL2561.Contig1_All, CL2561.Contig2_All, CL2626.Contig1_All, CL2626.Contig2_All, CL2849.Contig1_All, CL2849.Contig2_All, CL4320.Contig1_All, CL4320.Contig2_All, CL4560.Contig1_All, CL4560.Contig2_All, CL548.Contig1_All, CL548.Contig2_All, CL548.Contig4_All, CL548.Contig6_All, CL548.Contig7_All, CL935.Contig1_All, CL935.Contig2_All, Unigene10047_All, Unigene10596_All, Unigene108…
Cysteine and methionine metabolism	ko00270	70 (0.45%)	CL107.Contig1_All, CL1560.Contig1_All, CL1560.Contig2_All, CL1896.Contig2_All, CL1971.Contig1_All, CL1971.Contig2_All, CL2027.Contig1_All, CL2198.Contig1_All, CL2198.Contig2_All, CL2198.Contig3_All, CL2934.Contig2_All, CL3668.Contig1_All, CL3668.Contig2_All, CL3692.Contig1_All, CL3692.Contig2_All, CL3981.Contig1_All, CL3992.Contig1_All, CL4716.Contig1_All, CL4830.Contig1_All, CL4830.Contig2_All, …
Type II diabetes mellitus	ko04930	69 (0.45%)	CL1157.Contig1_All, CL1157.Contig2_All, CL1597.Contig2_All, CL1856.Contig1_All, CL1901.Contig1_All, CL1968.Contig1_All, CL1968.Contig2_All, CL3531.Contig1_All, CL3531.Contig2_All, CL3531.Contig3_All, CL4346.Contig2_All, CL4560.Contig1_All, CL4560.Contig2_All, CL751.Contig1_All, CL751.Contig2_All, CL751.Contig3_All, CL751.Contig4_All, CL856.Contig1_All, CL856.Contig2_All, CL893.Contig1_All, CL893.…
NOD-like receptor signaling pathway	ko04621	68 (0.44%)	CL1601.Contig2_All, CL1606.Contig1_All, CL1606.Contig2_All, CL1903.Contig1_All, CL1903.Contig2_All, CL1903.Contig3_All, CL2806.Contig1_All, CL2806.Contig2_All, CL3158.Contig1_All, CL3158.Contig2_All, CL3158.Contig4_All, CL3158.Contig5_All, CL331.Contig1_All, CL331.Contig2_All, CL3872.Contig1_All, CL3872.Contig2_All, CL3872.Contig3_All, CL4084.Contig1_All, CL4084.Contig2_All, CL4547.Contig1_All, C…
Pentose phosphate pathway	ko00030	67 (0.43%)	CL1645.Contig1_All, CL1645.Contig2_All, CL1788.Contig1_All, CL1788.Contig2_All, CL3073.Contig1_All, CL3073.Contig2_All, CL3712.Contig1_All, CL3712.Contig2_All, CL5415.Contig2_All, CL70.Contig1_All, CL70.Contig2_All, CL70.Contig3_All, CL70.Contig4_All, Unigene10524_All, Unigene10646_All, Unigene11983_All, Unigene12062_All, Unigene12475_All, Unigene128_All, Unigene1297_All, Unigene13998_All, Unigen…
Fatty acid metabolism	ko00071	67 (0.43%)	CL1556.Contig1_All, CL1556.Contig2_All, CL1827.Contig1_All, CL1827.Contig2_All, CL2378.Contig1_All, CL2978.Contig1_All, CL2978.Contig2_All, CL3229.Contig2_All, CL3458.Contig1_All, CL3458.Contig2_All, CL4193.Contig1_All, CL559.Contig1_All, CL559.Contig2_All, CL559.Contig3_All, CL645.Contig2_All, Unigene11991_All, Unigene12741_All, Unigene12991_All, Unigene13796_All, Unigene14084_All, Unigene14095_…
Systemic lupus erythematosus	ko05322	66 (0.43%)	CL1112.Contig3_All, CL1113.Contig3_All, CL1377.Contig1_All, CL1958.Contig1_All, CL1984.Contig1_All, CL1984.Contig2_All, CL2083.Contig3_All, CL2984.Contig1_All, CL3299.Contig1_All, CL3774.Contig2_All, CL3890.Contig2_All, CL3890.Contig4_All, CL3933.Contig1_All, CL3933.Contig2_All, CL5531.Contig1_All, CL568.Contig1_All, CL568.Contig2_All, CL574.Contig2_All, CL644.Contig10_All, CL644.Contig11_All, CL…
Propanoate metabolism	ko00640	65 (0.42%)	CL1556.Contig1_All, CL1556.Contig2_All, CL2378.Contig1_All, CL2978.Contig1_All, CL2978.Contig2_All, CL3229.Contig2_All, CL4826.Contig1_All, CL4826.Contig2_All, CL559.Contig1_All, CL559.Contig2_All, CL559.Contig3_All, CL645.Contig2_All, CL750.Contig1_All, CL750.Contig2_All, CL750.Contig3_All, CL750.Contig4_All, Unigene10979_All, Unigene11859_All, Unigene11991_All, Unigene12037_All, Unigene1288_All…
Alanine, aspartate and glutamate metabolism	ko00250	65 (0.42%)	CL1711.Contig1_All, CL1711.Contig2_All, CL2168.Contig1_All, CL2168.Contig2_All, CL2400.Contig1_All, CL2400.Contig2_All, CL324.Contig1_All, CL324.Contig2_All, CL3547.Contig1_All, CL3547.Contig2_All, CL4264.Contig1_All, CL4264.Contig2_All, CL4264.Contig3_All, CL4264.Contig4_All, CL446.Contig1_All, CL446.Contig2_All, CL4776.Contig1_All, CL4776.Contig2_All, CL4782.Contig1_All, CL4783.Contig1_All, CL4…
Base excision repair	ko03410	63 (0.41%)	CL1765.Contig2_All, CL1892.Contig2_All, CL2004.Contig1_All, CL2004.Contig2_All, CL2159.Contig2_All, CL3006.Contig1_All, CL3006.Contig2_All, CL3036.Contig2_All, CL4137.Contig1_All, CL4137.Contig2_All, CL4566.Contig1_All, CL4566.Contig2_All, CL504.Contig1_All, CL710.Contig1_All, CL753.Contig2_All, CL767.Contig1_All, CL767.Contig2_All, Unigene10616_All, Unigene10716_All, Unigene10761_All, Unigene110…
Non-small cell lung cancer	ko05223	61 (0.4%)	CL1856.Contig1_All, CL2098.Contig1_All, CL2098.Contig2_All, CL2849.Contig1_All, CL2849.Contig2_All, CL3600.Contig1_All, CL3600.Contig2_All, CL4165.Contig2_All, CL4809.Contig1_All, CL5161.Contig1_All, CL5161.Contig2_All, CL935.Contig1_All, CL935.Contig2_All, CL983.Contig1_All, CL983.Contig2_All, Unigene10047_All, Unigene10596_All, Unigene10839_All, Unigene1102_All, Unigene11641_All, Unigene11777_A…
Leishmaniasis	ko05140	59 (0.38%)	CL1741.Contig1_All, CL2098.Contig1_All, CL2098.Contig2_All, CL2259.Contig1_All, CL2259.Contig2_All, CL2736.Contig1_All, CL2806.Contig1_All, CL2806.Contig2_All, CL3518.Contig1_All, CL3518.Contig3_All, CL352.Contig1_All, CL3529.Contig2_All, CL3871.Contig1_All, CL4165.Contig2_All, CL4809.Contig1_All, CL4992.Contig1_All, CL5274.Contig1_All, CL5274.Contig2_All, CL792.Contig1_All, CL792.Contig2_All, CL…
Mismatch repair	ko03430	59 (0.38%)	CL2004.Contig1_All, CL2004.Contig2_All, CL3036.Contig2_All, CL4081.Contig1_All, CL4137.Contig1_All, CL4137.Contig2_All, CL4946.Contig1_All, CL4946.Contig2_All, CL5082.Contig1_All, CL5082.Contig2_All, CL710.Contig1_All, CL767.Contig1_All, CL767.Contig2_All, Unigene10616_All, Unigene10761_All, Unigene11325_All, Unigene12070_All, Unigene12731_All, Unigene13851_All, Unigene14775_All, Unigene14974_All…
Butanoate metabolism	ko00650	57 (0.37%)	CL143.Contig2_All, CL143.Contig3_All, CL1513.Contig2_All, CL1513.Contig3_All, CL1556.Contig1_All, CL1556.Contig2_All, CL2109.Contig1_All, CL2109.Contig2_All, CL218.Contig1_All, CL218.Contig2_All, CL2978.Contig1_All, CL2978.Contig2_All, CL3229.Contig2_All, CL3827.Contig1_All, CL3827.Contig2_All, CL3986.Contig1_All, CL4018.Contig1_All, CL4783.Contig1_All, CL645.Contig2_All, CL750.Contig1_All, CL750…
beta-Alanine metabolism	ko00410	56 (0.36%)	CL108.Contig1_All, CL1556.Contig1_All, CL1556.Contig2_All, CL2378.Contig1_All, CL2411.Contig1_All, CL2411.Contig2_All, CL3229.Contig2_All, CL3411.Contig1_All, CL3411.Contig2_All, CL4783.Contig1_All, CL559.Contig1_All, CL559.Contig2_All, CL559.Contig3_All, CL595.Contig1_All, CL595.Contig2_All, CL645.Contig2_All, CL750.Contig1_All, CL750.Contig2_All, CL750.Contig3_All, CL750.Contig4_All, Unigene119…
Thyroid cancer	ko05216	55 (0.36%)	CL1098.Contig1_All, CL1334.Contig2_All, CL18.Contig1_All, CL18.Contig2_All, CL2112.Contig1_All, CL2112.Contig3_All, CL2355.Contig1_All, CL2355.Contig2_All, CL2745.Contig2_All, CL2771.Contig1_All, CL2771.Contig2_All, CL2771.Contig3_All, CL2895.Contig1_All, CL2895.Contig2_All, CL2912.Contig1_All, CL2927.Contig1_All, CL2927.Contig2_All, CL317.Contig1_All, CL317.Contig2_All, CL3489.Contig1_All, CL348…
Phototransduction	ko04744	54 (0.35%)	CL125.Contig2_All, CL1347.Contig1_All, CL1347.Contig2_All, CL1861.Contig3_All, CL1892.Contig1_All, CL1986.Contig1_All, CL1986.Contig2_All, CL2648.Contig2_All, CL2860.Contig2_All, CL4147.Contig1_All, CL4147.Contig2_All, CL4429.Contig1_All, CL5272.Contig1_All, CL673.Contig1_All, CL673.Contig2_All, CL825.Contig2_All, Unigene11732_All, Unigene11800_All, Unigene11954_All, Unigene12110_All, Unigene1256…
Circadian rhythm - fly	ko04711	54 (0.35%)	CL1631.Contig1_All, CL1631.Contig2_All, CL1730.Contig1_All, CL1730.Contig2_All, CL1747.Contig1_All, CL2045.Contig1_All, CL2045.Contig2_All, CL2045.Contig3_All, CL2045.Contig4_All, CL2045.Contig5_All, CL3106.Contig1_All, CL3188.Contig1_All, CL3188.Contig2_All, CL3887.Contig1_All, CL3887.Contig2_All, CL3887.Contig3_All, CL3887.Contig4_All, CL3887.Contig5_All, CL3887.Contig6_All, CL4975.Contig2_All,…
Bladder cancer	ko05219	54 (0.35%)	CL1112.Contig1_All, CL1756.Contig1_All, CL3436.Contig1_All, CL5406.Contig2_All, CL5406.Contig4_All, CL5406.Contig5_All, CL704.Contig1_All, CL704.Contig2_All, CL704.Contig3_All, CL704.Contig4_All, CL704.Contig5_All, Unigene10047_All, Unigene10596_All, Unigene10839_All, Unigene12074_All, Unigene12835_All, Unigene14411_All, Unigene14661_All, Unigene16201_All, Unigene19153_All, Unigene20292_All, Unig…
Malaria	ko05144	51 (0.33%)	CL1112.Contig1_All, CL1741.Contig1_All, CL2628.Contig1_All, CL2628.Contig2_All, CL2703.Contig2_All, CL2727.Contig2_All, CL3015.Contig1_All, CL3015.Contig2_All, CL3529.Contig2_All, CL4806.Contig1_All, CL570.Contig2_All, Unigene10541_All, Unigene11392_All, Unigene11957_All, Unigene12645_All, Unigene1274_All, Unigene14905_All, Unigene1503_All, Unigene15136_All, Unigene17926_All, Unigene19144_All, Un…
Folate biosynthesis	ko00790	50 (0.32%)	CL1519.Contig1_All, CL1519.Contig2_All, CL2035.Contig1_All, CL2035.Contig2_All, CL2035.Contig3_All, CL2749.Contig1_All, CL2749.Contig3_All, CL2749.Contig4_All, CL3083.Contig1_All, CL3083.Contig2_All, CL3646.Contig1_All, CL3646.Contig2_All, CL4239.Contig1_All, CL4239.Contig2_All, CL4461.Contig1_All, CL4461.Contig2_All, CL4472.Contig1_All, CL4472.Contig2_All, CL5325.Contig1_All, CL5325.Contig2_All,…
Melanoma	ko05218	49 (0.32%)	CL1856.Contig1_All, CL2820.Contig2_All, CL2849.Contig1_All, CL2849.Contig2_All, CL4832.Contig2_All, CL5193.Contig2_All, CL704.Contig1_All, CL704.Contig2_All, CL704.Contig3_All, CL704.Contig4_All, CL704.Contig5_All, CL935.Contig1_All, CL935.Contig2_All, Unigene10047_All, Unigene10596_All, Unigene10839_All, Unigene12074_All, Unigene13135_All, Unigene14661_All, Unigene14704_All, Unigene16201_All, Un…
Fatty acid biosynthesis	ko00061	48 (0.31%)	CL1420.Contig1_All, CL1420.Contig2_All, CL1420.Contig3_All, CL2044.Contig1_All, CL2938.Contig1_All, CL355.Contig1_All, CL355.Contig2_All, CL793.Contig1_All, CL793.Contig2_All, Unigene10979_All, Unigene14162_All, Unigene16828_All, Unigene17035_All, Unigene1973_All, Unigene20105_All, Unigene21934_All, Unigene22016_All, Unigene22277_All, Unigene22415_All, Unigene22735_All, Unigene23496_All, Unigene2…
Acute myeloid leukemia	ko05221	48 (0.31%)	CL1856.Contig1_All, CL2849.Contig1_All, CL2849.Contig2_All, CL2895.Contig1_All, CL2895.Contig2_All, CL3713.Contig1_All, CL935.Contig1_All, CL935.Contig2_All, Unigene10047_All, Unigene10677_All, Unigene10839_All, Unigene10845_All, Unigene11777_All, Unigene12424_All, Unigene13135_All, Unigene15941_All, Unigene16201_All, Unigene16772_All, Unigene18186_All, Unigene18477_All, Unigene18822_All, Unigene…
RIG-I-like receptor signaling pathway	ko04622	48 (0.31%)	CL1000.Contig1_All, CL1000.Contig2_All, CL1017.Contig1_All, CL1017.Contig2_All, CL2806.Contig1_All, CL2806.Contig2_All, CL2835.Contig1_All, CL2835.Contig2_All, CL4069.Contig1_All, CL4069.Contig2_All, CL4560.Contig1_All, CL4560.Contig2_All, CL5195.Contig1_All, CL809.Contig1_All, Unigene10765_All, Unigene11731_All, Unigene13070_All, Unigene13258_All, Unigene13837_All, Unigene1383_All, Unigene14397_…
Aldosterone-regulated sodium reabsorption	ko04960	47 (0.3%)	CL1351.Contig1_All, CL1351.Contig3_All, CL1351.Contig4_All, CL1856.Contig1_All, CL1901.Contig1_All, CL2098.Contig1_All, CL2098.Contig2_All, CL3968.Contig1_All, CL3968.Contig2_All, CL4165.Contig2_All, CL4809.Contig1_All, CL5161.Contig1_All, CL5161.Contig2_All, Unigene11641_All, Unigene12079_All, Unigene14704_All, Unigene15066_All, Unigene1562_All, Unigene16080_All, Unigene16088_All, Unigene21556_A…
Ether lipid metabolism	ko00565	47 (0.3%)	CL1375.Contig1_All, CL1375.Contig2_All, CL2089.Contig1_All, CL277.Contig1_All, CL3100.Contig1_All, CL4104.Contig1_All, CL4994.Contig1_All, CL4994.Contig2_All, CL578.Contig1_All, CL578.Contig2_All, Unigene11714_All, Unigene1231_All, Unigene12442_All, Unigene12947_All, Unigene12984_All, Unigene16762_All, Unigene17300_All, Unigene18071_All, Unigene19158_All, Unigene21300_All, Unigene2235_All, Unigen…
Proteasome	ko03050	47 (0.3%)	CL1009.Contig1_All, CL1009.Contig2_All, CL126.Contig1_All, CL126.Contig2_All, CL4919.Contig3_All, CL62.Contig1_All, CL62.Contig2_All, CL684.Contig1_All, CL684.Contig2_All, Unigene10104_All, Unigene10532_All, Unigene10814_All, Unigene12045_All, Unigene13847_All, Unigene14087_All, Unigene1465_All, Unigene1569_All, Unigene16093_All, Unigene16104_All, Unigene16197_All, Unigene16664_All, Unigene16868_…
Proximal tubule bicarbonate reclamation	ko04964	47 (0.3%)	CL1015.Contig1_All, CL1015.Contig2_All, CL1015.Contig3_All, CL1015.Contig4_All, CL1351.Contig1_All, CL1351.Contig3_All, CL1351.Contig4_All, CL3038.Contig1_All, CL3038.Contig2_All, CL3111.Contig1_All, CL3111.Contig2_All, CL3111.Contig3_All, CL3111.Contig4_All, CL3968.Contig1_All, CL3968.Contig2_All, CL4213.Contig1_All, CL4213.Contig2_All, CL4213.Contig3_All, CL4776.Contig1_All, CL4776.Contig2_All,…
Arachidonic acid metabolism	ko00590	45 (0.29%)	CL1784.Contig1_All, CL1784.Contig2_All, CL277.Contig1_All, CL3400.Contig1_All, CL3400.Contig2_All, CL3400.Contig3_All, CL3400.Contig4_All, CL4575.Contig1_All, CL4575.Contig2_All, CL5093.Contig1_All, CL5093.Contig2_All, CL578.Contig1_All, CL578.Contig2_All, Unigene12620_All, Unigene1270_All, Unigene1284_All, Unigene12947_All, Unigene12982_All, Unigene12984_All, Unigene15935_All, Unigene16062_All, …
Circadian rhythm - mammal	ko04710	44 (0.29%)	CL1005.Contig1_All, CL1005.Contig2_All, CL1631.Contig1_All, CL1631.Contig2_All, CL1730.Contig1_All, CL1730.Contig2_All, CL2045.Contig1_All, CL2045.Contig2_All, CL2045.Contig3_All, CL2045.Contig4_All, CL2045.Contig5_All, CL2089.Contig1_All, CL2499.Contig1_All, CL3188.Contig1_All, CL3188.Contig2_All, CL649.Contig1_All, CL649.Contig2_All, CL649.Contig3_All, Unigene10501_All, Unigene10828_All, Unigen…
Phenylalanine metabolism	ko00360	43 (0.28%)	CL1943.Contig1_All, CL2426.Contig1_All, CL2426.Contig2_All, CL3245.Contig1_All, CL4018.Contig1_All, CL4136.Contig1_All, CL4136.Contig2_All, CL4464.Contig1_All, CL4464.Contig2_All, CL5471.Contig1_All, CL5471.Contig2_All, CL559.Contig1_All, CL979.Contig1_All, CL979.Contig2_All, Unigene10918_All, Unigene11405_All, Unigene11809_All, Unigene12092_All, Unigene12582_All, Unigene12741_All, Unigene12962_A…
Sphingolipid metabolism	ko00600	40 (0.26%)	CL1201.Contig1_All, CL1201.Contig2_All, CL1201.Contig3_All, CL3986.Contig2_All, CL4550.Contig1_All, CL4833.Contig1_All, CL4833.Contig2_All, CL575.Contig1_All, CL575.Contig2_All, CL698.Contig1_All, CL698.Contig2_All, Unigene13902_All, Unigene16945_All, Unigene18202_All, Unigene19067_All, Unigene19893_All, Unigene20488_All, Unigene21638_All, Unigene22038_All, Unigene23402_All, Unigene24278_All, Uni…
Taste transduction	ko04742	39 (0.25%)	CL2306.Contig1_All, CL447.Contig1_All, CL447.Contig2_All, CL447.Contig3_All, CL856.Contig1_All, CL856.Contig2_All, Unigene10086_All, Unigene10547_All, Unigene10604_All, Unigene11308_All, Unigene11633_All, Unigene12431_All, Unigene14748_All, Unigene14758_All, Unigene14906_All, Unigene1592_All, Unigene17328_All, Unigene19512_All, Unigene20027_All, Unigene20748_All, Unigene2173_All, Unigene21959_All…
Valine, leucine and isoleucine biosynthesis	ko00290	38 (0.25%)	CL1562.Contig2_All, CL1562.Contig3_All, CL2096.Contig1_All, CL2096.Contig2_All, CL3153.Contig1_All, CL3153.Contig2_All, CL3591.Contig1_All, Unigene12015_All, Unigene12312_All, Unigene12892_All, Unigene12920_All, Unigene14133_All, Unigene15943_All, Unigene16821_All, Unigene17134_All, Unigene20057_All, Unigene20231_All, Unigene20314_All, Unigene20356_All, Unigene23892_All, Unigene24012_All, Unigene…
Glycosaminoglycan degradation	ko00531	37 (0.24%)	CL1011.Contig1_All, CL1294.Contig1_All, CL1294.Contig2_All, CL146.Contig1_All, CL146.Contig2_All, CL146.Contig3_All, CL2190.Contig1_All, CL2190.Contig2_All, CL303.Contig3_All, CL3733.Contig1_All, CL3733.Contig2_All, CL4951.Contig1_All, CL4951.Contig2_All, CL4951.Contig3_All, CL670.Contig1_All, CL670.Contig2_All, CL670.Contig3_All, Unigene10624_All, Unigene13103_All, Unigene14923_All, Unigene15100…
Histidine metabolism	ko00340	37 (0.24%)	CL1554.Contig1_All, CL1554.Contig2_All, CL2378.Contig1_All, CL2426.Contig1_All, CL2426.Contig2_All, CL3771.Contig1_All, CL3771.Contig2_All, CL4136.Contig1_All, CL4136.Contig2_All, CL5164.Contig1_All, CL5164.Contig2_All, CL5164.Contig3_All, CL559.Contig1_All, CL559.Contig2_All, CL559.Contig3_All, CL801.Contig1_All, CL801.Contig2_All, CL979.Contig1_All, CL979.Contig2_All, Unigene11310_All, Unigene1…
Nicotinate and nicotinamide metabolism	ko00760	37 (0.24%)	CL2153.Contig1_All, CL2153.Contig2_All, CL2392.Contig1_All, CL3683.Contig1_All, CL3683.Contig2_All, CL382.Contig1_All, CL5006.Contig1_All, CL5006.Contig2_All, Unigene10137_All, Unigene10490_All, Unigene10540_All, Unigene11992_All, Unigene13346_All, Unigene1602_All, Unigene17067_All, Unigene17095_All, Unigene20316_All, Unigene21804_All, Unigene2230_All, Unigene23004_All, Unigene24311_All, Unigene2…
Renin-angiotensin system	ko04614	37 (0.24%)	CL1133.Contig1_All, CL1133.Contig2_All, CL1882.Contig1_All, CL3441.Contig1_All, CL3441.Contig2_All, CL3835.Contig1_All, CL3835.Contig2_All, CL4268.Contig1_All, CL4268.Contig2_All, CL4268.Contig3_All, CL5179.Contig1_All, CL5179.Contig2_All, Unigene10493_All, Unigene12957_All, Unigene14192_All, Unigene16042_All, Unigene16971_All, Unigene18981_All, Unigene2117_All, Unigene22433_All, Unigene22876_All…
MAPK signaling pathway - fly	ko04013	37 (0.24%)	CL1619.Contig1_All, CL1619.Contig2_All, CL2545.Contig2_All, Unigene10336_All, Unigene10839_All, Unigene11777_All, Unigene12424_All, Unigene14661_All, Unigene15970_All, Unigene16756_All, Unigene16772_All, Unigene17132_All, Unigene18568_All, Unigene20344_All, Unigene20395_All, Unigene22633_All, Unigene23474_All, Unigene2405_All, Unigene24766_All, Unigene27105_All, Unigene27322_All, Unigene27704_All…
Biosynthesis of unsaturated fatty acids	ko01040	36 (0.23%)	CL1546.Contig1_All, CL1546.Contig2_All, CL3229.Contig2_All, CL4832.Contig2_All, CL645.Contig2_All, Unigene11991_All, Unigene12402_All, Unigene12539_All, Unigene12817_All, Unigene12991_All, Unigene13966_All, Unigene1444_All, Unigene1450_All, Unigene16202_All, Unigene18125_All, Unigene18134_All, Unigene18505_All, Unigene19219_All, Unigene1969_All, Unigene2139_All, Unigene23810_All, Unigene24340_All…
Steroid biosynthesis	ko00100	36 (0.23%)	CL1680.Contig1_All, CL1680.Contig2_All, CL1899.Contig1_All, CL1899.Contig2_All, CL230.Contig1_All, CL230.Contig2_All, CL2447.Contig2_All, CL2503.Contig1_All, CL2503.Contig2_All, CL3090.Contig2_All, CL3658.Contig3_All, CL3764.Contig2_All, CL4444.Contig2_All, CL5196.Contig1_All, CL5196.Contig2_All, Unigene10507_All, Unigene126_All, Unigene18304_All, Unigene18902_All, Unigene19396_All, Unigene1951_A…
Nitrogen metabolism	ko00910	36 (0.23%)	CL1711.Contig1_All, CL1711.Contig2_All, CL3547.Contig1_All, CL3547.Contig2_All, CL4213.Contig1_All, CL4213.Contig2_All, CL4213.Contig3_All, CL4776.Contig1_All, CL4776.Contig2_All, CL974.Contig1_All, CL974.Contig2_All, Unigene10512_All, Unigene11990_All, Unigene13122_All, Unigene14036_All, Unigene1481_All, Unigene1556_All, Unigene15816_All, Unigene16380_All, Unigene16554_All, Unigene18248_All, Uni…
SNARE interactions in vesicular transport	ko04130	35 (0.23%)	CL1381.Contig1_All, CL1381.Contig2_All, CL1381.Contig3_All, CL2692.Contig2_All, CL2692.Contig3_All, CL301.Contig1_All, CL301.Contig2_All, CL3263.Contig1_All, CL3263.Contig2_All, CL3915.Contig1_All, CL3915.Contig2_All, CL4013.Contig1_All, CL4013.Contig2_All, CL4247.Contig1_All, CL431.Contig1_All, CL431.Contig2_All, CL4589.Contig1_All, CL4589.Contig2_All, Unigene10392_All, Unigene11787_All, Unigene…
Collecting duct acid secretion	ko04966	34 (0.22%)	CL3295.Contig1_All, CL3295.Contig2_All, CL4213.Contig1_All, CL4213.Contig2_All, CL4213.Contig3_All, CL974.Contig1_All, CL974.Contig2_All, Unigene10404_All, Unigene11990_All, Unigene13964_All, Unigene14697_All, Unigene14814_All, Unigene1556_All, Unigene16380_All, Unigene16554_All, Unigene17927_All, Unigene18248_All, Unigene22315_All, Unigene23101_All, Unigene23605_All, Unigene24620_All, Unigene331…
Caffeine metabolism	ko00232	34 (0.22%)	CL2153.Contig2_All, CL3683.Contig1_All, CL3683.Contig2_All, CL4103.Contig1_All, CL4483.Contig1_All, CL963.Contig1_All, CL963.Contig2_All, CL963.Contig3_All, Unigene13101_All, Unigene13346_All, Unigene14646_All, Unigene17067_All, Unigene17612_All, Unigene182_All, Unigene21590_All, Unigene23395_All, Unigene24029_All, Unigene26395_All, Unigene26444_All, Unigene26504_All, Unigene26509_All, Unigene267…
Linoleic acid metabolism	ko00591	31 (0.2%)	CL143.Contig2_All, CL143.Contig3_All, CL1513.Contig2_All, CL1513.Contig3_All, CL277.Contig1_All, CL3702.Contig2_All, CL4941.Contig2_All, CL578.Contig1_All, CL578.Contig2_All, Unigene10480_All, Unigene12947_All, Unigene12984_All, Unigene15998_All, Unigene16127_All, Unigene18134_All, Unigene18209_All, Unigene19104_All, Unigene20256_All, Unigene20612_All, Unigene23043_All, Unigene2396_All, Unigene24…
Protein export	ko03060	30 (0.19%)	CL1866.Contig2_All, CL2335.Contig1_All, CL2335.Contig2_All, CL3526.Contig1_All, CL3526.Contig2_All, CL3791.Contig1_All, CL3791.Contig2_All, CL3805.Contig1_All, CL3805.Contig2_All, CL4576.Contig1_All, CL4576.Contig2_All, Unigene11794_All, Unigene13800_All, Unigene14797_All, Unigene15048_All, Unigene17099_All, Unigene18145_All, Unigene18173_All, Unigene18189_All, Unigene18871_All, Unigene20011_All,…
Riboflavin metabolism	ko00740	30 (0.19%)	CL142.Contig1_All, CL142.Contig2_All, CL1853.Contig3_All, CL2184.Contig1_All, CL2184.Contig2_All, CL26.Contig1_All, CL26.Contig2_All, CL26.Contig3_All, CL26.Contig4_All, CL3376.Contig1_All, CL3376.Contig2_All, CL4590.Contig1_All, CL4590.Contig2_All, Unigene10682_All, Unigene12882_All, Unigene14079_All, Unigene14708_All, Unigene1470_All, Unigene15915_All, Unigene16109_All, Unigene17940_All, Unigen…
Regulation of autophagy	ko04140	29 (0.19%)	CL1778.Contig1_All, CL1778.Contig2_All, CL2821.Contig1_All, CL2821.Contig2_All, CL2835.Contig1_All, CL2835.Contig2_All, CL4796.Contig1_All, CL4796.Contig2_All, Unigene11836_All, Unigene122_All, Unigene1383_All, Unigene17020_All, Unigene18913_All, Unigene21994_All, Unigene23628_All, Unigene24410_All, Unigene25467_All, Unigene26737_All, Unigene28995_All, Unigene29398_All, Unigene30632_All, Unigene3…
Glyoxylate and dicarboxylate metabolism	ko00630	29 (0.19%)	CL1223.Contig1_All, CL1223.Contig2_All, CL1223.Contig3_All, CL2396.Contig2_All, CL2574.Contig1_All, CL2978.Contig1_All, CL2978.Contig2_All, CL3038.Contig1_All, CL3038.Contig2_All, CL460.Contig1_All, Unigene10680_All, Unigene12902_All, Unigene13784_All, Unigene14041_All, Unigene14977_All, Unigene16083_All, Unigene16115_All, Unigene16848_All, Unigene16890_All, Unigene17920_All, Unigene23408_All, Un…
Pantothenate and CoA biosynthesis	ko00770	29 (0.19%)	CL108.Contig1_All, CL2253.Contig1_All, CL2411.Contig1_All, CL2411.Contig2_All, CL2650.Contig1_All, CL2650.Contig2_All, CL3153.Contig1_All, CL3153.Contig2_All, CL3411.Contig1_All, CL3411.Contig2_All, CL595.Contig1_All, CL595.Contig2_All, CL624.Contig1_All, CL624.Contig2_All, Unigene12844_All, Unigene13323_All, Unigene14034_All, Unigene14181_All, Unigene14674_All, Unigene16196_All, Unigene2461_All,…
African trypanosomiasis	ko05143	28 (0.18%)	CL2098.Contig1_All, CL2098.Contig2_All, CL4165.Contig2_All, CL4809.Contig1_All, Unigene12431_All, Unigene14748_All, Unigene14905_All, Unigene1592_All, Unigene16088_All, Unigene19512_All, Unigene21556_All, Unigene21959_All, Unigene21986_All, Unigene22072_All, Unigene22610_All, Unigene22711_All, Unigene22850_All, Unigene23152_All, Unigene23508_All, Unigene24211_All, Unigene24373_All, Unigene28047_A…
Sulfur metabolism	ko00920	27 (0.18%)	CL1205.Contig1_All, CL1205.Contig2_All, CL128.Contig2_All, CL128.Contig3_All, CL1981.Contig1_All, CL1981.Contig2_All, CL2339.Contig1_All, CL2339.Contig2_All, CL2433.Contig1_All, CL2433.Contig2_All, CL3112.Contig1_All, CL3410.Contig1_All, CL3410.Contig2_All, CL3410.Contig3_All, CL3523.Contig1_All, CL4199.Contig1_All, CL4199.Contig2_All, CL997.Contig3_All, Unigene10895_All, Unigene18093_All, Unigen…
Other glycan degradation	ko00511	26 (0.17%)	CL1011.Contig1_All, CL2021.Contig1_All, CL2021.Contig2_All, CL2256.Contig1_All, CL303.Contig3_All, Unigene10624_All, Unigene14888_All, Unigene14923_All, Unigene1521_All, Unigene17672_All, Unigene18141_All, Unigene18202_All, Unigene20240_All, Unigene20491_All, Unigene2260_All, Unigene26199_All, Unigene26625_All, Unigene27608_All, Unigene28342_All, Unigene29264_All, Unigene30669_All, Unigene362_All…
Taurine and hypotaurine metabolism	ko00430	25 (0.16%)	CL1784.Contig1_All, CL1784.Contig2_All, CL3400.Contig1_All, CL3400.Contig2_All, CL3400.Contig3_All, CL3400.Contig4_All, CL4783.Contig1_All, CL4783.Contig2_All, CL5093.Contig1_All, CL5093.Contig2_All, Unigene11489_All, Unigene12620_All, Unigene12731_All, Unigene12982_All, Unigene15023_All, Unigene24234_All, Unigene24935_All, Unigene25844_All, Unigene26908_All, Unigene33502_All, Unigene4447_All, Un…
Type I diabetes mellitus	ko04940	24 (0.16%)	CL1295.Contig1_All, CL4178.Contig1_All, CL4178.Contig2_All, CL4783.Contig1_All, CL615.Contig1_All, CL615.Contig2_All, Unigene14310_All, Unigene1476_All, Unigene15517_All, Unigene15658_All, Unigene16463_All, Unigene18654_All, Unigene21010_All, Unigene23614_All, Unigene24234_All, Unigene24935_All, Unigene26908_All, Unigene31162_All, Unigene32914_All, Unigene33023_All, Unigene4447_All, Unigene6604_A…
Cyanoamino acid metabolism	ko00460	24 (0.16%)	CL1784.Contig1_All, CL1784.Contig2_All, CL3400.Contig1_All, CL3400.Contig2_All, CL3400.Contig3_All, CL3400.Contig4_All, CL5093.Contig1_All, CL5093.Contig2_All, Unigene12620_All, Unigene12982_All, Unigene1513_All, Unigene16320_All, Unigene20219_All, Unigene21551_All, Unigene2358_All, Unigene23787_All, Unigene25844_All, Unigene33502_All, Unigene3587_All, Unigene6678_All, Unigene6707_All, Unigene791…
Ubiquinone and other terpenoid-quinone biosynthesis	ko00130	23 (0.15%)	CL1943.Contig1_All, CL3245.Contig1_All, CL4018.Contig1_All, CL4464.Contig1_All, CL4464.Contig2_All, CL5251.Contig1_All, CL5251.Contig2_All, CL5471.Contig1_All, CL5471.Contig2_All, Unigene11405_All, Unigene12092_All, Unigene1242_All, Unigene12582_All, Unigene12741_All, Unigene12865_All, Unigene12962_All, Unigene131_All, Unigene15940_All, Unigene18405_All, Unigene18854_All, Unigene39543_All, Unigen…
Non-homologous end-joining	ko03450	22 (0.14%)	CL1264.Contig1_All, CL1264.Contig2_All, CL2270.Contig1_All, CL2270.Contig2_All, CL2927.Contig1_All, CL2927.Contig2_All, CL4068.Contig1_All, Unigene13999_All, Unigene191_All, Unigene2209_All, Unigene24942_All, Unigene28123_All, Unigene29464_All, Unigene29549_All, Unigene29888_All, Unigene30064_All, Unigene30508_All, Unigene31215_All, Unigene31217_All, Unigene32631_All, Unigene33262_All, Unigene483…
Glycosaminoglycan biosynthesis - chondroitin sulfate	ko00532	21 (0.14%)	CL2218.Contig2_All, CL2339.Contig1_All, CL2339.Contig2_All, CL2954.Contig1_All, CL2954.Contig2_All, CL3523.Contig1_All, CL4836.Contig1_All, CL4836.Contig2_All, Unigene1247_All, Unigene1595_All, Unigene16619_All, Unigene1964_All, Unigene20335_All, Unigene21729_All, Unigene24117_All, Unigene27046_All, Unigene31099_All, Unigene32966_All, Unigene4655_All, Unigene7442_All, Unigene8457_All
Fatty acid elongation	ko00062	21 (0.14%)	CL1556.Contig1_All, CL1556.Contig2_All, CL3229.Contig2_All, CL645.Contig2_All, CL873.Contig6_All, Unigene10831_All, Unigene11591_All, Unigene14179_All, Unigene16249_All, Unigene18296_All, Unigene20022_All, Unigene20310_All, Unigene20361_All, Unigene22670_All, Unigene26944_All, Unigene3606_All, Unigene3618_All, Unigene4669_All, Unigene7882_All, Unigene8321_All, Unigene8345_All
Mucin type O-Glycan biosynthesis	ko00512	20 (0.13%)	CL2162.Contig1_All, CL2162.Contig2_All, CL4998.Contig1_All, CL4998.Contig2_All, Unigene12810_All, Unigene15382_All, Unigene22460_All, Unigene22737_All, Unigene23459_All, Unigene26900_All, Unigene27078_All, Unigene27117_All, Unigene29347_All, Unigene31037_All, Unigene4662_All, Unigene6973_All, Unigene7431_All, Unigene946_All, Unigene9621_All, Unigene9674_All
Terpenoid backbone biosynthesis	ko00900	20 (0.13%)	CL2978.Contig1_All, CL2978.Contig2_All, Unigene12780_All, Unigene12795_All, Unigene12858_All, Unigene12886_All, Unigene13959_All, Unigene15092_All, Unigene19001_All, Unigene20202_All, Unigene2205_All, Unigene22199_All, Unigene2373_All, Unigene25240_All, Unigene26616_All, Unigene29055_All, Unigene4353_All, Unigene47_All, Unigene7924_All, Unigene9868_All
Selenocompound metabolism	ko00450	19 (0.12%)	CL1981.Contig1_All, CL1981.Contig2_All, Unigene12069_All, Unigene12735_All, Unigene14036_All, Unigene14089_All, Unigene14120_All, Unigene14508_All, Unigene14791_All, Unigene15816_All, Unigene18167_All, Unigene18557_All, Unigene2537_All, Unigene29137_All, Unigene32182_All, Unigene3580_All, Unigene3615_All, Unigene4643_All, Unigene6727_All
Autoimmune thyroid disease	ko05320	18 (0.12%)	CL4386.Contig1_All, CL4386.Contig2_All, Unigene10001_All, Unigene104_All, Unigene16936_All, Unigene18729_All, Unigene21480_All, Unigene23405_All, Unigene25777_All, Unigene25817_All, Unigene27318_All, Unigene27858_All, Unigene31348_All, Unigene33316_All, Unigene4239_All, Unigene4258_All, Unigene5689_All, Unigene8437_All
One carbon pool by folate	ko00670	18 (0.12%)	CL4239.Contig1_All, CL4239.Contig2_All, CL4276.Contig1_All, CL4276.Contig2_All, CL4987.Contig1_All, CL4987.Contig2_All, Unigene10537_All, Unigene11450_All, Unigene13015_All, Unigene18263_All, Unigene20219_All, Unigene206_All, Unigene25661_All, Unigene5649_All, Unigene5667_All, Unigene5721_All, Unigene9670_All, Unigene9881_All
Maturity onset diabetes of the young	ko04950	16 (0.1%)	CL127.Contig1_All, CL127.Contig2_All, CL127.Contig3_All, CL127.Contig4_All, CL5218.Contig1_All, CL5218.Contig2_All, CL752.Contig1_All, CL752.Contig2_All, Unigene12374_All, Unigene1386_All, Unigene164_All, Unigene2406_All, Unigene25506_All, Unigene31577_All, Unigene3366_All, Unigene9669_All
Butirosin and neomycin biosynthesis	ko00524	16 (0.1%)	CL1157.Contig1_All, CL1157.Contig2_All, CL4346.Contig2_All, CL751.Contig1_All, CL751.Contig2_All, CL751.Contig3_All, CL751.Contig4_All, Unigene12018_All, Unigene14745_All, Unigene18403_All, Unigene21582_All, Unigene23151_All, Unigene28265_All, Unigene34758_All, Unigene35304_All, Unigene8491_All
Sulfur relay system	ko04122	15 (0.1%)	CL3646.Contig1_All, CL3646.Contig2_All, CL3981.Contig1_All, CL5325.Contig1_All, CL5325.Contig2_All, Unigene14522_All, Unigene18160_All, Unigene2433_All, Unigene2470_All, Unigene33328_All, Unigene3647_All, Unigene41779_All, Unigene5802_All, Unigene6553_All, Unigene7488_All
Vitamin B6 metabolism	ko00750	15 (0.1%)	CL2574.Contig4_All, CL5466.Contig1_All, CL5466.Contig2_All, Unigene13346_All, Unigene13784_All, Unigene13854_All, Unigene16161_All, Unigene26504_All, Unigene28262_All, Unigene29890_All, Unigene32329_All, Unigene4215_All, Unigene5641_All, Unigene8846_All, Unigene948_All
Glycosaminoglycan biosynthesis - keratan sulfate	ko00533	13 (0.08%)	CL3082.Contig1_All, CL3082.Contig2_All, Unigene11447_All, Unigene14562_All, Unigene20208_All, Unigene20606_All, Unigene25295_All, Unigene28004_All, Unigene30268_All, Unigene31291_All, Unigene33086_All, Unigene33466_All, Unigene3388_All
Primary bile acid biosynthesis	ko00120	13 (0.08%)	CL1032.Contig1_All, CL3288.Contig1_All, CL3288.Contig2_All, CL3288.Contig3_All, CL3380.Contig1_All, CL3380.Contig2_All, Unigene15988_All, Unigene18306_All, Unigene33514_All, Unigene7726_All, Unigene8543_All, Unigene9653_All, Unigene9899_All
Glycosphingolipid biosynthesis - globo series	ko00603	13 (0.08%)	CL1011.Contig1_All, CL303.Contig3_All, CL4550.Contig1_All, Unigene10624_All, Unigene13681_All, Unigene14562_All, Unigene14923_All, Unigene20208_All, Unigene22038_All, Unigene3610_All, Unigene362_All, Unigene5656_All, Unigene9320_All
Glycosphingolipid biosynthesis - lacto and neolacto series	ko00601	13 (0.08%)	CL3082.Contig1_All, CL3082.Contig2_All, Unigene1068_All, Unigene11447_All, Unigene14562_All, Unigene18274_All, Unigene20208_All, Unigene20606_All, Unigene28004_All, Unigene31291_All, Unigene33086_All, Unigene33466_All, Unigene3388_All
Synthesis and degradation of ketone bodies	ko00072	12 (0.08%)	CL2109.Contig1_All, CL2109.Contig2_All, CL2978.Contig1_All, CL2978.Contig2_All, CL3827.Contig1_All, CL3827.Contig2_All, CL3986.Contig1_All, Unigene15092_All, Unigene16776_All, Unigene471_All, Unigene5684_All, Unigene9868_All
Glycosphingolipid biosynthesis - ganglio series	ko00604	8 (0.05%)	CL1011.Contig1_All, CL303.Contig3_All, Unigene10624_All, Unigene14562_All, Unigene14923_All, Unigene18202_All, Unigene362_All, Unigene6583_All
D-Arginine and D-ornithine metabolism	ko00472	8 (0.05%)	CL1359.Contig1_All, CL3258.Contig1_All, CL3258.Contig2_All, CL3258.Contig3_All, Unigene27882_All, Unigene30162_All, Unigene40559_All, Unigene5391_All
D-Glutamine and D-glutamate metabolism	ko00471	7 (0.05%)	CL4776.Contig1_All, CL4776.Contig2_All, Unigene28798_All, Unigene30698_All, Unigene30947_All, Unigene7197_All, Unigene7813_All
Primary immunodeficiency	ko05340	7 (0.05%)	CL277.Contig2_All, CL3006.Contig1_All, CL3006.Contig2_All, Unigene11804_All, Unigene12961_All, Unigene23270_All, Unigene24986_All
Phenylalanine, tyrosine and tryptophan biosynthesis	ko00400	7 (0.05%)	Unigene10918_All, Unigene11809_All, Unigene12092_All, Unigene13356_All, Unigene18170_All, Unigene31669_All, Unigene3585_All
Thiamine metabolism	ko00730	7 (0.05%)	CL2917.Contig1_All, CL2917.Contig2_All, Unigene14388_All, Unigene20154_All, Unigene20427_All, Unigene22204_All, Unigene2470_All
Biotin metabolism	ko00780	5 (0.03%)	CL2253.Contig1_All, CL2650.Contig1_All, CL2650.Contig2_All, Unigene6575_All, Unigene8708_All
Lipoic acid metabolism	ko00785	3 (0.02%)	Unigene16065_All, Unigene16972_All, Unigene9893_All
Lysine biosynthesis	ko00300	3 (0.02%)	Unigene1496_All, Unigene32038_All, Unigene9877_All
Asthma	ko05310	3 (0.02%)	Unigene25817_All, Unigene31348_All, Unigene4258_All
Polyketide sugar unit biosynthesis	ko00523	1 (0.01%)	Unigene7766_All
Intestinal immune network for IgA production	ko04672	1 (0.01%)	Unigene33327_All
