# Supplementary material for: Nutrigenomics in Arma chinensis: Transcriptome Analysis of Arma chinensis Fed on Artificial Diet and Chinese Oak Silk Moth Antheraea pernyi Pupae
Source: PLoS One. 2013 Apr 11;8(4):e60881. doi: 10.1371/journal.pone.0060881 (PMC3623872; doi:10.1371/journal.pone.0060881)
Supplement: Table S5 — GO of DEG in CY_1-vs-AD_1. (XLS) [file pone.0060881.s008.xls]

## Sheet: Table S5 Go of DEG in CY_1-vs-A
Supplemental Table S5. Go of DEG in CY_1-vs-AD_1
geneID	GO
CL1010.Contig2_All	GO:0003676
CL1011.Contig1_All	GO:0008152	GO:0004553
CL1015.Contig2_All	GO:0004611	GO:0032561	GO:0043231	GO:0006006
CL1015.Contig4_All	GO:0004611	GO:0032561	GO:0043231	GO:0006006
CL1018.Contig1_All	GO:0043169	GO:0008289	GO:0016301	GO:0007186	GO:0023060	GO:0006796
CL1018.Contig2_All	GO:0043169	GO:0008289	GO:0016301	GO:0007186	GO:0023060	GO:0006796
CL1035.Contig2_All	GO:0000278
CL1036.Contig3_All	GO:0031224	GO:0019932	GO:0009206	GO:0006874	GO:0042579	GO:0019829	GO:0070838	GO:0032559
CL1047.Contig1_All	GO:0008152	GO:0003824
CL1065.Contig2_All	GO:0009987	GO:0044424
CL1089.Contig1_All	GO:0030247	GO:0006022	GO:0016811
CL1089.Contig2_All	GO:0016811	GO:0009887	GO:0004871	GO:0030247	GO:0060560	GO:0035151	GO:0006022	GO:0007610
CL1089.Contig3_All	GO:0030247	GO:0006022	GO:0016811
CL1089.Contig4_All	GO:0030247	GO:0006022	GO:0016811
CL110.Contig1_All	GO:0016740
CL110.Contig2_All	GO:0016791
CL110.Contig3_All	GO:0016791
CL1110.Contig1_All	GO:0016787
CL1110.Contig2_All	GO:0016787
CL1110.Contig3_All	GO:0008233
CL1116.Contig1_All	GO:0044238	GO:0044427	GO:0044260	GO:0044428	GO:0032502
CL1125.Contig3_All	GO:0048513	GO:0009987	GO:0005488
CL113.Contig1_All	GO:0003676
CL1140.Contig1_All	GO:0043231	GO:0007169	GO:0005515	GO:0050794	GO:0016020
CL1143.Contig3_All	GO:0005488	GO:0004672
CL121.Contig1_All	GO:0016301	GO:0044249	GO:0042439
CL121.Contig2_All	GO:0016301	GO:0044249	GO:0044238
CL124.Contig1_All	GO:0006351	GO:0003677	GO:0001071	GO:0043231
CL141.Contig1_All	GO:0007417	GO:0007272	GO:0004888	GO:0007166	GO:0016020	GO:0030534
CL142.Contig1_All	GO:0003824
CL144.Contig1_All	GO:0003824	GO:0006310
CL146.Contig2_All	GO:0003824
CL1597.Contig2_All	GO:0031420	GO:0016301	GO:0006007
CL1622.Contig1_All	GO:0016020
CL1622.Contig2_All	GO:0031224
CL1632.Contig1_All	GO:0007411	GO:0043005	GO:0006796	GO:0060541	GO:0004725	GO:0016020	GO:0006464
CL1632.Contig2_All	GO:0007411	GO:0043005	GO:0004871	GO:0006796	GO:0060541	GO:0004725	GO:0016020	GO:0006464
CL1635.Contig1_All	GO:0004672	GO:0006464	GO:0032559
CL1645.Contig2_All	GO:0046872	GO:0016868	GO:0040011	GO:0005977
CL1646.Contig1_All	GO:0005488
CL1659.Contig1_All	GO:0048870	GO:0042110	GO:0008283	GO:0044409	GO:0006950	GO:0006996	GO:0042995	GO:0015630
CL1668.Contig1_All	GO:0006259	GO:0034645
CL1684.Contig1_All	GO:0005488	GO:0003824
CL1684.Contig2_All	GO:0005488	GO:0003824
CL1688.Contig2_All	GO:0046872	GO:0010468	GO:0004879	GO:0003677	GO:0006350
CL169.Contig1_All	GO:0010468	GO:0043231
CL169.Contig2_All	GO:0010468	GO:0005488	GO:0043231
CL1694.Contig1_All	GO:0048102
CL1709.Contig2_All	GO:0015075	GO:0031224	GO:0006810
CL1725.Contig2_All	GO:0004672
CL1726.Contig1_All	GO:0016787
CL1726.Contig2_All	GO:0016787
CL1737.Contig1_All	GO:0001071
CL1737.Contig2_All	GO:0001071	GO:0046872
CL1763.Contig2_All	GO:0003723	GO:0000166
CL1764.Contig1_All	GO:0006959	GO:0004672	GO:0007297	GO:0030036	GO:0044087	GO:0019094	GO:0051235	GO:0032559	GO:0045171	GO:0006464	GO:0044459	GO:0035466	GO:0044444
CL1764.Contig2_All	GO:0006959	GO:0004672	GO:0007297	GO:0030036	GO:0044087	GO:0019094	GO:0051235	GO:0032559	GO:0045171	GO:0006464	GO:0044459	GO:0035466	GO:0044444
CL1776.Contig2_All	GO:0003676	GO:0004468	GO:0016591	GO:0046914	GO:0034062	GO:0000123	GO:0016573	GO:0005694	GO:0006366
CL1778.Contig2_All	GO:0023060	GO:0004672	GO:0048667	GO:0030308	GO:0048588	GO:0032559	GO:0006464
CL1779.Contig3_All	GO:0042626	GO:0006810	GO:0000166
CL1793.Contig3_All	GO:0006950
CL1794.Contig1_All	GO:0003676	GO:0043170	GO:0044238
CL1795.Contig2_All	GO:0030005	GO:0007043	GO:0005506	GO:0000041
CL1798.Contig1_All	GO:0016740
CL1802.Contig1_All	GO:0007411	GO:0004871	GO:0005515	GO:0016337	GO:0007389	GO:0016021	GO:0007154	GO:0046872	GO:0042051	GO:0030516	GO:0031345
CL1814.Contig2_All	GO:0043231
CL182.Contig1_All	GO:0006810	GO:0017111
CL1827.Contig1_All	GO:0016747
CL1833.Contig2_All	GO:0007292	GO:0009791
CL184.Contig1_All	GO:0008233
CL1842.Contig1_All	GO:0005099	GO:0044464	GO:0032318
CL1842.Contig2_All	GO:0005099	GO:0044464	GO:0032318
CL1852.Contig1_All	GO:0007411	GO:0043005	GO:0007414	GO:0006796	GO:0004725	GO:0008168	GO:0016020	GO:0006464
CL1856.Contig1_All	GO:0023033	GO:0048699	GO:0005515	GO:0051301	GO:0051179	GO:0005856	GO:0016043	GO:0050794	GO:0007049
CL1856.Contig2_All	GO:0043229	GO:0023033	GO:0030154	GO:0050794
CL1866.Contig2_All	GO:0003723	GO:0006448	GO:0030529	GO:0006613
CL1904.Contig1_All	GO:0003723	GO:0044427	GO:0000380	GO:0000245	GO:0016607
CL1914.Contig1_All	GO:0008138	GO:0006796
CL1914.Contig2_All	GO:0004721
CL1926.Contig1_All	GO:0019866	GO:0006560	GO:0016620	GO:0044444	GO:0016774
CL1926.Contig2_All	GO:0006560	GO:0016620	GO:0016774	GO:0044424
CL193.Contig1_All	GO:0003676	GO:0044430	GO:0006412	GO:0032991	GO:0015630	GO:0006396
CL193.Contig2_All	GO:0044260	GO:0003676	GO:0010467	GO:0044430	GO:0044238	GO:0032991	GO:0015630
CL1933.Contig4_All	GO:0015405	GO:0006810	GO:0042623
CL1933.Contig6_All	GO:0015405	GO:0006810	GO:0042623
CL1936.Contig1_All	GO:0044464
CL1936.Contig2_All	GO:0016491	GO:0008152	GO:0005506
CL1939.Contig1_All	GO:0046914	GO:0043231
CL1961.Contig1_All	GO:0050794	GO:0044464
CL1961.Contig2_All	GO:0005488	GO:0050794	GO:0044464
CL1963.Contig4_All	GO:0005488	GO:0016740	GO:0006310
CL1968.Contig1_All	GO:0046914	GO:0044448	GO:0032991	GO:0023033	GO:0007611	GO:0007043	GO:0045165	GO:0007405	GO:0008105	GO:0002009	GO:0004674	GO:0035088	GO:0032559	GO:0007309	GO:0006464	GO:0044459	GO:0046666
CL1970.Contig1_All	GO:0016209	GO:0046914	GO:0043231	GO:0006801	GO:0003824
CL1970.Contig2_All	GO:0008152	GO:0003824	GO:0016209
CL1971.Contig1_All	GO:0044237	GO:0046872	GO:0044424	GO:0016765	GO:0032559
CL1972.Contig1_All	GO:0060255	GO:0006464	GO:0019787
CL1972.Contig2_All	GO:0060255	GO:0006464	GO:0019787
CL1986.Contig2_All	GO:0046872	GO:0015075	GO:0007450
CL199.Contig1_All	GO:0009987	GO:0005488	GO:0044238	GO:0043170	GO:0003824
CL1998.Contig3_All	GO:0003676	GO:0043231
CL201.Contig1_All	GO:0010468	GO:0043169	GO:0043231
CL2047.Contig1_All	GO:0044464
CL2047.Contig2_All	GO:0043229	GO:0005488	GO:0042742	GO:0050832
CL2096.Contig2_All	GO:0004812	GO:0006418	GO:0032559	GO:0044424
CL2099.Contig8_All	GO:0046914	GO:0051540	GO:0031163
CL2104.Contig1_All	GO:0005488
CL2106.Contig1_All	GO:0001700	GO:0006950	GO:0009966	GO:0012501	GO:0044424
CL2107.Contig1_All	GO:0003824
CL2150.Contig1_All	GO:0005488	GO:0016301
CL2154.Contig1_All	GO:0016787
CL2165.Contig2_All	GO:0005488	GO:0043170	GO:0044238
CL2168.Contig1_All	GO:0003824
CL2168.Contig2_All	GO:0003824
CL2182.Contig1_All	GO:0008344	GO:0005874	GO:0007052	GO:0001700	GO:0048513	GO:0005819	GO:0015631
CL2186.Contig1_All	GO:0044444	GO:0043229
CL2190.Contig1_All	GO:0016787
CL2199.Contig2_All	GO:0016859	GO:0004871	GO:0006558	GO:0006570	GO:0044424
CL222.Contig1_All	GO:0005515
CL222.Contig2_All	GO:0008092
CL222.Contig3_All	GO:0008092
CL2221.Contig2_All	GO:0016772
CL2227.Contig1_All	GO:0032559	GO:0016772
CL2228.Contig1_All	GO:0000166
CL223.Contig2_All	GO:0032236	GO:0007472	GO:0005218	GO:0042993	GO:0007423	GO:0016020
CL2240.Contig2_All	GO:0019866	GO:0006810	GO:0031224	GO:0005215
CL2252.Contig1_All	GO:0012501	GO:0030528	GO:0009888	GO:0043231	GO:0043234	GO:0003676	GO:0006355	GO:0001071	GO:0051320
CL2252.Contig2_All	GO:0012501	GO:0030528	GO:0009888	GO:0043231	GO:0043234	GO:0003676	GO:0006355	GO:0001071	GO:0051320
CL228.Contig1_All	GO:0005975	GO:0016798
CL2308.Contig2_All	GO:0005840	GO:0005488	GO:0010467	GO:0005198
CL2327.Contig2_All	GO:0044464	GO:0046914
CL2344.Contig1_All	GO:0007613	GO:0006810
CL2344.Contig2_All	GO:0007613	GO:0006810
CL2356.Contig1_All	GO:0005099	GO:0044464	GO:0032318
CL2356.Contig2_All	GO:0005099	GO:0044464	GO:0032318
CL2357.Contig2_All	GO:0016859	GO:0044267
CL2359.Contig2_All	GO:0005488
CL2381.Contig2_All	GO:0016020	GO:0016746
CL2394.Contig1_All	GO:0006811	GO:0016020
CL2394.Contig2_All	GO:0006811	GO:0016020
CL2394.Contig3_All	GO:0006811	GO:0016020
CL2396.Contig2_All	GO:0008152	GO:0003824
CL2399.Contig1_All	GO:0016787
CL2399.Contig4_All	GO:0005488	GO:0003824
CL2400.Contig1_All	GO:0048037	GO:0016846	GO:0008152	GO:0016769
CL2407.Contig1_All	GO:0003824
CL2407.Contig2_All	GO:0005488
CL2408.Contig1_All	GO:0030554	GO:0016491	GO:0044281
CL2430.Contig1_All	GO:0035194	GO:0046914
CL2430.Contig2_All	GO:0035194	GO:0046914
CL2452.Contig1_All	GO:0003824
CL2459.Contig1_All	GO:0051301	GO:0001934	GO:0032559	GO:0004702
CL2459.Contig2_All	GO:0051301	GO:0001934	GO:0032559	GO:0004702
CL2463.Contig2_All	GO:0048870	GO:0000226
CL2499.Contig1_All	GO:0043161	GO:0006917	GO:0051439	GO:0031981	GO:0051704	GO:0031461	GO:0019899	GO:0044444	GO:0009653	GO:0008283	GO:0019787
CL2502.Contig1_All	GO:0005488
CL2530.Contig1_All	GO:0044444	GO:0031332	GO:0015630
CL2530.Contig2_All	GO:0044444	GO:0031332	GO:0015630
CL2539.Contig1_All	GO:0006909
CL2548.Contig2_All	GO:0032583	GO:0048812	GO:0010557	GO:0030518	GO:0070603	GO:0034728	GO:0005678	GO:0048513	GO:0003676	GO:0004386	GO:0003702	GO:0005694	GO:0032559	GO:0006338	GO:0042623	GO:0003682	GO:0031010
CL2549.Contig2_All	GO:0005214
CL2567.Contig1_All	GO:0009987	GO:0016791	GO:0044464
CL2571.Contig1_All	GO:0007409
CL2574.Contig4_All	GO:0007015	GO:0016791	GO:0005515	GO:0033198
CL2578.Contig1_All	GO:0015698	GO:0005254	GO:0031224
CL2590.Contig1_All	GO:0015405	GO:0042623
CL2607.Contig1_All	GO:0005488	GO:0006350
CL2607.Contig2_All	GO:0005488	GO:0006350
CL2627.Contig1_All	GO:0005488	GO:0050794	GO:0008152	GO:0044464
CL2627.Contig2_All	GO:0044464	GO:0050794	GO:0005488
CL2639.Contig2_All	GO:0044464	GO:0003824
CL2647.Contig1_All	GO:0005488	GO:0006352	GO:0005667	GO:0003824	GO:0003702
CL2653.Contig1_All	GO:0070011
CL2654.Contig1_All	GO:0006448	GO:0043021	GO:0008135	GO:0006449	GO:0018205	GO:0044424
CL2654.Contig2_All	GO:0006448	GO:0043021	GO:0008135	GO:0006449	GO:0018205	GO:0044424
CL2659.Contig1_All	GO:0016192	GO:0023052	GO:0065007	GO:0016043
CL2659.Contig4_All	GO:0009987
CL2662.Contig3_All	GO:0003676
CL2665.Contig1_All	GO:0006810	GO:0043231	GO:0044238	GO:0046914	GO:0003824	GO:0044237	GO:0016020
CL2675.Contig1_All	GO:0050896	GO:0043231	GO:0032559
CL2683.Contig1_All	GO:0016787
CL2683.Contig2_All	GO:0016787
CL2697.Contig1_All	GO:0005488
CL2697.Contig3_All	GO:0005488
CL2705.Contig1_All	GO:0043229	GO:0000723	GO:0016787
CL2712.Contig1_All	GO:0016791	GO:0006796
CL2712.Contig2_All	GO:0016791	GO:0006796
CL272.Contig2_All	GO:0070011
CL272.Contig4_All	GO:0070011
CL272.Contig7_All	GO:0008233
CL272.Contig8_All	GO:0008233
CL284.Contig8_All	GO:0003676	GO:0043229	GO:0009987
CL287.Contig2_All	GO:0005488
CL2954.Contig1_All	GO:0031347	GO:0043498
CL2963.Contig1_All	GO:0032501	GO:0032502
CL2964.Contig1_All	GO:0046914
CL2969.Contig2_All	GO:0044260	GO:0044238
CL2984.Contig1_All	GO:0006281	GO:0005515
CL300.Contig1_All	GO:0005488
CL3019.Contig2_All	GO:0005488	GO:0010468	GO:0001071	GO:0048812
CL3032.Contig1_All	GO:0006810
CL3048.Contig2_All	GO:0006952	GO:0001562
CL3048.Contig3_All	GO:0006952	GO:0001562
CL3082.Contig1_All	GO:0016757	GO:0016020
CL3088.Contig1_All	GO:0003002	GO:0006909	GO:0045449	GO:0048592
CL3094.Contig1_All	GO:0030554	GO:0016491	GO:0044281
CL3095.Contig2_All	GO:0016787
CL3106.Contig1_All	GO:0043231	GO:0009887	GO:0048511	GO:0001071	GO:0003677	GO:0005515	GO:0006351
CL3114.Contig1_All	GO:0043066
CL3114.Contig2_All	GO:0043066
CL3114.Contig3_All	GO:0043066
CL3127.Contig1_All	GO:0008188	GO:0007186	GO:0023060	GO:0016021
CL3138.Contig1_All	GO:0008038	GO:0048675	GO:0043005	GO:0044297	GO:0007420	GO:0006935	GO:0042802	GO:0006897	GO:0043498	GO:0004888
CL3138.Contig2_All	GO:0008038	GO:0048675	GO:0043005	GO:0044297	GO:0007420	GO:0006935	GO:0042802	GO:0006897	GO:0043498	GO:0004888
CL3138.Contig3_All	GO:0008038	GO:0048675	GO:0043005	GO:0044297	GO:0007420	GO:0006935	GO:0042802	GO:0006897	GO:0043498	GO:0004888
CL3145.Contig1_All	GO:0005622	GO:0045449	GO:0006351
CL3146.Contig1_All	GO:0005102	GO:0016020	GO:0007179	GO:0010646	GO:0051179	GO:0048522	GO:0035466
CL3161.Contig1_All	GO:0006810
CL3162.Contig3_All	GO:0007626	GO:0043231	GO:0001752	GO:0006959	GO:0006355	GO:0016198	GO:0002118	GO:0003702	GO:0006915	GO:0042051	GO:0005488
CL3165.Contig2_All	GO:0007015	GO:0004672	GO:0008289	GO:0030832	GO:0006464
CL3167.Contig1_All	GO:0016787	GO:0044238
CL3171.Contig1_All	GO:0006687	GO:0006041	GO:0019725	GO:0031228	GO:0008194	GO:0009100	GO:0006464
CL3174.Contig1_All	GO:0003676	GO:0043170	GO:0044238
CL3174.Contig3_All	GO:0005488
CL3179.Contig2_All	GO:0000166
CL3194.Contig1_All	GO:0015002	GO:0005746
CL3209.Contig1_All	GO:0003712	GO:0070461	GO:0004468	GO:0006355	GO:0005667	GO:0016573
CL3213.Contig1_All	GO:0003824
CL3234.Contig1_All	GO:0006351	GO:0003677	GO:0001071	GO:0005515	GO:0043231
CL3234.Contig2_All	GO:0006351	GO:0003677	GO:0001071	GO:0005515	GO:0043231
CL3247.Contig1_All	GO:0008287	GO:0019888	GO:0023060
CL3247.Contig2_All	GO:0008287	GO:0019888	GO:0023060
CL3264.Contig2_All	GO:0016740
CL3275.Contig2_All	GO:0046872	GO:0070011
CL3282.Contig1_All	GO:0016757	GO:0006497	GO:0031090	GO:0031224
CL3288.Contig1_All	GO:0016854	GO:0006720	GO:0043231	GO:0008202
CL3289.Contig1_All	GO:0016787	GO:0008152
CL3289.Contig2_All	GO:0008152	GO:0016787
CL329.Contig2_All	GO:0044464	GO:0023060
CL3294.Contig1_All	GO:0030017
CL3298.Contig2_All	GO:0015405	GO:0006810	GO:0031224	GO:0005253	GO:0017111	GO:0032559
CL3303.Contig1_All	GO:0044448	GO:0030709	GO:0007626	GO:0007267	GO:0007043	GO:0043296	GO:0008283	GO:0008105	GO:0002009	GO:0001700	GO:0070851	GO:0035088	GO:0007619	GO:0042331	GO:0007399	GO:0033267	GO:0051293	GO:0016776	GO:0045202
CL3303.Contig2_All	GO:0009987
CL3304.Contig1_All	GO:0003824
CL3306.Contig1_All	GO:0016741
CL3331.Contig1_All	GO:0006464	GO:0004690	GO:0032559
CL3331.Contig2_All	GO:0006464	GO:0004690	GO:0032559
CL3340.Contig1_All	GO:0008152	GO:0003824
CL335.Contig5_All	GO:0018126	GO:0016491	GO:0035107	GO:0008283	GO:0016020
CL3356.Contig4_All	GO:0019103	GO:0043231	GO:0030545	GO:0009177	GO:0047429	GO:0005102	GO:0009213	GO:0044444
CL3366.Contig1_All	GO:0006810	GO:0042221
CL3366.Contig2_All	GO:0006810	GO:0042221
CL3369.Contig1_All	GO:0005488
CL338.Contig2_All	GO:0016477	GO:0006464	GO:0007166	GO:0004672	GO:0016020	GO:0032559
CL338.Contig3_All	GO:0016477	GO:0006464	GO:0007166	GO:0004672	GO:0016020	GO:0032559
CL338.Contig4_All	GO:0016477	GO:0004672	GO:0033057	GO:0002164	GO:0035264	GO:0040009	GO:0009653	GO:0007166	GO:0016020	GO:0032559	GO:0048806	GO:0009790	GO:0006464
CL3384.Contig2_All	GO:0003824	GO:0008152
CL3410.Contig2_All	GO:0016782
CL3411.Contig1_All	GO:0016787
CL3417.Contig1_All	GO:0043231	GO:0005488
CL3425.Contig1_All	GO:0016787
CL3427.Contig1_All	GO:0005488	GO:0022892	GO:0012510	GO:0002164	GO:0030119	GO:0006900	GO:0001505	GO:0015031	GO:0009790
CL3431.Contig1_All	GO:0016570	GO:0090304	GO:0010468	GO:0044446	GO:0005488	GO:0005634
CL3431.Contig2_All	GO:0016570	GO:0090304	GO:0010468	GO:0044446	GO:0005488	GO:0005634
CL347.Contig2_All	GO:0007276	GO:0048731	GO:0015631	GO:0009987	GO:0015630
CL35.Contig3_All	GO:0007444	GO:0032318
CL355.Contig1_All	GO:0008152	GO:0003824	GO:0005488
CL3674.Contig3_All	GO:0008233
CL3681.Contig2_All	GO:0010468	GO:0003677	GO:0006350	GO:0043231
CL3692.Contig2_All	GO:0006915	GO:0043169	GO:0071265	GO:0005515	GO:0016836	GO:0044424
CL3693.Contig1_All	GO:0006357	GO:0006352	GO:0005667	GO:0048812	GO:0048513	GO:0003702
CL371.Contig1_All	GO:0015031	GO:0044464
CL371.Contig2_All	GO:0015031	GO:0044464
CL3711.Contig2_All	GO:0003824
CL3712.Contig1_All	GO:0005975	GO:0044424	GO:0019203
CL3713.Contig1_All	GO:0060089	GO:0046872	GO:0010468	GO:0006351	GO:0001071	GO:0043231	GO:0023060
CL3721.Contig3_All	GO:0043231
CL373.Contig2_All	GO:0030674
CL3751.Contig1_All	GO:0016568	GO:0005694
CL3756.Contig1_All	GO:0019725	GO:0006915	GO:0030278	GO:0002761	GO:0016055	GO:0030426	GO:0050680	GO:0032880	GO:0035467	GO:0016477	GO:0042476	GO:0030424	GO:0030217	GO:0043231	GO:0008544	GO:0044459	GO:0033205	GO:0009896	GO:0030155	GO:0031112	GO:0048667	GO:0005874	GO:0030855	GO:0003002	GO:0000165	GO:0019827	GO:0030030	GO:0008017	GO:0007067	GO:0007019
CL3759.Contig1_All	GO:0016772
CL3759.Contig2_All	GO:0016772
CL3762.Contig2_All	GO:0000267	GO:0006576	GO:0019808	GO:0016407
CL3781.Contig2_All	GO:0046872	GO:0044464	GO:0043161	GO:0015924
CL3784.Contig1_All	GO:0032156	GO:0032561	GO:0009987
CL3793.Contig2_All	GO:0002165	GO:0044444	GO:0003779	GO:0006996
CL3814.Contig1_All	GO:0005488	GO:0022892	GO:0005635	GO:0006605
CL3814.Contig2_All	GO:0005488	GO:0022892	GO:0005635	GO:0006605
CL3821.Contig2_All	GO:0005488
CL3827.Contig2_All	GO:0007420	GO:0002118	GO:0007635
CL3835.Contig2_All	GO:0046914	GO:0019538	GO:0031224	GO:0008238
CL3838.Contig1_All	GO:0016020
CL3839.Contig1_All	GO:0016209	GO:0019725	GO:0003824
CL3839.Contig2_All	GO:0016705	GO:0008152	GO:0016209	GO:0019725
CL3845.Contig1_All	GO:0008092	GO:0005859	GO:0003012	GO:0042802	GO:0003774	GO:0016887	GO:0014866	GO:0007424	GO:0005198	GO:0032559	GO:0030017
CL3845.Contig2_All	GO:0008092	GO:0016459	GO:0017111	GO:0032559
CL3845.Contig3_All	GO:0008092	GO:0016459	GO:0017111	GO:0032559
CL385.Contig1_All	GO:0005488
CL3860.Contig1_All	GO:0008092	GO:0030036
CL3869.Contig1_All	GO:0033036	GO:0051641	GO:0044424	GO:0071842	GO:0003002	GO:0006350	GO:0007309	GO:0003677	GO:0050794
CL3869.Contig2_All	GO:0009987	GO:0050789	GO:0043170
CL3872.Contig2_All	GO:0007423	GO:0003006	GO:0048468	GO:0016567	GO:0009887	GO:0007276	GO:0019222	GO:0005488	GO:0016477	GO:0043066	GO:0048610
CL3872.Contig3_All	GO:0042742	GO:0010466	GO:0006959	GO:0048513	GO:0043066
CL3874.Contig1_All	GO:0003824
CL3896.Contig3_All	GO:0032583	GO:0030528	GO:0043231	GO:0006357	GO:0014706	GO:0046983	GO:0002377	GO:0046872	GO:0002520	GO:0043565	GO:0030323	GO:0030154	GO:0050679	GO:0003700
CL3904.Contig2_All	GO:0016787
CL392.Contig2_All	GO:0005488	GO:0030532	GO:0016604	GO:0051320
CL396.Contig2_All	GO:0003724	GO:0042623	GO:0031981	GO:0000166
CL404.Contig1_All	GO:0032561	GO:0006810	GO:0035556
CL404.Contig2_All	GO:0035556	GO:0008306	GO:0032561	GO:0006810	GO:0017111	GO:0048753
CL4171.Contig1_All	GO:0005488	GO:0050794	GO:0005634
CL4178.Contig1_All	GO:0033334	GO:0006457	GO:0050896	GO:0005515	GO:0009888	GO:0000166
CL4194.Contig1_All	GO:0005488
CL4196.Contig1_All	GO:0048731	GO:0022900	GO:0030554	GO:0005746	GO:0043648	GO:0009060	GO:0051234	GO:0000104
CL4198.Contig1_All	GO:0044262	GO:0016773	GO:0016310	GO:0000166
CL4199.Contig2_All	GO:0016787	GO:0044464	GO:0009987
CL4209.Contig3_All	GO:0016020
CL4219.Contig1_All	GO:0043234	GO:0048278
CL4222.Contig1_All	GO:0006259	GO:0008233	GO:0046872	GO:0003676
CL4224.Contig1_All	GO:0005488	GO:0008585	GO:0001667	GO:0009887	GO:0007169	GO:0060537	GO:0008202
CL4235.Contig2_All	GO:0044444	GO:0008152	GO:0003824
CL4239.Contig2_All	GO:0005488	GO:0016491	GO:0006807	GO:0019752
CL4240.Contig1_All	GO:0006906	GO:0008582	GO:0016020
CL4247.Contig1_All	GO:0001505	GO:0005515	GO:0030136	GO:0031224	GO:0006904
CL4249.Contig2_All	GO:0016192	GO:0012501	GO:0051640	GO:0023060	GO:0007267	GO:0000226	GO:0065007	GO:0000166	GO:0031306	GO:0010970
CL4255.Contig2_All	GO:0008135	GO:0006351	GO:0030528	GO:0045449	GO:0043231
CL4261.Contig1_All	GO:0043231
CL4263.Contig1_All	GO:0044248	GO:0030286	GO:0043231	GO:0007472	GO:0007015	GO:0042802	GO:0003774	GO:0045502	GO:0016887	GO:0048232	GO:0007017	GO:0006997	GO:0048102	GO:0003006
CL4263.Contig2_All	GO:0044248	GO:0030286	GO:0043231	GO:0007472	GO:0007015	GO:0042802	GO:0003774	GO:0045502	GO:0016887	GO:0048232	GO:0007017	GO:0006997	GO:0048102	GO:0003006
CL4263.Contig3_All	GO:0044248	GO:0030286	GO:0043231	GO:0007472	GO:0007015	GO:0042802	GO:0003774	GO:0045502	GO:0016887	GO:0048232	GO:0007017	GO:0006997	GO:0048102	GO:0003006
CL4264.Contig1_All	GO:0005975	GO:0044424	GO:0030246	GO:0008483
CL4264.Contig2_All	GO:0005975	GO:0044424	GO:0030246	GO:0008483
CL4264.Contig3_All	GO:0005975	GO:0044424	GO:0030246	GO:0008483
CL4264.Contig4_All	GO:0005975	GO:0044424	GO:0030246	GO:0008483
CL4276.Contig1_All	GO:0004872
CL4299.Contig2_All	GO:0006950	GO:0007626
CL4310.Contig2_All	GO:0046914	GO:0006399	GO:0044464	GO:0016765	GO:0032559
CL4344.Contig2_All	GO:0004175	GO:0046914	GO:0017046	GO:0043171	GO:0017111	GO:0060089	GO:0030162	GO:0003006	GO:0000267	GO:0042165	GO:0009100	GO:0009207	GO:0023060	GO:0042802	GO:0032559	GO:0000502	GO:0030163	GO:0044439	GO:0051260	GO:0044421
CL4345.Contig1_All	GO:0030154
CL4359.Contig1_All	GO:0008544	GO:0005882
CL4373.Contig1_All	GO:0005768	GO:0009987
CL4375.Contig2_All	GO:0016055	GO:0032991	GO:0043231	GO:0003712	GO:0006357	GO:0003676	GO:0008589	GO:0030036	GO:0048812	GO:0003006
CL4378.Contig1_All	GO:0010035
CL4381.Contig1_All	GO:0016779	GO:0000166
CL4383.Contig1_All	GO:0044424
CL4386.Contig2_All	GO:0030312	GO:0006909	GO:0016209	GO:0003006	GO:0005506
CL4399.Contig1_All	GO:0017111	GO:0044446	GO:0043232	GO:0005488	GO:0032501
CL4399.Contig2_All	GO:0016787
CL4404.Contig2_All	GO:0016874
CL4406.Contig2_All	GO:0009987
CL4427.Contig4_All	GO:0042623	GO:0032559	GO:0015630
CL444.Contig3_All	GO:0009987	GO:0005515
CL4445.Contig1_All	GO:0030528	GO:0006350	GO:0043231
CL4452.Contig1_All	GO:0005488	GO:0008152	GO:0003824
CL446.Contig1_All	GO:0003824
CL4461.Contig1_All	GO:0044464
CL4467.Contig1_All	GO:0044424
CL447.Contig2_All	GO:0032561	GO:0007166	GO:0048741	GO:0007267	GO:0017111	GO:0060089	GO:0034285	GO:0045762	GO:0050909	GO:0030534	GO:0019897	GO:0023060	GO:0007472
CL4474.Contig2_All	GO:0005488
CL4478.Contig2_All	GO:0043231	GO:0006909	GO:0046914	GO:0010468	GO:0007480
CL4481.Contig1_All	GO:0009987	GO:0003676	GO:0048856	GO:0007275	GO:0044424
CL4484.Contig2_All	GO:0009987
CL4509.Contig2_All	GO:0005515
CL4519.Contig1_All	GO:0005488
CL4543.Contig1_All	GO:0043231	GO:0003712	GO:0010468	GO:0019899	GO:0003677	GO:0048232	GO:0006350	GO:0010557
CL4545.Contig1_All	GO:0051937	GO:0031224	GO:0005275	GO:0045202
CL4559.Contig2_All	GO:0017111	GO:0043234	GO:0015630	GO:0001909	GO:0043623	GO:0009207	GO:0032561	GO:0044444	GO:0007017	GO:0042287
CL456.Contig1_All	GO:0044464	GO:0003824
CL4571.Contig1_All	GO:0004721	GO:0006796
CL4574.Contig2_All	GO:0043231	GO:0008168	GO:0044425
CL4588.Contig1_All	GO:0016787
CL4608.Contig2_All	GO:0003676
CL4610.Contig1_All	GO:0006259	GO:0003676	GO:0003824
CL4617.Contig1_All	GO:0046914	GO:0043231	GO:0044444	GO:0016020
CL4623.Contig1_All	GO:0016788
CL4623.Contig3_All	GO:0016788
CL4636.Contig2_All	GO:0012501	GO:0043410	GO:0008154
CL4648.Contig1_All	GO:0046914	GO:0016671	GO:0018193
CL4648.Contig2_All	GO:0046914	GO:0016671	GO:0018193
CL4664.Contig1_All	GO:0004175	GO:0019538	GO:0016020
CL4668.Contig2_All	GO:0032583	GO:0009888	GO:0048812	GO:0004468	GO:0006333	GO:0034728	GO:0033121	GO:0005678	GO:0048513	GO:0003676	GO:0031010
CL473.Contig1_All	GO:0016787	GO:0005488
CL488.Contig6_All	GO:0070566	GO:0031123	GO:0003676	GO:0043231
CL491.Contig1_All	GO:0044464
CL491.Contig2_All	GO:0044464
CL496.Contig1_All	GO:0016023	GO:0005488
CL5057.Contig2_All	GO:0006810	GO:0016020
CL5059.Contig1_All	GO:0030528	GO:0043231	GO:0010468	GO:0001071	GO:0003677	GO:0048232	GO:0005515	GO:0006351	GO:0010557
CL5060.Contig2_All	GO:0005488
CL508.Contig3_All	GO:0019866	GO:0046907	GO:0006818	GO:0043231	GO:0031224	GO:0005215
CL509.Contig2_All	GO:0010468	GO:0043231
CL5090.Contig1_All	GO:0006810
CL5091.Contig2_All	GO:0003676	GO:0008170	GO:0006399
CL5101.Contig2_All	GO:0005515	GO:0007275	GO:0006357	GO:0043231	GO:0000981	GO:0046872	GO:0003702	GO:0048856	GO:0051726	GO:0043565	GO:0043234	GO:0016049	GO:0043566	GO:0016564
CL5102.Contig2_All	GO:0016477	GO:0043169	GO:0043234	GO:0048592	GO:0005813	GO:0030154	GO:0009057	GO:0007096	GO:0007560	GO:0004721	GO:0006464
CL5118.Contig1_All	GO:0008905	GO:0008152
CL5122.Contig1_All	GO:0016740
CL5143.Contig1_All	GO:0010468	GO:0006351	GO:0003676	GO:0043231
CL5143.Contig2_All	GO:0010468	GO:0003677	GO:0043231
CL515.Contig1_All	GO:0003824
CL5156.Contig2_All	GO:0017111	GO:0006810	GO:0035556	GO:0032561	GO:0005515	GO:0006351	GO:0016020	GO:0032559
CL5165.Contig1_All	GO:0016301	GO:0005488
CL5174.Contig1_All	GO:0044464
CL5176.Contig1_All	GO:0015405	GO:0006810	GO:0031224	GO:0017111	GO:0032559
CL5176.Contig5_All	GO:0022857	GO:0006810	GO:0017111	GO:0016020	GO:0000166
CL5189.Contig2_All	GO:0008565	GO:0001708	GO:0007169	GO:0017016	GO:0003002	GO:0005635	GO:0000060	GO:0042051	GO:0044444	GO:0007476	GO:0043066
CL5191.Contig1_All	GO:0031980	GO:0051536	GO:0043169
CL5205.Contig2_All	GO:0003676
CL5214.Contig1_All	GO:0005887	GO:0005488	GO:0005267	GO:0030001
CL5232.Contig1_All	GO:0006810	GO:0022892
CL5238.Contig1_All	GO:0016614	GO:0000166
CL5251.Contig1_All	GO:0006743	GO:0008168
CL5255.Contig1_All	GO:0009057	GO:0000323	GO:0004175	GO:0019538	GO:0048102	GO:0032502	GO:0032501
CL5261.Contig2_All	GO:0019866	GO:0051234	GO:0045333	GO:0005506	GO:0043231	GO:0031224	GO:0015002
CL5276.Contig1_All	GO:0003824
CL5290.Contig1_All	GO:0010876
CL5301.Contig1_All	GO:0005488	GO:0016741	GO:0006310
CL5308.Contig1_All	GO:0003712	GO:0009987	GO:0044424
CL5308.Contig2_All	GO:0003712	GO:0009987	GO:0044424
CL5309.Contig2_All	GO:0044424	GO:0019538	GO:0008238
CL531.Contig1_All	GO:0043229
CL5311.Contig1_All	GO:0016787
CL5311.Contig2_All	GO:0016787
CL5315.Contig1_All	GO:0004872
CL5317.Contig1_All	GO:0030528	GO:0005488	GO:0010557
CL532.Contig1_All	GO:0051969	GO:0009416	GO:0015031
CL5323.Contig3_All	GO:0006464	GO:0004702	GO:0032559
CL5325.Contig1_All	GO:0009108	GO:0044444	GO:0003824
CL5328.Contig1_All	GO:0001727	GO:0030384
CL5347.Contig1_All	GO:0006959	GO:0004672	GO:0007297	GO:0030036	GO:0044087	GO:0019094	GO:0051235	GO:0045171	GO:0044459	GO:0035466	GO:0044444
CL5365.Contig1_All	GO:0003824	GO:0008152
CL5377.Contig1_All	GO:0006352	GO:0006355	GO:0005667	GO:0008135	GO:0003702
CL5384.Contig1_All	GO:0016772	GO:0006810	GO:0044238	GO:0004871	GO:0044260	GO:0023052	GO:0016020
CL5384.Contig2_All	GO:0004872	GO:0006811	GO:0023052	GO:0016020
CL5388.Contig1_All	GO:0046873	GO:0016020	GO:0030001
CL5390.Contig1_All	GO:0006810	GO:0031224
CL5391.Contig1_All	GO:0008380	GO:0005488	GO:0043231	GO:0030529
CL54.Contig1_All	GO:0003824
CL540.Contig1_All	GO:0009987	GO:0005488	GO:0005795	GO:0016020
CL5406.Contig4_All	GO:0023014	GO:0006917	GO:0005515	GO:0043066	GO:0044424	GO:0032559	GO:0006464
CL5406.Contig5_All	GO:0043231	GO:0003712	GO:0043234	GO:0006355	GO:0030017
CL5429.Contig1_All	GO:0006633	GO:0008415	GO:0031090
CL5441.Contig1_All	GO:0048858	GO:0004672	GO:0000166	GO:0042995	GO:0044424
CL548.Contig1_All	GO:0006357	GO:0007178	GO:0007369	GO:0030528	GO:0043009	GO:0043234	GO:0010941	GO:0072075	GO:0001071	GO:0001837	GO:0001934	GO:0040007	GO:0065009	GO:0048646	GO:0003676	GO:0072076	GO:0000578	GO:0045165	GO:0008283	GO:0048754	GO:0003002	GO:0005634	GO:0046332	GO:0033160
CL548.Contig2_All	GO:0006357	GO:0007178	GO:0007369	GO:0030528	GO:0043009	GO:0043234	GO:0010941	GO:0072075	GO:0001071	GO:0001837	GO:0001934	GO:0040007	GO:0065009	GO:0048646	GO:0003676	GO:0072076	GO:0000578	GO:0045165	GO:0008283	GO:0048754	GO:0003002	GO:0005634	GO:0046332	GO:0033160
CL548.Contig4_All	GO:0006357	GO:0007178	GO:0007369	GO:0030528	GO:0043009	GO:0043234	GO:0010941	GO:0072075	GO:0001071	GO:0001837	GO:0001934	GO:0040007	GO:0065009	GO:0048646	GO:0003676	GO:0072076	GO:0000578	GO:0045165	GO:0008283	GO:0048754	GO:0003002	GO:0005634	GO:0046332	GO:0033160
CL548.Contig6_All	GO:0007411	GO:0045704	GO:0007178	GO:0043231	GO:0010468	GO:0007478	GO:0003676	GO:0019827	GO:0006350	GO:0009798	GO:0007281	GO:0008582	GO:0007472
CL549.Contig1_All	GO:0008233
CL549.Contig3_All	GO:0048102	GO:0032502	GO:0044444	GO:0070011	GO:0043170
CL549.Contig4_All	GO:0008233
CL552.Contig1_All	GO:0032559	GO:0050896
CL555.Contig1_All	GO:0001700	GO:0006464	GO:0005622	GO:0004674	GO:0032559
CL559.Contig1_All	GO:0008152
CL568.Contig1_All	GO:0005924	GO:0046872	GO:0007015	GO:0003779	GO:0031674
CL568.Contig2_All	GO:0005924	GO:0046872	GO:0007015	GO:0003779	GO:0031674
CL575.Contig1_All	GO:0006066	GO:0046519	GO:0006807	GO:0031300	GO:0016787	GO:0005789	GO:0005794
CL579.Contig2_All	GO:0016568	GO:0044238	GO:0044260
CL584.Contig1_All	GO:0044464
CL584.Contig2_All	GO:0044464
CL604.Contig4_All	GO:0009987	GO:0048513	GO:0022414
CL606.Contig2_All	GO:0005488	GO:0016301
CL608.Contig1_All	GO:0005488	GO:0033301	GO:0033205	GO:0043231	GO:0000087
CL608.Contig2_All	GO:0005488	GO:0033301	GO:0033205	GO:0043231	GO:0000087
CL620.Contig1_All	GO:0044464
CL622.Contig1_All	GO:0048731	GO:0016043	GO:0009987	GO:0005488
CL632.Contig2_All	GO:0000278	GO:0048699	GO:0007178	GO:0004675	GO:0048468	GO:0007420	GO:0006935	GO:0043235	GO:0009416	GO:0032403	GO:0007472
CL645.Contig1_All	GO:0030036	GO:0005515	GO:0005886
CL665.Contig3_All	GO:0008092	GO:0030032	GO:0019094	GO:0003012	GO:0005865	GO:0048812
CL667.Contig1_All	GO:0006749	GO:0016881
CL669.Contig2_All	GO:0008344	GO:0016198	GO:0010769
CL684.Contig1_All	GO:0010498	GO:0005681	GO:0061135	GO:0031981	GO:0000377	GO:0022624
CL684.Contig2_All	GO:0010498	GO:0005681	GO:0061135	GO:0031981	GO:0000377	GO:0022624
CL685.Contig1_All	GO:0003676	GO:0043170	GO:0044238
CL686.Contig1_All	GO:0016301	GO:0032559	GO:0006464
CL689.Contig2_All	GO:0005578
CL707.Contig2_All	GO:0016192	GO:0017111	GO:0003002	GO:0046872	GO:0007476	GO:0006811	GO:0007292	GO:0032561	GO:0003006	GO:0015075
CL708.Contig1_All	GO:0046914	GO:0044444
CL708.Contig2_All	GO:0005488
CL708.Contig3_All	GO:0005488
CL710.Contig1_All	GO:0005488	GO:0032502	GO:0032501
CL726.Contig1_All	GO:0017111	GO:0032991	GO:0015630	GO:0045841	GO:0043623	GO:0006959	GO:0032561	GO:0007017	GO:0005198
CL726.Contig2_All	GO:0031224	GO:0006810	GO:0017111	GO:0043234	GO:0015630	GO:0045841	GO:0051301	GO:0043623	GO:0006959	GO:0032561	GO:0044444	GO:0007017	GO:0015405	GO:0005198	GO:0032559
CL726.Contig4_All	GO:0017111	GO:0032991	GO:0015630	GO:0045841	GO:0043623	GO:0006959	GO:0032561	GO:0007017	GO:0005198
CL732.Contig1_All	GO:0032561	GO:0044444	GO:0008079	GO:0017111	GO:0006412
CL732.Contig2_All	GO:0032561	GO:0044444	GO:0008079	GO:0017111	GO:0006412
CL735.Contig2_All	GO:0044464	GO:0016758	GO:0006464
CL743.Contig5_All	GO:0016740
CL749.Contig1_All	GO:0030554	GO:0016491	GO:0009060
CL752.Contig1_All	GO:0043231	GO:0010468	GO:0001071	GO:0003677	GO:0007399	GO:0030154	GO:0006351
CL753.Contig2_All	GO:0046872	GO:0003824
CL770.Contig1_All	GO:0044424	GO:0005488
CL771.Contig2_All	GO:0003824
CL790.Contig4_All	GO:0043231
CL81.Contig1_All	GO:0016798	GO:0008152
CL81.Contig2_All	GO:0016798	GO:0008152
CL854.Contig2_All	GO:0016020
CL86.Contig1_All	GO:0005488
CL863.Contig1_All	GO:0051183	GO:0015888	GO:0009987
CL863.Contig2_All	GO:0051183	GO:0015888	GO:0009987
CL864.Contig3_All	GO:0005488
CL864.Contig5_All	GO:0003676	GO:0007169
CL866.Contig1_All	GO:0006909	GO:0005488	GO:0007450	GO:0007626	GO:0003824
CL866.Contig2_All	GO:0006909	GO:0005488	GO:0007450	GO:0007626	GO:0003824
CL871.Contig2_All	GO:0005488
CL871.Contig3_All	GO:0005488
CL873.Contig6_All	GO:0008152	GO:0005488	GO:0003824
CL875.Contig1_All	GO:0009536	GO:0016740
CL877.Contig1_All	GO:0006259	GO:0003676	GO:0003824
CL893.Contig1_All	GO:0016301	GO:0044444
CL894.Contig1_All	GO:0016881	GO:0060255	GO:0006464
CL894.Contig2_All	GO:0005488	GO:0060255	GO:0006464	GO:0019787
CL896.Contig1_All	GO:0003002	GO:0046872	GO:0007472	GO:0043231
CL897.Contig4_All	GO:0010468
CL908.Contig1_All	GO:0002118	GO:0007635
CL935.Contig1_All	GO:0040003	GO:0016020	GO:0004672	GO:0010975	GO:0005543	GO:0044424	GO:0007169	GO:0045927	GO:0032559	GO:0006464	GO:0016049	GO:0035264	GO:0060541	GO:0010876	GO:0006606	GO:0043066
CL935.Contig2_All	GO:0004672	GO:0006464	GO:0032559
CL95.Contig1_All	GO:0006901	GO:0009416	GO:0005543	GO:0030136	GO:0030117	GO:0007268	GO:0006897	GO:0012505
CL95.Contig4_All	GO:0005488	GO:0006901	GO:0009416	GO:0007268	GO:0044425	GO:0044444	GO:0006897	GO:0012505
CL959.Contig1_All	GO:0003824
CL977.Contig1_All	GO:0051234	GO:0005088	GO:0007051	GO:0065008	GO:0010769	GO:0000912	GO:0005622	GO:0033206	GO:0007399	GO:0007509
CL983.Contig1_All	GO:0006351	GO:0043231	GO:0033500	GO:0051707	GO:0008283	GO:0010468	GO:0001071	GO:0010259	GO:0031669	GO:0007169	GO:0048592	GO:0006629	GO:0003677	GO:0006006	GO:0048869	GO:0016049	GO:0033554	GO:0035264	GO:0035467	GO:0006979	GO:0010506
CL989.Contig1_All	GO:0015075	GO:0044464	GO:0006811	GO:0009987
Unigene10062_All	GO:0043231	GO:0016740
Unigene10074_All	GO:0005815	GO:0005488	GO:0004672	GO:0007067	GO:0006464
Unigene10086_All	GO:0045202	GO:0000166	GO:0004690	GO:0044424	GO:0001704	GO:0006464
Unigene10091_All	GO:0005488
Unigene10114_All	GO:0016757	GO:0044464
Unigene10141_All	GO:0043229	GO:0005488	GO:0030695	GO:0007010	GO:0031252	GO:0050794	GO:0035023
Unigene10157_All	GO:0005488	GO:0044464
Unigene10211_All	GO:0043231	GO:0010468	GO:0000768	GO:0007494	GO:0048513	GO:0014706	GO:0006351	GO:0003006	GO:0055002
Unigene10242_All	GO:0046872
Unigene10259_All	GO:0016020	GO:0007165
Unigene10260_All	GO:0005272	GO:0005887	GO:0030001
Unigene10263_All	GO:0006796	GO:0042578	GO:0043169
Unigene1027_All	GO:0005488	GO:0004386
Unigene10281_All	GO:0007275
Unigene10283_All	GO:0004872	GO:0005488	GO:0006350
Unigene10287_All	GO:0016817
Unigene10298_All	GO:0003824
Unigene10302_All	GO:0006810	GO:0006261	GO:0016020	GO:0004672	GO:0051276	GO:0010259	GO:0008064	GO:0044424	GO:0046958	GO:0001700	GO:0032559	GO:0045171	GO:0006464	GO:0007431	GO:0060541	GO:0007484	GO:0007293	GO:0000165	GO:0007617
Unigene1031_All	GO:0009451	GO:0005488
Unigene10336_All	GO:0043169	GO:0004871	GO:0006464	GO:0004672	GO:0023060	GO:0032559
Unigene10388_All	GO:0003824
Unigene10419_All	GO:0048029	GO:0016773	GO:0044444	GO:0005626	GO:0032559	GO:0019318
Unigene10420_All	GO:0005488	GO:0044452	GO:0034062	GO:0006351
Unigene10466_All	GO:0016859	GO:0000377	GO:0005681	GO:0044267
Unigene10475_All	GO:0016477	GO:0007097	GO:0032991	GO:0000910	GO:0002164	GO:0040001	GO:0000166	GO:0009790
Unigene10487_All	GO:0005488
Unigene10490_All	GO:0008746	GO:0006818	GO:0008152
Unigene10500_All	GO:0016251	GO:0043234	GO:0043231	GO:0006355
Unigene10509_All	GO:0030099	GO:0043227	GO:0006810	GO:0043229	GO:0016020
Unigene10512_All	GO:0030554	GO:0006536	GO:0046914	GO:0051540	GO:0015930
Unigene10523_All	GO:0009987
Unigene10538_All	GO:0003824	GO:0046914
Unigene10539_All	GO:0004812	GO:0005622	GO:0003723	GO:0032555	GO:0006412	GO:0043039
Unigene10543_All	GO:0016787
Unigene10546_All	GO:0006629	GO:0004175	GO:0042306	GO:0044431
Unigene11061_All	GO:0044446	GO:0005634
Unigene11082_All	GO:0004812	GO:0006418	GO:0032559	GO:0044424
Unigene11103_All	GO:0043231	GO:0003676	GO:0016458	GO:0000808	GO:0006260	GO:0000166	GO:0071897
Unigene11104_All	GO:0044424
Unigene11109_All	GO:0005488
Unigene11147_All	GO:0019538	GO:0004175
Unigene11167_All	GO:0017111	GO:0032559	GO:0015629
Unigene11175_All	GO:0003002	GO:0048523	GO:0048592	GO:0007444	GO:0048468	GO:0004888	GO:0007166	GO:0016020	GO:0007346
Unigene11189_All	GO:0043231	GO:0010468	GO:0035114	GO:0007484	GO:0001071	GO:0003677	GO:0007449	GO:0035108	GO:0006351	GO:0003702
Unigene11254_All	GO:0005488
Unigene11281_All	GO:0003676
Unigene11308_All	GO:0006464	GO:0033057	GO:0048729	GO:0004672	GO:0002164	GO:0032559
Unigene11407_All	GO:0030427	GO:0005818	GO:0007267	GO:0070161	GO:0001558	GO:0016198	GO:0007420	GO:0008587	GO:0035148	GO:0035146	GO:0001709	GO:0007019	GO:0015631	GO:0060541	GO:0044444
Unigene11434_All	GO:0006810	GO:0016020	GO:0005216
Unigene11465_All	GO:0003676	GO:0034061	GO:0006260
Unigene11495_All	GO:0000030	GO:0043231	GO:0016020	GO:0006487
Unigene12051_All	GO:0005622	GO:0009987
Unigene12052_All	GO:0016020	GO:0005739
Unigene12054_All	GO:0007043	GO:0007164	GO:0035264	GO:0030036	GO:0008361	GO:0002009	GO:0001703
Unigene12057_All	GO:0044464	GO:0008047	GO:0005488	GO:0009966
Unigene12078_All	GO:0003824
Unigene12097_All	GO:0042802	GO:0006464	GO:0004721	GO:0031090	GO:0043231	GO:0051259	GO:0006796
Unigene12161_All	GO:0043231
Unigene12187_All	GO:0044464	GO:0046914
Unigene12247_All	GO:0044444
Unigene12282_All	GO:0044238	GO:0016853	GO:0005488
Unigene12294_All	GO:0044464
Unigene12299_All	GO:0044464	GO:0022008	GO:0008092	GO:0005102
Unigene12301_All	GO:0005488
Unigene12343_All	GO:0008233
Unigene12402_All	GO:0044260	GO:0003676	GO:0090304
Unigene12424_All	GO:0004871	GO:0005488
Unigene12444_All	GO:0009987	GO:0007447	GO:0035220	GO:0007560
Unigene12451_All	GO:0008047	GO:0000165
Unigene12454_All	GO:0016787
Unigene12465_All	GO:0032559	GO:0043232
Unigene12468_All	GO:0009987	GO:0007399	GO:0016043
Unigene12475_All	GO:0005975	GO:0019203
Unigene12477_All	GO:0046872
Unigene12497_All	GO:0031461	GO:0009886
Unigene12505_All	GO:0016741	GO:0046914	GO:0003676	GO:0043231
Unigene12517_All	GO:0016301	GO:0006950	GO:0005515
Unigene12539_All	GO:0006631	GO:0016705	GO:0031224
Unigene12546_All	GO:0016491	GO:0005777
Unigene12548_All	GO:0016874	GO:0043231	GO:0006412
Unigene12_All	GO:0003824
Unigene14377_All	GO:0007411	GO:0005488	GO:0007420
Unigene14381_All	GO:0005488
Unigene14383_All	GO:0009914	GO:0007186	GO:0006811	GO:0016917	GO:0042221	GO:0031012	GO:0007178	GO:0016020
Unigene14409_All	GO:0006811	GO:0016020
Unigene14441_All	GO:0016776	GO:0019201
Unigene14453_All	GO:0006996	GO:0005488	GO:0044464
Unigene14457_All	GO:0016020	GO:0006810
Unigene14507_All	GO:0010467	GO:0015935	GO:0005198
Unigene14508_All	GO:0016301	GO:0000097	GO:0048513	GO:0032559
Unigene14526_All	GO:0005488
Unigene14531_All	GO:0017111	GO:0000166
Unigene14562_All	GO:0016740
Unigene14588_All	GO:0003676	GO:0043229	GO:0009987
Unigene14608_All	GO:0016772	GO:0006468	GO:0005488	GO:0043234	GO:0023060	GO:0006935	GO:0048511	GO:0007626	GO:0044424	GO:0030534	GO:0019887
Unigene14621_All	GO:0031224	GO:0004871
Unigene14646_All	GO:0030554	GO:0051536	GO:0006145	GO:0046914	GO:0016726	GO:0050662
Unigene14652_All	GO:0044260	GO:0090304
Unigene14653_All	GO:0005622	GO:0008092	GO:0050789
Unigene14659_All	GO:0016787
Unigene14661_All	GO:0016301
Unigene14662_All	GO:0018130	GO:0033013
Unigene14670_All	GO:0007411	GO:0008360	GO:0000166	GO:0002164	GO:0040023	GO:0048806	GO:0009886	GO:0001700	GO:0006897	GO:0007292	GO:0006464	GO:0001738	GO:0010876	GO:0044444	GO:0016477	GO:0008349	GO:0000165
Unigene14673_All	GO:0007276	GO:0003006
Unigene14682_All	GO:0000278	GO:0065008	GO:0006468	GO:0043231	GO:0004672	GO:0051276	GO:0006959	GO:0032559
Unigene14685_All	GO:0048741	GO:0043234	GO:0044456	GO:0007613	GO:0007267	GO:0043005	GO:0004674	GO:0005515	GO:0060491	GO:0007619	GO:0016020	GO:0032559	GO:0006464
Unigene14686_All	GO:0030554	GO:0016491	GO:0044281
Unigene14695_All	GO:0015630	GO:0043005	GO:0032446	GO:0007420	GO:0042551	GO:0003774	GO:0010876	GO:0007017	GO:0051056	GO:0019787	GO:0032559
Unigene14697_All	GO:0015077	GO:0015662	GO:0006754	GO:0005515	GO:0016469
Unigene14718_All	GO:0006810
Unigene14719_All	GO:0046872
Unigene14734_All	GO:0015031	GO:0022892
Unigene14739_All	GO:0016020
Unigene14756_All	GO:0007613	GO:0001751
Unigene14759_All	GO:0015173	GO:0006810	GO:0016020
Unigene14766_All	GO:0008135	GO:0043234	GO:0006413	GO:0044424
Unigene14777_All	GO:0007017	GO:0003774	GO:0032559	GO:0015630
Unigene14788_All	GO:0050794	GO:0044464
Unigene14810_All	GO:0009987	GO:0005488	GO:0016740
Unigene14814_All	GO:0022857	GO:0033176	GO:0006754
Unigene14819_All	GO:0006810
Unigene14821_All	GO:0016791
Unigene14832_All	GO:0030528	GO:0048869	GO:0043231	GO:0007472	GO:0046872	GO:0010468	GO:0007450	GO:0006935	GO:0003677	GO:0035110	GO:0007449	GO:0006350
Unigene14838_All	GO:0016787
Unigene14844_All	GO:0016251	GO:0010468	GO:0043234	GO:0005488
Unigene14848_All	GO:0009987
Unigene14855_All	GO:0004721	GO:0005515	GO:0044237	GO:0044464
Unigene14859_All	GO:0003676	GO:0046914
Unigene14866_All	GO:0003824
Unigene14877_All	GO:0004672
Unigene14890_All	GO:0044238	GO:0015837	GO:0015171
Unigene14892_All	GO:0000122	GO:0021536	GO:0070076	GO:0043231	GO:0032453	GO:0031328	GO:0016741	GO:0001071	GO:0030554	GO:0043392	GO:0043009	GO:0016641	GO:0003713	GO:0043565	GO:0043234	GO:0035258	GO:0010551	GO:0016647
Unigene14904_All	GO:0016853
Unigene14906_All	GO:0005488	GO:0009975	GO:0009124	GO:0016829
Unigene14913_All	GO:0044464
Unigene14914_All	GO:0044448	GO:0030709	GO:0007626	GO:0007267	GO:0007043	GO:0043296	GO:0008283	GO:0008105	GO:0002009	GO:0001700	GO:0070851	GO:0035088	GO:0007619	GO:0043232	GO:0042331	GO:0007399	GO:0033267	GO:0051293	GO:0016776	GO:0045202
Unigene14916_All	GO:0030554	GO:0016491	GO:0044281
Unigene14924_All	GO:0005488	GO:0009059
Unigene14958_All	GO:0042579	GO:0001894	GO:0045986	GO:0016209	GO:0006281	GO:0045104	GO:0032991	GO:0044093	GO:0031982	GO:0022011	GO:0050954	GO:0048232	GO:0035264	GO:0000737	GO:0060122	GO:0010033	GO:0007568	GO:0006801	GO:0042743	GO:0043549	GO:0043066	GO:0006790	GO:0003015	GO:0002376	GO:0009991	GO:0010038	GO:0030005	GO:0030425	GO:0019903	GO:0008585	GO:0046914	GO:0008015	GO:0010894	GO:0000165	GO:0007610	GO:0000305	GO:0009611	GO:0044297	GO:0016020	GO:0044421	GO:0001816
Unigene14960_All	GO:0004428	GO:0005488	GO:0016773	GO:0009987
Unigene14963_All	GO:0006810	GO:0042221
Unigene14967_All	GO:0016773	GO:0044237
Unigene14992_All	GO:0003824
Unigene15017_All	GO:0008152	GO:0016671
Unigene15040_All	GO:0007613	GO:0009060	GO:0005488
Unigene15046_All	GO:0016859	GO:0044267
Unigene15050_All	GO:0043231	GO:0016411	GO:0006639
Unigene15060_All	GO:0005488	GO:0006357	GO:0005634
Unigene15062_All	GO:0015405	GO:0043234	GO:0044464	GO:0017111	GO:0032559	GO:0050789
Unigene15069_All	GO:0032561	GO:0017111
Unigene15075_All	GO:0044427	GO:0010468	GO:0005488	GO:0006325	GO:0033554	GO:0016746	GO:0043231
Unigene15097_All	GO:0043231
Unigene15114_All	GO:0001743	GO:0016337	GO:0007293	GO:0050658	GO:0016021	GO:0006935	GO:0007308	GO:0016334	GO:0050795	GO:0007621	GO:0000030
Unigene15123_All	GO:0006584	GO:0043436	GO:0016831	GO:0048037
Unigene15206_All	GO:0009792	GO:0005488	GO:0048598	GO:0016567	GO:0007178	GO:0044464	GO:0040007	GO:0019787	GO:0016564
Unigene15267_All	GO:0004871	GO:0016787	GO:0009987	GO:0023060
Unigene15268_All	GO:0046872
Unigene15274_All	GO:0016740
Unigene15282_All	GO:0006810	GO:0017111	GO:0016020	GO:0000166
Unigene15304_All	GO:0031980	GO:0016763	GO:0046872	GO:0010468	GO:0005740	GO:0016787	GO:0006464
Unigene15350_All	GO:0016818	GO:0046872
Unigene15355_All	GO:0016859	GO:0044267
Unigene15382_All	GO:0044431	GO:0008376	GO:0016020	GO:0009311
Unigene15419_All	GO:0006915	GO:0060740	GO:0002070	GO:0005515	GO:0050794
Unigene15442_All	GO:0007163	GO:0065008	GO:0003006	GO:0007389	GO:0048468	GO:0050896	GO:0016043	GO:0048477	GO:0044459
Unigene15443_All	GO:0010467	GO:0009987
Unigene15454_All	GO:0023060	GO:0016021	GO:0006935	GO:0004713	GO:0005515	GO:0007431	GO:0007166	GO:0032559	GO:0006464
Unigene15489_All	GO:0017111	GO:0000166	GO:0005215
Unigene15491_All	GO:0030384	GO:0012505	GO:0031090	GO:0016787	GO:0005783	GO:0044425	GO:0044446
Unigene15517_All	GO:0006457	GO:0044424	GO:0050896	GO:0005515	GO:0032559
Unigene15581_All	GO:0051766	GO:0006020	GO:0005515
Unigene15655_All	GO:0004871	GO:0017145	GO:0005515	GO:0008354	GO:0007417	GO:0007043	GO:0005913	GO:0016337	GO:0045137	GO:0016021	GO:0007297	GO:0046872	GO:0019827	GO:0010669	GO:0048667	GO:0008105	GO:0030030	GO:0002009	GO:0001700	GO:0048592	GO:0007309	GO:0035146	GO:0006935	GO:0042995	GO:0007431	GO:0001703	GO:0060541	GO:0007293
Unigene15658_All	GO:0004721	GO:0006796	GO:0006464
Unigene15692_All	GO:0008188	GO:0031224	GO:0007186	GO:0023060
Unigene15695_All	GO:0044464
Unigene15755_All	GO:0004872	GO:0005886	GO:0006810	GO:0044425	GO:0005216
Unigene15762_All	GO:0006350	GO:0050789
Unigene15778_All	GO:0005856	GO:0005515	GO:0009987	GO:0005198
Unigene15807_All	GO:0030371	GO:0006412	GO:0005626	GO:0031224	GO:0003723	GO:0006396	GO:0009127	GO:0045165	GO:0005102	GO:0007281	GO:0003824	GO:0044421
Unigene15819_All	GO:0005198
Unigene15835_All	GO:0070011	GO:0019538
Unigene15852_All	GO:0016881	GO:0060255	GO:0006464
Unigene15890_All	GO:0043231	GO:0006915	GO:0006650	GO:0004091	GO:0044425	GO:0031090	GO:0007275
Unigene15920_All	GO:0005488	GO:0030117	GO:0043231	GO:0015031
Unigene15929_All	GO:0032561	GO:0006810	GO:0035556
Unigene15942_All	GO:0046923	GO:0048193	GO:0004871	GO:0035437	GO:0005798	GO:0031224
Unigene15951_All	GO:0016787
Unigene15970_All	GO:0005488	GO:0006464	GO:0004721	GO:0004672	GO:0006796
Unigene15988_All	GO:0003824
Unigene15989_All	GO:0043234	GO:0046914	GO:0019941	GO:0044424
Unigene16017_All	GO:0005488	GO:0016740
Unigene16067_All	GO:0006351	GO:0005634	GO:0003702
Unigene16081_All	GO:0035097	GO:0043169	GO:0005980	GO:0008287	GO:0004722	GO:0044444	GO:0005978	GO:0006464
Unigene16088_All	GO:0030136	GO:0051234
Unigene16090_All	GO:0046666	GO:0016787	GO:0044267
Unigene16134_All	GO:0016020	GO:0006810	GO:0005215
Unigene16150_All	GO:0009056
Unigene16155_All	GO:0008415	GO:0008152
Unigene16156_All	GO:0043412	GO:0016671
Unigene16158_All	GO:0009987	GO:0006810	GO:0005488	GO:0044424
Unigene16180_All	GO:0008092	GO:0007293	GO:0005856	GO:0005913	GO:0007010	GO:0050839	GO:0016323	GO:0019897
Unigene16186_All	GO:0048102
Unigene16191_All	GO:0035556	GO:0032561	GO:0006810	GO:0017111
Unigene16218_All	GO:0003824
Unigene16299_All	GO:0015031	GO:0022892
Unigene16303_All	GO:0044267	GO:0050896	GO:0005515
Unigene16329_All	GO:0014020	GO:0030859	GO:0004713	GO:0032559	GO:0006464
Unigene16355_All	GO:0032559	GO:0042623
Unigene16365_All	GO:0005488
Unigene16366_All	GO:0006259	GO:0046872	GO:0003676	GO:0003824
Unigene17398_All	GO:0005099	GO:0044464	GO:0032318
Unigene17484_All	GO:0007017	GO:0032991	GO:0000166
Unigene17531_All	GO:0005488	GO:0016043
Unigene17537_All	GO:0016811	GO:0009887	GO:0004871	GO:0030247	GO:0060560	GO:0035151	GO:0006022	GO:0007610
Unigene17545_All	GO:0046474	GO:0016301	GO:0046335	GO:0048513	GO:0046470
Unigene17635_All	GO:0017111	GO:0035556	GO:0044456	GO:0004620	GO:0030136	GO:0007269	GO:0032561
Unigene17675_All	GO:0046872
Unigene17687_All	GO:0008152
Unigene17745_All	GO:0030528	GO:0007626	GO:0043231	GO:0001752	GO:0006959	GO:0006355	GO:0016198	GO:0002118	GO:0006915	GO:0042051	GO:0005488
Unigene17816_All	GO:0046872	GO:0016310	GO:0050664
Unigene18403_All	GO:0016772
Unigene18412_All	GO:0008233
Unigene18416_All	GO:0007399
Unigene18434_All	GO:0009411	GO:0033683	GO:0031981	GO:0000723	GO:0000781	GO:0004520	GO:0000725	GO:0006298	GO:0005515	GO:0007131	GO:0000109	GO:0043566
Unigene18440_All	GO:0044427	GO:0010468	GO:0006325	GO:0003676	GO:0043231
Unigene18519_All	GO:0016741
Unigene18565_All	GO:0007166	GO:0016020	GO:0004888
Unigene18634_All	GO:0048856
Unigene18661_All	GO:0006405	GO:0000956	GO:0005515	GO:0006950	GO:0043231	GO:0044444
Unigene18662_All	GO:0006810
Unigene18671_All	GO:0016023	GO:0031224	GO:0006810
Unigene18703_All	GO:0015631	GO:0005813	GO:0000922
Unigene18706_All	GO:0009605	GO:0007626	GO:0008360	GO:0048812	GO:0043231	GO:0006357	GO:0007424	GO:0060560	GO:0003006	GO:0045165	GO:0035150	GO:0002118	GO:0003676	GO:0046872	GO:0003702	GO:0005694	GO:0042802	GO:0035146	GO:0042335	GO:0042051	GO:0016564
Unigene18743_All	GO:0044464
Unigene18771_All	GO:0006810
Unigene18776_All	GO:0003676	GO:0044464	GO:0046914
Unigene18798_All	GO:0031228	GO:0004175	GO:0019538
Unigene18800_All	GO:0005488	GO:0004672	GO:0044446	GO:0050794	GO:0006974	GO:0006464
Unigene18809_All	GO:0008233	GO:0005488	GO:0043231	GO:0008152
Unigene18818_All	GO:0010468	GO:0003676	GO:0043231
Unigene18826_All	GO:0016740
Unigene18831_All	GO:0010468	GO:0006351	GO:0004879	GO:0046914	GO:0003677	GO:0001071	GO:0043231
Unigene18843_All	GO:0046872	GO:0007143	GO:0008092
Unigene18851_All	GO:0016772
Unigene18863_All	GO:0032502	GO:0032501
Unigene18871_All	GO:0031224	GO:0051605	GO:0070011
Unigene18_All	GO:0004871	GO:0006464	GO:0004672	GO:0031224	GO:0023060	GO:0032559
Unigene19401_All	GO:0017111	GO:0035556	GO:0044456	GO:0004620	GO:0030136	GO:0007269	GO:0032561
Unigene19404_All	GO:0009987	GO:0048513
Unigene19512_All	GO:0044238	GO:0046872	GO:0004629	GO:0060089	GO:0023060
Unigene19590_All	GO:0016020
Unigene19593_All	GO:0023060	GO:0060089	GO:0045168	GO:0007476	GO:0005615	GO:0001752	GO:0007143	GO:0005515	GO:0007389
Unigene19618_All	GO:0005488
Unigene19653_All	GO:0008144	GO:0051937	GO:0042428	GO:0016021	GO:0005326	GO:0008504	GO:0008080	GO:0015291	GO:0042749	GO:0042417	GO:0019336	GO:0032502
Unigene19673_All	GO:0016740	GO:0008152
Unigene19692_All	GO:0045104	GO:0043229
Unigene19732_All	GO:0031980	GO:0016776	GO:0006796	GO:0032555	GO:0006754	GO:0005515	GO:0019205
Unigene19818_All	GO:0042995
Unigene19829_All	GO:0046914
Unigene19870_All	GO:0003723
Unigene20961_All	GO:0005488
Unigene21040_All	GO:0070011
Unigene21069_All	GO:0003676
Unigene21096_All	GO:0003676	GO:0003824	GO:0006259
Unigene21106_All	GO:0032561	GO:0043623	GO:0007017	GO:0017111	GO:0032991	GO:0015630
Unigene21116_All	GO:0006909	GO:0021914	GO:0019538	GO:0016787
Unigene21143_All	GO:0005515	GO:0003676
Unigene21190_All	GO:0006810	GO:0017111	GO:0000166	GO:0005215
Unigene21221_All	GO:0005488
Unigene21225_All	GO:0005488
Unigene21241_All	GO:0005488	GO:0003824
Unigene21274_All	GO:0005626	GO:0016021	GO:0008509	GO:0051234
Unigene21283_All	GO:0005488
Unigene21290_All	GO:0006260	GO:0004175	GO:0019538	GO:0046914	GO:0003676	GO:0034061
Unigene21292_All	GO:0048232
Unigene21302_All	GO:0019866	GO:0046872	GO:0006810	GO:0031224
Unigene21303_All	GO:0005488
Unigene21363_All	GO:0051179	GO:0005488	GO:0023060	GO:0003008	GO:0050794	GO:0007154	GO:0005737
Unigene21365_All	GO:0005488
Unigene21372_All	GO:0005488	GO:0008152
Unigene21890_All	GO:0046872	GO:0031224	GO:0016337
Unigene21931_All	GO:0006810	GO:0031224
Unigene21934_All	GO:0016421	GO:0019842	GO:0006631	GO:0032559
Unigene21943_All	GO:0009314	GO:0003676	GO:0000725	GO:0043231	GO:0042221	GO:0042623	GO:0006996	GO:0032559
Unigene22072_All	GO:0030005	GO:0044421	GO:0004175	GO:0019538	GO:0005515	GO:0006950
Unigene22086_All	GO:0046872	GO:0031224	GO:0004175	GO:0023060
Unigene22087_All	GO:0031981	GO:0030528	GO:0005515	GO:0006397	GO:0043068	GO:0005737	GO:0003676	GO:0008380	GO:0032559	GO:0006915	GO:0045449	GO:0042623	GO:0030529
Unigene22091_All	GO:0046914	GO:0010468	GO:0001071	GO:0048812	GO:0044464
Unigene22103_All	GO:0032583	GO:0048812	GO:0000166	GO:0010557	GO:0030518	GO:0070603	GO:0034728	GO:0005678	GO:0048513	GO:0003676	GO:0004386	GO:0005694	GO:0006338	GO:0042623	GO:0031010
Unigene22105_All	GO:0008092	GO:0030032	GO:0009887	GO:0008064	GO:0005737	GO:0016020
Unigene22106_All	GO:0031224	GO:0005275
Unigene22108_All	GO:0033036	GO:0032991	GO:0007043	GO:0043296	GO:0008283	GO:0008092	GO:0045217	GO:0031224	GO:0007292	GO:0035090	GO:0030859	GO:0042995	GO:0007431	GO:0042051	GO:0060541	GO:0048598	GO:0008593
Unigene22110_All	GO:0035556	GO:0032561	GO:0004620	GO:0016192
Unigene22113_All	GO:0048812	GO:0044444	GO:0048513
Unigene22115_All	GO:0031224
Unigene22120_All	GO:0050877	GO:0030528	GO:0043231	GO:0023060
Unigene22125_All	GO:0019941	GO:0016790
Unigene22132_All	GO:0031224	GO:0004871
Unigene22133_All	GO:0035264	GO:0005083	GO:0044464	GO:0032011
Unigene22134_All	GO:0035264	GO:0005083	GO:0044464	GO:0032011
Unigene22137_All	GO:0009987	GO:0016772
Unigene22141_All	GO:0048523	GO:0006350	GO:0032502
Unigene22143_All	GO:0002027	GO:0010552	GO:0007169	GO:0043231	GO:0016575	GO:0010893	GO:0003677	GO:0010866	GO:0009746	GO:0050796	GO:0031669	GO:0006631
Unigene22144_All	GO:0016772	GO:0000166
Unigene22146_All	GO:0010468	GO:0006351	GO:0003677	GO:0001071	GO:0043231
Unigene22148_All	GO:0016787
Unigene22150_All	GO:0006810
Unigene22152_All	GO:0051234	GO:0005740	GO:0031224	GO:0050136	GO:0006091
Unigene22160_All	GO:0005488
Unigene22170_All	GO:0016787
Unigene22178_All	GO:0005789	GO:0006464	GO:0016758
Unigene22180_All	GO:0005975	GO:0044237	GO:0016773	GO:0000166
Unigene22181_All	GO:0005488
Unigene22183_All	GO:0051234	GO:0043231
Unigene22194_All	GO:0016817
Unigene22195_All	GO:0005049	GO:0022892	GO:0043231	GO:0015031
Unigene22198_All	GO:0009987	GO:0048856	GO:0032501
Unigene22199_All	GO:0044237	GO:0016616	GO:0048037	GO:0044238	GO:0044425
Unigene22205_All	GO:0048511	GO:0007626	GO:0005515	GO:0007179	GO:0016055	GO:0007297	GO:0008306	GO:0007249	GO:0031461	GO:0007067	GO:0000904	GO:0007224	GO:0019787	GO:0006508	GO:0030703	GO:0035466	GO:0007293	GO:0043066
Unigene22206_All	GO:0004812	GO:0043169	GO:0003723	GO:0006418	GO:0032559	GO:0044424
Unigene22208_All	GO:0043234	GO:0006259	GO:0009165	GO:0016728	GO:0051262	GO:0043280	GO:0032559
Unigene22224_All	GO:0016568	GO:0043231	GO:0010468	GO:0016274	GO:0035247
Unigene22248_All	GO:0044464	GO:0046914
Unigene22257_All	GO:0006810	GO:0048731	GO:0009888	GO:0006996	GO:0016021	GO:0051452	GO:0007155	GO:0005216	GO:0003006	GO:0007166
Unigene22261_All	GO:0005488	GO:0006909
Unigene22268_All	GO:0016274	GO:0006479
Unigene22282_All	GO:0016757	GO:0016020
Unigene22293_All	GO:0046872	GO:0070838	GO:0004871	GO:0005218	GO:0031224	GO:0006875
Unigene22306_All	GO:0051234	GO:0005875	GO:0043231	GO:0044444	GO:0007017	GO:0003774	GO:0032559
Unigene22307_All	GO:0031224	GO:0005488	GO:0043231	GO:0023060	GO:0009880	GO:0048592	GO:0007090	GO:0019827	GO:0007448	GO:0035161	GO:0003006	GO:0007560	GO:0004888	GO:0007166
Unigene22310_All	GO:0003676	GO:0043170	GO:0044238
Unigene22319_All	GO:0005488	GO:0016779
Unigene22328_All	GO:0007472	GO:0043231
Unigene22335_All	GO:0016787	GO:0005488
Unigene22361_All	GO:0046872
Unigene22369_All	GO:0002526	GO:0034358
Unigene22884_All	GO:0044424	GO:0008287	GO:0019888	GO:0043227	GO:0023060
Unigene22895_All	GO:0003676	GO:0034061	GO:0006259
Unigene22902_All	GO:0004091	GO:0031090	GO:0006650
Unigene22909_All	GO:0007297	GO:0030036	GO:0006897	GO:0015630
Unigene22912_All	GO:0006810	GO:0016020	GO:0005216
Unigene22916_All	GO:0005488	GO:0034645	GO:0090304	GO:0016779
Unigene22940_All	GO:0007166	GO:0005515	GO:0043231	GO:0044237	GO:0044425	GO:0006897	GO:0050790	GO:0048523	GO:0044444	GO:0032502
Unigene22946_All	GO:0003676	GO:0006259
Unigene22963_All	GO:0005488
Unigene22984_All	GO:0031224	GO:0004888
Unigene22988_All	GO:0046872	GO:0016020
Unigene22994_All	GO:0030247	GO:0031224	GO:0006022
Unigene22998_All	GO:0007166	GO:0002165	GO:0031224	GO:0004930
Unigene23009_All	GO:0042625	GO:0000166	GO:0008152	GO:0016020
Unigene23027_All	GO:0005875	GO:0007017	GO:0003774	GO:0032559
Unigene23032_All	GO:0019899	GO:0032561	GO:0030695
Unigene23042_All	GO:0031224	GO:0042625	GO:0046872	GO:0009206	GO:0005548	GO:0006869	GO:0032559
Unigene23043_All	GO:0006629
Unigene23046_All	GO:0046914	GO:0043232	GO:0005515	GO:0043231	GO:0031224	GO:0032446	GO:0019787
Unigene23056_All	GO:0001709	GO:0050789	GO:0006281	GO:0007126	GO:0003006
Unigene23065_All	GO:0044238	GO:0016020	GO:0016757
Unigene23067_All	GO:0000323
Unigene23110_All	GO:0006952	GO:0031224	GO:0004872	GO:0005488	GO:0023060
Unigene23111_All	GO:0044464	GO:0008047	GO:0005488	GO:0009966
Unigene23119_All	GO:0004672	GO:0000166
Unigene23123_All	GO:0046914	GO:0016741
Unigene23142_All	GO:0007219	GO:0043408
Unigene23148_All	GO:0044464
Unigene23152_All	GO:0044238	GO:0046872	GO:0004629	GO:0060089	GO:0023060
Unigene23155_All	GO:0005622	GO:0016874
Unigene23170_All	GO:0004673	GO:0016070	GO:0030554	GO:0023060	GO:0003676	GO:0004871	GO:0016310	GO:0010467
Unigene23171_All	GO:0017111	GO:0010038	GO:0015691	GO:0044446	GO:0031090	GO:0015082
Unigene23172_All	GO:0017111
Unigene23178_All	GO:0032011	GO:0044464	GO:0005083
Unigene23191_All	GO:0007275	GO:0008484	GO:0044431
Unigene23203_All	GO:0046620	GO:0045926	GO:0005488	GO:0022402	GO:0051726	GO:0023033	GO:0044459	GO:0001745	GO:0007444	GO:0007165	GO:0008283
Unigene23205_All	GO:0016337	GO:0032531	GO:0016021	GO:0046872	GO:0044459	GO:0042995	GO:0007448	GO:0030703	GO:0007166
Unigene23208_All	GO:0005488
Unigene23209_All	GO:0030035	GO:0004871	GO:0019904	GO:0008092	GO:0023060	GO:0016772
Unigene23215_All	GO:0030054
Unigene23217_All	GO:0044464	GO:0046914
Unigene23219_All	GO:0005515	GO:0050794	GO:0040007
Unigene23228_All	GO:0046872
Unigene23236_All	GO:0010608	GO:0005488	GO:0006915	GO:0030490
Unigene23243_All	GO:0006810	GO:0015291	GO:0016021	GO:0005326
Unigene23251_All	GO:0004721	GO:0006796
Unigene23253_All	GO:0044424
Unigene23256_All	GO:0016787
Unigene23261_All	GO:0004871	GO:0006464	GO:0004713	GO:0032559
Unigene23265_All	GO:0000377	GO:0050953	GO:0003676	GO:0030532	GO:0016604
Unigene23271_All	GO:0005488
Unigene23282_All	GO:0005488	GO:0016651	GO:0022904	GO:0005746
Unigene23287_All	GO:0009888	GO:0017111	GO:0000166	GO:0044424	GO:0009855
Unigene23289_All	GO:0007411	GO:0004871	GO:0005515	GO:0016337	GO:0007389	GO:0016021	GO:0007154	GO:0046872	GO:0042051	GO:0030516	GO:0031345
Unigene23292_All	GO:0006259	GO:0003676	GO:0003824
Unigene23293_All	GO:0005488
Unigene23321_All	GO:0031589	GO:0016020	GO:0007365	GO:0008238
Unigene23324_All	GO:0005488
Unigene23329_All	GO:0006259	GO:0005488	GO:0022403	GO:0006974
Unigene23343_All	GO:0004721	GO:0006796
Unigene23361_All	GO:0016757
Unigene23364_All	GO:0005488	GO:0009887	GO:0044424
Unigene23366_All	GO:0043231	GO:0006357	GO:0032446	GO:0031461
Unigene23372_All	GO:0003676	GO:0043170	GO:0044238
Unigene23375_All	GO:0003723	GO:0010467	GO:0044464	GO:0016891	GO:0017111	GO:0032559
Unigene23376_All	GO:0045181	GO:0030554	GO:0006536	GO:0046914	GO:0051540
Unigene23377_All	GO:0035051	GO:0031016	GO:0001840	GO:0043010	GO:0045165	GO:0021983	GO:0007418	GO:0033336	GO:0003002	GO:0042472	GO:0048762	GO:0006935	GO:0042995	GO:0035239	GO:0042692	GO:0004872	GO:0043113
Unigene23382_All	GO:0016020
Unigene23383_All	GO:0009987
Unigene23386_All	GO:0050658	GO:0010259	GO:0005488	GO:0042441	GO:0007034	GO:0006996
Unigene23395_All	GO:0046914	GO:0030554	GO:0008152	GO:0003824	GO:0051536
Unigene23397_All	GO:0012501	GO:0005488	GO:0023060
Unigene23398_All	GO:0016020	GO:0044424	GO:0008047	GO:0060089
Unigene23405_All	GO:0008152	GO:0006950	GO:0005506	GO:0016209
Unigene23408_All	GO:0006464	GO:0016301	GO:0043231	GO:0000166
Unigene23413_All	GO:0005096
Unigene23416_All	GO:0007444	GO:0009653
Unigene23422_All	GO:0005488	GO:0044464
Unigene23423_All	GO:0006259	GO:0033554	GO:0032561	GO:0004003	GO:0032559	GO:0007346
Unigene23465_All	GO:0006935	GO:0030674	GO:0005102	GO:0007169	GO:0048667	GO:0044424
Unigene23466_All	GO:0048513	GO:0048666	GO:0009653
Unigene23467_All	GO:0031224	GO:0004888
Unigene23473_All	GO:0005488	GO:0008152
Unigene23477_All	GO:0046872
Unigene23480_All	GO:0007411	GO:0043005	GO:0004871	GO:0006796	GO:0060541	GO:0004725	GO:0016020	GO:0006464
Unigene23483_All	GO:0016407
Unigene23491_All	GO:0008092	GO:0050794	GO:0040007
Unigene23495_All	GO:0005488	GO:0019852	GO:0044459	GO:0044444	GO:0006064	GO:0004033	GO:0006081
Unigene23502_All	GO:0031981
Unigene23513_All	GO:0016773
Unigene23525_All	GO:0012501	GO:0005488	GO:0044464
Unigene23527_All	GO:0009207	GO:0042623	GO:0032559
Unigene23535_All	GO:0009987	GO:0046872	GO:0016879	GO:0044464	GO:0043412
Unigene23538_All	GO:0043231	GO:0044238	GO:0044260	GO:0046872	GO:0016874
Unigene23555_All	GO:0006810	GO:0044464
Unigene23558_All	GO:0006810
Unigene23560_All	GO:0002566	GO:0007131	GO:0017111	GO:0000019	GO:0000726	GO:0008629	GO:0030983	GO:0000288	GO:0009207	GO:0007128	GO:0032559	GO:0051255	GO:0007292	GO:0048232	GO:0007140	GO:0032404	GO:0043073	GO:0000794	GO:0032300	GO:0002204	GO:0045143
Unigene23563_All	GO:0030528	GO:0005488	GO:0007476	GO:0044444	GO:0033674	GO:0010769	GO:0010975	GO:0007166
Unigene23569_All	GO:0008092	GO:0031032	GO:0015630	GO:0000070	GO:0000768	GO:0031674	GO:0048513	GO:0014706	GO:0005198
Unigene23571_All	GO:0046872	GO:0004175	GO:0019538	GO:0031980
Unigene23573_All	GO:0010468	GO:0006351	GO:0003677	GO:0001071	GO:0043231
Unigene23584_All	GO:0042551	GO:0015631	GO:0007017	GO:0005813	GO:0017111	GO:0032559
Unigene23585_All	GO:0006952	GO:0031224	GO:0004872	GO:0005488	GO:0023060
Unigene23586_All	GO:0042598	GO:0043231
Unigene23589_All	GO:0016772	GO:0005488
Unigene23590_All	GO:0032502
Unigene23592_All	GO:0006810
Unigene23593_All	GO:0016773	GO:0016310	GO:0032559	GO:0019318	GO:0044424
Unigene23594_All	GO:0034062	GO:0016591	GO:0006351	GO:0003676
Unigene23611_All	GO:0007411	GO:0004871	GO:0005515	GO:0016337	GO:0007389	GO:0016021	GO:0007154	GO:0046872	GO:0042051	GO:0030516	GO:0031345
Unigene23612_All	GO:0006935	GO:0007631	GO:0005488	GO:0004871	GO:0008039	GO:0044464	GO:0035272
Unigene23613_All	GO:0004672	GO:0000166
Unigene23614_All	GO:0009057	GO:0006457	GO:0050896	GO:0005515	GO:0016462	GO:0032559	GO:0044424
Unigene23617_All	GO:0015031	GO:0043234	GO:0005488
Unigene23625_All	GO:0003676	GO:0006259
Unigene23628_All	GO:0004674	GO:0006464	GO:0032559
Unigene23632_All	GO:0044464	GO:0008047	GO:0023060
Unigene23636_All	GO:0046914
Unigene23646_All	GO:0046872	GO:0006464	GO:0004672	GO:0032559
Unigene23648_All	GO:0010970	GO:0016192	GO:0003774	GO:0032559	GO:0015630
Unigene23651_All	GO:0006519	GO:0010507	GO:0005515	GO:0006874	GO:0016236	GO:0006516	GO:0030162	GO:0005626	GO:0044431	GO:0007612	GO:0015802	GO:0051604	GO:0007040	GO:0044267	GO:0000323	GO:0044092	GO:0006897	GO:0005768	GO:0042995	GO:0001505	GO:0031227	GO:0044459	GO:0030136	GO:0042391	GO:0006644	GO:0007215	GO:0006677	GO:0043066	GO:0050905
Unigene23662_All	GO:0005488
Unigene23663_All	GO:0006935	GO:0016020	GO:0004888
Unigene23673_All	GO:0007189	GO:0016021	GO:0008227
Unigene23675_All	GO:0046872	GO:0001703	GO:0008092	GO:0010927
Unigene23705_All	GO:0005488
Unigene23709_All	GO:0006633	GO:0044439	GO:0016620	GO:0005488	GO:0016020
Unigene23713_All	GO:0016491	GO:0006520
Unigene23718_All	GO:0005856	GO:0005515	GO:0009987	GO:0005198
Unigene23720_All	GO:0030054	GO:0005488	GO:0043256	GO:0007155
Unigene23726_All	GO:0003676	GO:0043170	GO:0044238	GO:0003824
Unigene23728_All	GO:0044421	GO:0006909	GO:0043498	GO:0061135	GO:0009620
Unigene23730_All	GO:0005267	GO:0009583	GO:0007626	GO:0030001	GO:0030534	GO:0007635	GO:0042749	GO:0050804	GO:0048588	GO:0042391	GO:0005887	GO:0005488	GO:0005244	GO:0007606	GO:0007617
Unigene23732_All	GO:0005088	GO:0006915	GO:0007266	GO:0005622	GO:0005515
Unigene23733_All	GO:0009314	GO:0006281	GO:0043234	GO:0044267	GO:0044428	GO:0003824
Unigene23736_All	GO:0046914	GO:0032991	GO:0030528	GO:0000166	GO:0043231	GO:0003886	GO:0006575	GO:0006355	GO:0008283	GO:0031062	GO:0032776	GO:0000775	GO:0043565	GO:0006790	GO:0043566	GO:0019899	GO:0031061
Unigene23737_All	GO:0046872
Unigene23741_All	GO:0016568	GO:0010468	GO:0043234	GO:0005488	GO:0043231
Unigene23743_All	GO:0009987
Unigene23744_All	GO:0001737
Unigene23745_All	GO:0050896	GO:0005515	GO:0031980	GO:0044267	GO:0017111	GO:0048534	GO:0032559
Unigene23756_All	GO:0015082	GO:0046872	GO:0003824
Unigene23761_All	GO:0009987	GO:0007276	GO:0005488	GO:0050789	GO:0043170	GO:0016787	GO:0044424
Unigene23765_All	GO:0005488
Unigene23767_All	GO:0006629	GO:0016620	GO:0005777	GO:0016020
Unigene23779_All	GO:0031224	GO:0005275
Unigene23787_All	GO:0016874
Unigene23791_All	GO:0050794
Unigene23792_All	GO:0030528	GO:0006357	GO:0043231	GO:0010557	GO:0001071	GO:0003676	GO:0003002	GO:0060180	GO:0009790	GO:0007619	GO:0006935	GO:0022008	GO:0007431
Unigene23795_All	GO:0003676
Unigene23797_All	GO:0005488
Unigene23800_All	GO:0048741	GO:0044459	GO:0045202	GO:0003779	GO:0015629	GO:0030427
Unigene23807_All	GO:0009987	GO:0043229	GO:0005737
Unigene23813_All	GO:0031032	GO:0046872	GO:0006935	GO:0042551	GO:0033267	GO:0016491	GO:0048812	GO:0044444	GO:0016020
Unigene23819_All	GO:0007166	GO:0051004	GO:0044260	GO:0010982	GO:0016125	GO:0007266	GO:0034385	GO:0034377	GO:0010985	GO:0031327	GO:0032934	GO:0034364	GO:0015914	GO:0045806	GO:0010915	GO:0009895	GO:0070325	GO:0010901	GO:0071830	GO:0010896	GO:0004857	GO:0055092	GO:0032375
Unigene23826_All	GO:0032559	GO:0042623
Unigene23827_All	GO:0051234	GO:0031967	GO:0031090	GO:0043231	GO:0031224	GO:0044444
Unigene23831_All	GO:0016647	GO:0006598
Unigene23838_All	GO:0043231	GO:0043234	GO:0043021	GO:0006473	GO:0006355
Unigene23839_All	GO:0016251	GO:0010468	GO:0043231	GO:0006352
Unigene23842_All	GO:0043169	GO:0008289	GO:0016301	GO:0007186	GO:0023060	GO:0006796
Unigene23843_All	GO:0006259
Unigene23845_All	GO:0031224	GO:0042625	GO:0046872	GO:0009206	GO:0005548	GO:0006869	GO:0032559
Unigene23854_All	GO:0007450	GO:0032583	GO:0005515	GO:0016020	GO:0016055	GO:0007365	GO:0010259	GO:0005576	GO:0009584	GO:0001654	GO:0006915	GO:0006935	GO:0008589	GO:0046620	GO:0007476
Unigene23855_All	GO:0010468	GO:0006351	GO:0043234	GO:0005488	GO:0001071	GO:0007178	GO:0043231
Unigene23858_All	GO:0004673	GO:0006468	GO:0023060	GO:0032559
Unigene23866_All	GO:0004175	GO:0019538	GO:0043231
Unigene23882_All	GO:0005576
Unigene23885_All	GO:0030246	GO:0009987
Unigene23889_All	GO:0043169	GO:0006464	GO:0016628	GO:0004674	GO:0032559	GO:0051301
Unigene23891_All	GO:0006476	GO:0043231	GO:0016811	GO:0048646	GO:0010468	GO:0048513	GO:0006325
Unigene23892_All	GO:0016874	GO:0006412
Unigene23895_All	GO:0016740
Unigene23901_All	GO:0005815	GO:0005875	GO:0007017	GO:0003774
Unigene23902_All	GO:0006351	GO:0007166	GO:0030528	GO:0048859	GO:0043231	GO:0010557	GO:0003006	GO:0010468	GO:0001071	GO:0009792	GO:0048592	GO:0003677	GO:0007399	GO:0007472
Unigene23903_All	GO:0016407
Unigene23906_All	GO:0015926	GO:0019887	GO:0005515	GO:0006006
Unigene23912_All	GO:0019897	GO:0007166
Unigene23913_All	GO:0032501	GO:0032502
Unigene23921_All	GO:0003824
Unigene23922_All	GO:0006383	GO:0030528	GO:0003676	GO:0005667
Unigene23926_All	GO:0006325	GO:0003676	GO:0043231	GO:0010467
Unigene23936_All	GO:0015031	GO:0046914
Unigene23939_All	GO:0009987
Unigene23947_All	GO:0006935	GO:0016337	GO:0032501	GO:0005515	GO:0016020
Unigene23951_All	GO:0031224	GO:0042625	GO:0009206	GO:0006811	GO:0032559
Unigene23955_All	GO:0006909	GO:0003676
Unigene23961_All	GO:0005515
Unigene23966_All	GO:0016874
Unigene23974_All	GO:0005099	GO:0044464	GO:0032318
Unigene23976_All	GO:0006259	GO:0046872	GO:0003676	GO:0003824
Unigene23984_All	GO:0003676	GO:0034645	GO:0090304
Unigene23985_All	GO:0001700	GO:0014706	GO:0048592	GO:0016337	GO:0005488	GO:0070161	GO:0002164	GO:0000768
Unigene23991_All	GO:0007411	GO:0070011	GO:0007414	GO:0046872	GO:0007476	GO:0016485
Unigene23996_All	GO:0016491	GO:0044237
Unigene23998_All	GO:0005488
Unigene23_All	GO:0044248
Unigene24000_All	GO:0031124	GO:0005849	GO:0003824
Unigene24009_All	GO:0012505	GO:0005488	GO:0006810	GO:0005634
Unigene24011_All	GO:0004518
Unigene24012_All	GO:0016874	GO:0005488	GO:0006412
Unigene24013_All	GO:0005488	GO:0043231	GO:0051276	GO:0051325	GO:0042623	GO:0007059	GO:0000785	GO:0004386	GO:0044430
Unigene24016_All	GO:0005488	GO:0008152
Unigene24020_All	GO:0015299	GO:0044464	GO:0006812
Unigene24021_All	GO:0016810
Unigene24024_All	GO:0005488	GO:0016407
Unigene24025_All	GO:0044464	GO:0032446	GO:0019787	GO:0043169
Unigene24030_All	GO:0008135	GO:0032561	GO:0043231	GO:0017111	GO:0006414
Unigene24034_All	GO:0043231	GO:0005488
Unigene24042_All	GO:0005488
Unigene24045_All	GO:0043169	GO:0044464	GO:0032446	GO:0019787
Unigene24057_All	GO:0007472	GO:0031224	GO:0032989	GO:0048511	GO:0042302	GO:0007610
Unigene24064_All	GO:0002090	GO:0032446	GO:0044089	GO:0008593	GO:0016874	GO:0005102	GO:0016198	GO:0044424
Unigene24065_All	GO:0016653	GO:0046914	GO:0008152	GO:0000166
Unigene24074_All	GO:0000166
Unigene24082_All	GO:0043231	GO:0016811	GO:0010468
Unigene24099_All	GO:0060180	GO:0005488	GO:0007126	GO:0001775	GO:0007613	GO:0045297	GO:0065007	GO:0006997	GO:0008306
Unigene24101_All	GO:0007411	GO:0043231	GO:0001894	GO:0046914	GO:0045449	GO:0009887	GO:0007169	GO:0001071	GO:0003677	GO:0001700	GO:0006928	GO:0006351	GO:0001708
Unigene24102_All	GO:0046872	GO:0043231	GO:0070011
Unigene24120_All	GO:0046872	GO:0044464	GO:0015924
Unigene24136_All	GO:0005488	GO:0009887	GO:0044424
Unigene24138_All	GO:0005488	GO:0006464	GO:0004721	GO:0043232	GO:0043231	GO:0006796
Unigene24140_All	GO:0000030	GO:0005783	GO:0006487
Unigene24150_All	GO:0004721	GO:0004871	GO:0006796	GO:0006464
Unigene24151_All	GO:0003824
Unigene24157_All	GO:0016829	GO:0009124	GO:0004872	GO:0000166
Unigene24159_All	GO:0045926	GO:0035556	GO:0005488	GO:0006915	GO:0022402	GO:0005913	GO:0001745	GO:0043232	GO:0045570	GO:0016310	GO:0016197	GO:0007178	GO:0008283	GO:0007346
Unigene24160_All	GO:0046872	GO:0004497	GO:0009987	GO:0008152	GO:0016020
Unigene24164_All	GO:0016020
Unigene24166_All	GO:0043296	GO:0009954	GO:0007043	GO:0001885	GO:0007143	GO:0035150
Unigene24171_All	GO:0031224	GO:0005275
Unigene24174_All	GO:0005488	GO:0016301
Unigene24197_All	GO:0031224	GO:0016337	GO:0048667	GO:0000768	GO:0014706	GO:0046666
Unigene24199_All	GO:0016879	GO:0044464	GO:0043412	GO:0005488
Unigene24221_All	GO:0031224
Unigene24228_All	GO:0035264	GO:0005488	GO:0010212	GO:0007165
Unigene24234_All	GO:0048741	GO:0043112	GO:0042133	GO:0007626	GO:0007399	GO:0006536	GO:0009448	GO:0016831	GO:0048037	GO:0009605
Unigene24240_All	GO:0016020
Unigene24246_All	GO:0016787
Unigene24251_All	GO:0005488	GO:0016740	GO:0006310
Unigene24253_All	GO:0050896	GO:0019900	GO:0000165	GO:0046872	GO:0004712
Unigene24257_All	GO:0005739	GO:0007292	GO:0016903	GO:0040009	GO:0006897	GO:0008152	GO:0009790
Unigene24263_All	GO:0019538	GO:0004175
Unigene24266_All	GO:0009653	GO:0030100	GO:0005515	GO:0001944	GO:0016874	GO:0048534	GO:0042063	GO:0050767	GO:0003002	GO:0021953	GO:0016567	GO:0021517	GO:0031410	GO:0009790	GO:0048665	GO:0021515
Unigene24272_All	GO:0008168
Unigene24273_All	GO:0009987	GO:0005488	GO:0015031
Unigene24276_All	GO:0044464	GO:0032446	GO:0019787	GO:0043169
Unigene24278_All	GO:0006643	GO:0016301	GO:0006796
Unigene24282_All	GO:0001700	GO:0048592	GO:0016337	GO:0016020	GO:0002164	GO:0000768
Unigene24283_All	GO:0005488	GO:0022892	GO:0016817	GO:0016020
Unigene24298_All	GO:0005488	GO:0016740
Unigene24299_All	GO:0046914	GO:0008152	GO:0016491	GO:0043232
Unigene24300_All	GO:0044267	GO:0050896	GO:0005515
Unigene24302_All	GO:0012501	GO:0004672	GO:0046872	GO:0032559	GO:0006464	GO:0050794	GO:0004519	GO:0031227	GO:0030968
Unigene24303_All	GO:0016624	GO:0008152
Unigene24305_All	GO:0016740
Unigene24311_All	GO:0016757
Unigene24316_All	GO:0044238	GO:0016757	GO:0044464
Unigene24324_All	GO:0042995	GO:0032401	GO:0048856
Unigene24334_All	GO:0015631	GO:0007052
Unigene24339_All	GO:0005488
Unigene24347_All	GO:0034641	GO:0044238	GO:0003824
Unigene24349_All	GO:0004553	GO:0030247	GO:0006026	GO:0043167
Unigene24353_All	GO:0030864	GO:0008092	GO:0005198
Unigene24363_All	GO:0008026	GO:0032555	GO:0003678	GO:0009987
Unigene24364_All	GO:0006810
Unigene24370_All	GO:0004672
Unigene24373_All	GO:0044238	GO:0046872	GO:0004629	GO:0060089	GO:0023060
Unigene2560_All	GO:0005875	GO:0007017	GO:0003774	GO:0032559
Unigene2561_All	GO:0006476	GO:0016811
Unigene2583_All	GO:0007017	GO:0032991	GO:0000166
Unigene25885_All	GO:0017111
Unigene25887_All	GO:0005488	GO:0043232	GO:0023060
Unigene25892_All	GO:0031224
Unigene25894_All	GO:0043231	GO:0003712	GO:0043234	GO:0004468	GO:0046914	GO:0006355	GO:0016251	GO:0016570
Unigene25899_All	GO:0034593	GO:0003676	GO:0006796	GO:0033267	GO:0007269	GO:0046030	GO:0006897	GO:0012505
Unigene25906_All	GO:0016787
Unigene25907_All	GO:0015405	GO:0006810	GO:0031224	GO:0017111	GO:0032559
Unigene25911_All	GO:0016879	GO:0044464	GO:0043412
Unigene25916_All	GO:0005215
Unigene25917_All	GO:0065008	GO:0004674
Unigene25918_All	GO:0012501	GO:0006996	GO:0005739	GO:0008152
Unigene25922_All	GO:0016802	GO:0044237
Unigene25927_All	GO:0016787	GO:0005488
Unigene25928_All	GO:0031981	GO:0006354	GO:0030528	GO:0005515	GO:0000186	GO:0008629	GO:0000267	GO:0010468	GO:0009411	GO:0003676	GO:0004386	GO:0006289	GO:0032559	GO:0043234	GO:0010212	GO:0000305	GO:0042623	GO:0043954	GO:0000187
Unigene25930_All	GO:0007166	GO:0016020	GO:0004888
Unigene25932_All	GO:0008047	GO:0043087	GO:0009966	GO:0044464
Unigene25933_All	GO:0008135
Unigene25936_All	GO:0006281	GO:0003676	GO:0006352	GO:0004003	GO:0009416	GO:0005667	GO:0005700	GO:0007067	GO:0050794	GO:0032559	GO:0003702
Unigene25937_All	GO:0043231	GO:0010468	GO:0031016	GO:0001539	GO:0043565	GO:0030073	GO:0009855	GO:0006351	GO:0003351
Unigene25942_All	GO:0031224
Unigene25943_All	GO:0005488
Unigene25993_All	GO:0004721	GO:0007049	GO:0046914	GO:0006796	GO:0006464
Unigene26122_All	GO:0043231	GO:0043234	GO:0010468	GO:0003677	GO:0048812	GO:0006350
Unigene2635_All	GO:0016458	GO:0016810	GO:0046914	GO:0051287	GO:0044424	GO:0006464
Unigene2661_All	GO:0007219	GO:0043408
Unigene26884_All	GO:0046914	GO:0003676	GO:0005737	GO:0005626
Unigene26895_All	GO:0043231	GO:0006357	GO:0046914	GO:0016279	GO:0006479	GO:0006325
Unigene26904_All	GO:0003676	GO:0043170	GO:0044238
Unigene26905_All	GO:0044464	GO:0004871	GO:0046914
Unigene26908_All	GO:0048741	GO:0043112	GO:0042133	GO:0007626	GO:0007399	GO:0006536	GO:0009448	GO:0016831	GO:0009605
Unigene26911_All	GO:0005488
Unigene26915_All	GO:0017111	GO:0043231	GO:0006259	GO:0044427	GO:0046872	GO:0035561
Unigene26918_All	GO:0005488
Unigene26923_All	GO:0031012
Unigene26924_All	GO:0016740
Unigene26933_All	GO:0016491	GO:0005506	GO:0008152	GO:0000166
Unigene26938_All	GO:0005488	GO:0044267	GO:0003824
Unigene26943_All	GO:0044464	GO:0000030	GO:0006486
Unigene26944_All	GO:0009062	GO:0016747	GO:0005759	GO:0016616	GO:0015630
Unigene26945_All	GO:0005099	GO:0046872	GO:0044464	GO:0032318
Unigene26948_All	GO:0008152	GO:0016628	GO:0046914
Unigene26956_All	GO:0004672	GO:0000166
Unigene26967_All	GO:0030005	GO:0005506	GO:0008152	GO:0000041	GO:0003824
Unigene26969_All	GO:0016020
Unigene26980_All	GO:0032561	GO:0006810	GO:0035556
Unigene26985_All	GO:0003676
Unigene26990_All	GO:0016491	GO:0008152	GO:0005506
Unigene26991_All	GO:0004872
Unigene26996_All	GO:0005488	GO:0007126	GO:0015630	GO:0000741	GO:0007308	GO:0007052	GO:0044430
Unigene26_All	GO:0043231	GO:0006915	GO:0045807	GO:0005515	GO:0044444	GO:0008152	GO:0007275
Unigene27000_All	GO:0016020
Unigene27005_All	GO:0043231	GO:0009987
Unigene27015_All	GO:0032561	GO:0001751	GO:0019856	GO:0008360	GO:0006220	GO:0016597	GO:0043408	GO:0006929	GO:0004086	GO:0009064	GO:0019827	GO:0001700	GO:0032559	GO:0000904	GO:0016812	GO:0016743	GO:0044444
Unigene27018_All	GO:0016653	GO:0044444	GO:0044237
Unigene27025_All	GO:0044464	GO:0046914
Unigene27028_All	GO:0000278	GO:0044448	GO:0032991	GO:0010004	GO:0007043	GO:0005913	GO:0045165	GO:0016337	GO:0051301	GO:0005543	GO:0007297	GO:0008105	GO:0002009	GO:0035088	GO:0007309	GO:0007399
Unigene27038_All	GO:0005488
Unigene27039_All	GO:0009124	GO:0009975	GO:0005488	GO:0016829
Unigene27043_All	GO:0060089	GO:0010468	GO:0006351	GO:0003676	GO:0001071	GO:0043231	GO:0023060
Unigene27046_All	GO:0015020	GO:0043231	GO:0035250	GO:0016020	GO:0044238
Unigene27052_All	GO:0006464	GO:0007166	GO:0005515	GO:0004713	GO:0016021	GO:0032559
Unigene27055_All	GO:0009415
Unigene27060_All	GO:0016020	GO:0018175	GO:0070566
Unigene27063_All	GO:0005515	GO:0009987
Unigene27064_All	GO:0006810	GO:0015291	GO:0016021	GO:0005326
Unigene27065_All	GO:0007472	GO:0007297	GO:0060541	GO:0007010	GO:0050794	GO:0007509
Unigene27066_All	GO:0044464	GO:0046914
Unigene27069_All	GO:0005488
Unigene27074_All	GO:0006810	GO:0006629	GO:0043231	GO:0044459	GO:0006775	GO:0042802	GO:0044444
Unigene27082_All	GO:0005488
Unigene27085_All	GO:0040009	GO:0007592	GO:0040011	GO:0017111	GO:0002164
Unigene27090_All	GO:0005515	GO:0044464	GO:0009987	GO:0023060
Unigene27093_All	GO:0007166	GO:0016020	GO:0005515	GO:0004888
Unigene27101_All	GO:0003723	GO:0010467	GO:0009536	GO:0005198	GO:0033279
Unigene27103_All	GO:0009987	GO:0016604	GO:0003677
Unigene27104_All	GO:0005667	GO:0006352
Unigene27106_All	GO:0005488	GO:0016301
Unigene27113_All	GO:0000278	GO:0005515	GO:0000226	GO:0044444	GO:0044267	GO:0032559	GO:0015630
Unigene27117_All	GO:0044464	GO:0016740
Unigene27137_All	GO:0006897	GO:0043232
Unigene27139_All	GO:0046914	GO:0019538	GO:0008235	GO:0006810
Unigene27158_All	GO:0044238	GO:0015837	GO:0031224	GO:0015171
Unigene27168_All	GO:0004872	GO:0004713	GO:0016020	GO:0000166
Unigene27170_All	GO:0005768	GO:0046872	GO:0015629
Unigene27187_All	GO:0016491	GO:0034605	GO:0044444	GO:0008152	GO:0000166	GO:0015630
Unigene27188_All	GO:0008233
Unigene27193_All	GO:0048856
Unigene27206_All	GO:0009987
Unigene27212_All	GO:0006810	GO:0015291	GO:0016021	GO:0005326
Unigene27213_All	GO:0005267	GO:0008152	GO:0030001	GO:0003824	GO:0044424
Unigene27217_All	GO:0004871
Unigene27218_All	GO:0016647	GO:0043231	GO:0030554	GO:0016741	GO:0006482	GO:0010468	GO:0016641
Unigene27234_All	GO:0044448	GO:0030528	GO:0007417	GO:0014017	GO:0001745	GO:0007409	GO:0010468	GO:0007405	GO:0051301	GO:0050896	GO:0050767	GO:0043229	GO:0001754
Unigene27245_All	GO:0000278	GO:0031023	GO:0043234	GO:0006357	GO:0003676	GO:0044427
Unigene27246_All	GO:0016879	GO:0044464	GO:0043412	GO:0005488
Unigene27264_All	GO:0010468	GO:0006351	GO:0003677	GO:0001071	GO:0007275	GO:0043231
Unigene27269_All	GO:0032561	GO:0017111
Unigene27271_All	GO:0016079	GO:0030136
Unigene27280_All	GO:0007411	GO:0004871	GO:0005515	GO:0016337	GO:0007389	GO:0016021	GO:0007154	GO:0046872	GO:0042051	GO:0030516	GO:0031345
Unigene27285_All	GO:0006259	GO:0046872	GO:0003677	GO:0044464	GO:0034061
Unigene27289_All	GO:0043231	GO:0016020
Unigene27290_All	GO:0016740
Unigene27314_All	GO:0044464	GO:0005488	GO:0009966	GO:0030695	GO:0035556
Unigene27316_All	GO:0009987	GO:0005488
Unigene27318_All	GO:0046872
Unigene27320_All	GO:0015031	GO:0022892
Unigene27327_All	GO:0006497	GO:0003824
Unigene27367_All	GO:0009987	GO:0006810
Unigene2736_All	GO:0005488
Unigene27374_All	GO:0044464	GO:0000030	GO:0006486
Unigene27378_All	GO:0005488	GO:0016020
Unigene2737_All	GO:0031224
Unigene27390_All	GO:0006560	GO:0006536	GO:0016645
Unigene27425_All	GO:0009888	GO:0009855
Unigene27445_All	GO:0006259	GO:0005488
Unigene27451_All	GO:0016787
Unigene2745_All	GO:0009987	GO:0005488	GO:0005768	GO:0016023
Unigene27465_All	GO:0006909	GO:0048193	GO:0030695
Unigene27475_All	GO:0030001	GO:0031224
Unigene27515_All	GO:0016246	GO:0070918	GO:0016891	GO:0030326	GO:0001763	GO:0044424	GO:0030323	GO:0035195	GO:0055001	GO:0048646	GO:0005488
Unigene27521_All	GO:0003824
Unigene27530_All	GO:0004714	GO:0006464	GO:0008283	GO:0031224	GO:0032559	GO:0007169
Unigene27535_All	GO:0016627	GO:0008152
Unigene27552_All	GO:0044267	GO:0044424	GO:0005515	GO:0032559
Unigene27569_All	GO:0005488
Unigene27571_All	GO:0030554	GO:0016726	GO:0046872	GO:0051536	GO:0006145	GO:0050662
Unigene27572_All	GO:0009653	GO:0030217	GO:0005102	GO:0016021	GO:0009790	GO:0050789	GO:0007399	GO:0022414
Unigene27574_All	GO:0005975	GO:0016782	GO:0030166	GO:0031224	GO:0007169	GO:0060446
Unigene27591_All	GO:0031224	GO:0042625	GO:0009206	GO:0006811	GO:0032559
Unigene27601_All	GO:0032561	GO:0017111
Unigene27603_All	GO:0005488
Unigene27619_All	GO:0005488	GO:0043232
Unigene27634_All	GO:0015144	GO:0044464	GO:0006810
Unigene27637_All	GO:0004553	GO:0030247	GO:0006026	GO:0043167
Unigene27642_All	GO:0001700	GO:0014706	GO:0048592	GO:0016337	GO:0005488	GO:0070161	GO:0002164	GO:0000768
Unigene27651_All	GO:0005488
Unigene27652_All	GO:0000166
Unigene27653_All	GO:0046914	GO:0019538	GO:0004175
Unigene27685_All	GO:0005856	GO:0005924	GO:0006909	GO:0008092	GO:0007010
Unigene27691_All	GO:0006810	GO:0023033	GO:0031224
Unigene27694_All	GO:0016627	GO:0008152
Unigene27703_All	GO:0017111	GO:0010038	GO:0015691	GO:0044446	GO:0031090	GO:0015082
Unigene27710_All	GO:0048731	GO:0004871	GO:0031224	GO:0048869
Unigene27716_All	GO:0006810
Unigene27719_All	GO:0005488	GO:0043231	GO:0055094	GO:0010468	GO:0010893	GO:0010874
Unigene27720_All	GO:0043234
Unigene27769_All	GO:0005887	GO:0005488	GO:0005267	GO:0030001
Unigene27770_All	GO:0007276	GO:0006024	GO:0007224	GO:0015020	GO:0005488	GO:0006041	GO:0015012	GO:0007178	GO:0005789	GO:0008375
Unigene27776_All	GO:0010558	GO:0004661	GO:0043234	GO:0018342	GO:0051726	GO:0046914	GO:0008289	GO:0008283	GO:0010033
Unigene27793_All	GO:0005083	GO:0046914	GO:0032012	GO:0044424
Unigene27798_All	GO:0070161	GO:0007154	GO:0044444	GO:0005515	GO:0023060
Unigene27807_All	GO:0005515	GO:0009987	GO:0016853	GO:0005783
Unigene27811_All	GO:0005488	GO:0044238	GO:0016874	GO:0044237
Unigene27813_All	GO:0008233	GO:0044238
Unigene27818_All	GO:0006259	GO:0003676	GO:0043231	GO:0016462	GO:0032559
Unigene27822_All	GO:0005488	GO:0043231	GO:0045202
Unigene27824_All	GO:0008344	GO:0016198	GO:0010769
Unigene27826_All	GO:0019787	GO:0046914
Unigene27830_All	GO:0006810	GO:0006629
Unigene27831_All	GO:0031224	GO:0048731
Unigene27832_All	GO:0006464	GO:0007166	GO:0004672	GO:0032559
Unigene27837_All	GO:0046872
Unigene27841_All	GO:0070011
Unigene27850_All	GO:0005488	GO:0007411	GO:0044464	GO:0023060
Unigene27851_All	GO:0016740
Unigene27854_All	GO:0005739	GO:0000166	GO:0004812	GO:0006418
Unigene27859_All	GO:0010468	GO:0006351	GO:0003677	GO:0001071	GO:0043231
Unigene27860_All	GO:0004175	GO:0019538	GO:0005739	GO:0000166
Unigene27864_All	GO:0005488
Unigene27865_All	GO:0005737	GO:0005198
Unigene27870_All	GO:0005488
Unigene27875_All	GO:0005488	GO:0043231	GO:0007126	GO:0048232	GO:0034660	GO:0043186	GO:0006306	GO:0016787
Unigene2788_All	GO:0008152	GO:0044444	GO:0016811
Unigene2819_All	GO:0046914	GO:0051540	GO:0008152	GO:0003824	GO:0000166
Unigene2855_All	GO:0008415	GO:0042254	GO:0030684
Unigene2889_All	GO:0016567	GO:0019787
Unigene28938_All	GO:0046872
Unigene29015_All	GO:0005488
Unigene29136_All	GO:0016787
Unigene29152_All	GO:0004527	GO:0005488	GO:0006139	GO:0034061
Unigene29352_All	GO:0017111
Unigene29356_All	GO:0046872	GO:0003676	GO:0009987
Unigene29388_All	GO:0017111	GO:0046914	GO:0032561
Unigene29398_All	GO:0003676	GO:0004672	GO:0009267	GO:0006260	GO:0034061	GO:0002700	GO:0006914	GO:0032559	GO:0006464
Unigene29413_All	GO:0005635
Unigene29415_All	GO:0005856	GO:0004672	GO:0046872	GO:0032655	GO:0015631	GO:0003006	GO:0032559	GO:0006464
Unigene29417_All	GO:0016491
Unigene29424_All	GO:0009987	GO:0005488	GO:0044424	GO:0044421
Unigene29428_All	GO:0005488
Unigene29434_All	GO:0006259	GO:0046872	GO:0003676	GO:0003824
Unigene29439_All	GO:0016192
Unigene29444_All	GO:0031224	GO:0006041	GO:0015012	GO:0007365	GO:0006023	GO:0007178	GO:0005789	GO:0008375
Unigene29451_All	GO:0007447	GO:0032991	GO:0043231	GO:0007423	GO:0010468	GO:0008593	GO:0003677	GO:0048800	GO:0007478	GO:0006351	GO:0003702
Unigene29455_All	GO:0042802	GO:0043234	GO:0046914	GO:0050931	GO:0031982	GO:0004091	GO:0016567	GO:0044444	GO:0019787
Unigene29456_All	GO:0005488	GO:0032453	GO:0010484	GO:0070076	GO:0043966
Unigene29459_All	GO:0007166	GO:0008066	GO:0031224	GO:0023060
Unigene29462_All	GO:0007606	GO:0009586	GO:0016021	GO:0007186	GO:0046872	GO:0005543	GO:0005548	GO:0019829	GO:0051234	GO:0043954	GO:0005790
Unigene29464_All	GO:0004518	GO:0006281
Unigene29475_All	GO:0003676
Unigene29478_All	GO:0003824
Unigene29479_All	GO:0016788
Unigene29480_All	GO:0005737	GO:0009966	GO:0035466
Unigene29497_All	GO:0007411	GO:0042051	GO:0048489	GO:0030516	GO:0007154
Unigene29505_All	GO:0031224	GO:0043062	GO:0023060	GO:0007476	GO:0048588	GO:0005768	GO:0016023	GO:0019904	GO:0006897	GO:0007431	GO:0004888	GO:0008406	GO:0007166
Unigene29515_All	GO:0008375
Unigene29550_All	GO:0032991	GO:0005488	GO:0000723	GO:0000781	GO:0005700	GO:0000785	GO:0006351
Unigene29555_All	GO:0005488
Unigene29561_All	GO:0016020
Unigene29564_All	GO:0005488	GO:0006901	GO:0022892	GO:0030136	GO:0030119	GO:0001505	GO:0015031
Unigene29572_All	GO:0005488
Unigene29576_All	GO:0004721	GO:0006796	GO:0006464
Unigene29579_All	GO:0017111	GO:0032559	GO:0015629
Unigene29588_All	GO:0044464	GO:0032446	GO:0019787	GO:0043169
Unigene29589_All	GO:0005871
Unigene29593_All	GO:0005488
Unigene29600_All	GO:0017111	GO:0031224	GO:0032559
Unigene29630_All	GO:0031224	GO:0042625	GO:0046872	GO:0009206	GO:0005548	GO:0006869	GO:0032559
Unigene29641_All	GO:0006810	GO:0031224
Unigene29651_All	GO:0050896	GO:0023060	GO:0001775	GO:0005615	GO:0043623	GO:0005515	GO:0016020
Unigene29675_All	GO:0046914	GO:0022892	GO:0016787	GO:0008152	GO:0004312
Unigene29679_All	GO:0001505	GO:0005543	GO:0030136	GO:0006887
Unigene29691_All	GO:0016020	GO:0071944	GO:0005215
Unigene29702_All	GO:0023061	GO:0015804	GO:0015718	GO:0031224	GO:0015711	GO:0005275	GO:0045202	GO:0007619
Unigene29707_All	GO:0001897	GO:0032991	GO:0006915	GO:0003676	GO:0031669	GO:0046872	GO:0015711	GO:0008289	GO:0005515	GO:0051657	GO:0048037	GO:0044421
Unigene29719_All	GO:0046914
Unigene29726_All	GO:0044456	GO:0007626	GO:0005262	GO:0034704	GO:0008016	GO:0008049	GO:0009584	GO:0016192	GO:0007165	GO:0070838	GO:0050804	GO:0001505	GO:0008582	GO:0044459	GO:0042044
Unigene29733_All	GO:0003002	GO:0044448	GO:0007472	GO:0008360	GO:0008544	GO:0032989	GO:0030036	GO:0005884	GO:0042302	GO:0031012	GO:0031589
Unigene29738_All	GO:0015082	GO:0000041
Unigene29747_All	GO:0006909	GO:0043498	GO:0009620
Unigene29748_All	GO:0016301	GO:0006796
Unigene29755_All	GO:0044238	GO:0016787
Unigene29766_All	GO:0019899	GO:0032561	GO:0030695
Unigene29789_All	GO:0005488
Unigene2981_All	GO:0006810	GO:0015291	GO:0016021	GO:0005326
Unigene29833_All	GO:0005488	GO:0017111
Unigene29850_All	GO:0005856	GO:0004672	GO:0006468	GO:0023033	GO:0032559
Unigene29854_All	GO:0046914	GO:0016307	GO:0043231
Unigene29868_All	GO:0048806	GO:0033057	GO:0048729	GO:0005578	GO:0071944
Unigene29872_All	GO:0034062	GO:0046914	GO:0003676	GO:0001882	GO:0043231	GO:0010467
Unigene29881_All	GO:0030384	GO:0001727	GO:0019932
Unigene29883_All	GO:0005083	GO:0048193	GO:0043231	GO:0032011
Unigene29886_All	GO:0003824
Unigene29896_All	GO:0003676	GO:0043170	GO:0044238
Unigene29901_All	GO:0044464
Unigene29902_All	GO:0044260	GO:0044238
Unigene29907_All	GO:0015405	GO:0006810	GO:0031224	GO:0005253	GO:0017111	GO:0032559
Unigene29912_All	GO:0017111	GO:0032559	GO:0015629
Unigene29995_All	GO:0006476	GO:0016585
Unigene2999_All	GO:0006259	GO:0010468	GO:0003676	GO:0043231	GO:0016462	GO:0032559
Unigene30537_All	GO:0003729	GO:0046914	GO:0051536	GO:0006446	GO:0016836
Unigene30547_All	GO:0016740
Unigene30554_All	GO:0030247	GO:0006022
Unigene30563_All	GO:0006606	GO:0005488	GO:0022892
Unigene30566_All	GO:0016765	GO:0032559	GO:0006399
Unigene30571_All	GO:0031966	GO:0019899	GO:0016567	GO:0019787	GO:0000266
Unigene30583_All	GO:0051234	GO:0005740	GO:0031224	GO:0050136	GO:0006091
Unigene30599_All	GO:0004672	GO:0006464	GO:0032559
Unigene30612_All	GO:0008092	GO:0030032	GO:0019094	GO:0048812	GO:0030017
Unigene30626_All	GO:0005488
Unigene30632_All	GO:0004672	GO:0006464	GO:0032559
Unigene30641_All	GO:0006952	GO:0004872	GO:0005488	GO:0044425	GO:0023060
Unigene30642_All	GO:0017111	GO:0000166
Unigene30692_All	GO:0005272	GO:0005887	GO:0030001
Unigene3070_All	GO:0006310	GO:0006281	GO:0043073	GO:0007143	GO:0000166	GO:0008134	GO:0007281	GO:0006351	GO:0007128	GO:0007140
Unigene30745_All	GO:0042302
Unigene30777_All	GO:0070838	GO:0004871	GO:0043231	GO:0031224	GO:0005261	GO:0005217
Unigene30798_All	GO:0043234	GO:0044267	GO:0009887	GO:0005515	GO:0044444	GO:0000166
Unigene30852_All	GO:0043062	GO:0016020	GO:0007267	GO:0045202
Unigene30899_All	GO:0005488	GO:0044424
Unigene30913_All	GO:0015629	GO:0071944
Unigene31113_All	GO:0030384	GO:0016301	GO:0019932
Unigene31150_All	GO:0044464	GO:0008047	GO:0009966
Unigene31168_All	GO:0016884	GO:0019359	GO:0016787	GO:0032559
Unigene31217_All	GO:0006259	GO:0004518	GO:0006974
Unigene31266_All	GO:0004871	GO:0006464	GO:0004721	GO:0043232	GO:0005515	GO:0006796	GO:0044425
Unigene31275_All	GO:0007450	GO:0032583	GO:0007178	GO:0016055	GO:0007365	GO:0010259	GO:0009584	GO:0031224	GO:0001654	GO:0006915	GO:0006935	GO:0008589	GO:0043394	GO:0046620	GO:0007476	GO:0031012
Unigene31278_All	GO:0005488
Unigene31304_All	GO:0043005	GO:0044297	GO:0016198	GO:0006928	GO:0007431	GO:0004888
Unigene3137_All	GO:0005488	GO:0043231	GO:0006479	GO:0018024	GO:0005700	GO:0048812	GO:0048513
Unigene31390_All	GO:0003676
Unigene31429_All	GO:0005488
Unigene31431_All	GO:0005488
Unigene31458_All	GO:0044459	GO:0006810	GO:0044444	GO:0005253	GO:0034702
Unigene31461_All	GO:0031981	GO:0006354	GO:0030528	GO:0005515	GO:0000186	GO:0008629	GO:0000267	GO:0010468	GO:0009411	GO:0003676	GO:0004386	GO:0006289	GO:0032559	GO:0043234	GO:0010212	GO:0000305	GO:0042623	GO:0043954	GO:0000187
Unigene31479_All	GO:0007166	GO:0031224	GO:0023060	GO:0016907
Unigene31637_All	GO:0005198
Unigene31638_All	GO:0048038	GO:0043169	GO:0051536	GO:0006091	GO:0031304	GO:0016649	GO:0006635	GO:0051234	GO:0005759	GO:0006950
Unigene31666_All	GO:0006396	GO:0005515
Unigene31669_All	GO:0006519	GO:0048037	GO:0008483
Unigene31672_All	GO:0019866	GO:0051234	GO:0043169	GO:0043231	GO:0031224	GO:0005626	GO:0003824	GO:0022900
Unigene31722_All	GO:0005488
Unigene31742_All	GO:0005488
Unigene31788_All	GO:0034062	GO:0032481	GO:0003676	GO:0001882	GO:0031349	GO:0010467
Unigene32376_All	GO:0016020	GO:0007155
Unigene32391_All	GO:0044424	GO:0005515	GO:0033036	GO:0001745
Unigene32394_All	GO:0003677
Unigene32403_All	GO:0004428	GO:0005488	GO:0016773	GO:0009987
Unigene32414_All	GO:0016787
Unigene32430_All	GO:0009987	GO:0046914	GO:0051235	GO:0009798	GO:0033036	GO:0051234	GO:0001736	GO:0044424	GO:0016020
Unigene32440_All	GO:0046914	GO:0003676	GO:0043231
Unigene32444_All	GO:0016020
Unigene32470_All	GO:0006996	GO:0005488	GO:0006796	GO:0005768	GO:0016791	GO:0006650	GO:0031090	GO:0010975	GO:0007610
Unigene32479_All	GO:0003824
Unigene32482_All	GO:0044248
Unigene32497_All	GO:0031224	GO:0006041	GO:0015012	GO:0007365	GO:0006023	GO:0007178	GO:0005783	GO:0008375
Unigene32508_All	GO:0004175	GO:0006464	GO:0004713	GO:0007167	GO:0016020	GO:0032559
Unigene32509_All	GO:0016246	GO:0005515	GO:0006401	GO:0043231	GO:0006379	GO:0007365	GO:0031332	GO:0043234	GO:0008135	GO:0035195	GO:0007399	GO:0044444
Unigene32510_All	GO:0006810
Unigene32511_All	GO:0043231
Unigene32515_All	GO:0051234	GO:0031224	GO:0050136	GO:0022904	GO:0005746
Unigene32531_All	GO:0016491	GO:0044237
Unigene32553_All	GO:0015405	GO:0006810	GO:0031224	GO:0016628	GO:0017111	GO:0008152	GO:0032559
Unigene32578_All	GO:0005488
Unigene32588_All	GO:0002526	GO:0016020	GO:0004866	GO:0030203	GO:0044424
Unigene32595_All	GO:0010467	GO:0001935	GO:0006639	GO:0010543	GO:0043005	GO:0043405	GO:0008289	GO:0048167	GO:0006996	GO:0042157	GO:0001558	GO:0031103	GO:0031348	GO:0015914	GO:0019935	GO:0046872	GO:0055092	GO:0010872	GO:0008203	GO:0010596	GO:0005539	GO:0071830	GO:0012502	GO:0006979	GO:0008047	GO:0070848	GO:0034377	GO:0043066	GO:0050880	GO:0042802	GO:0034385	GO:0006897	GO:0070325	GO:0009897	GO:0008092	GO:0034645	GO:0006182	GO:0007166	GO:0034370	GO:0048514	GO:0031331	GO:0046983	GO:0015248	GO:0010874	GO:0007266	GO:0010894	GO:0006875	GO:0015630	GO:0044297
Unigene32597_All	GO:0032991	GO:0032989	GO:0007043	GO:0045570	GO:0065008	GO:0043296	GO:0001752	GO:0007635	GO:0008285	GO:0001736	GO:0001700	GO:0035088	GO:0008104	GO:0007560	GO:0002780	GO:0005488	GO:0044444	GO:0045202
Unigene32604_All	GO:0031461	GO:0009886
Unigene32615_All	GO:0009888	GO:0006956	GO:0043234	GO:0005856	GO:0004871	GO:0030195	GO:0022603	GO:0005198	GO:0030246
Unigene32649_All	GO:0046914
Unigene32657_All	GO:0003899	GO:0043234	GO:0003676	GO:0044427	GO:0034061	GO:0051320	GO:0034399	GO:0006271	GO:0012505	GO:0000726
Unigene32668_All	GO:0006810	GO:0005488	GO:0033333	GO:0043234	GO:0048858	GO:0003143	GO:0010927	GO:0009855	GO:0044464	GO:0032401
Unigene32673_All	GO:0046914
Unigene32680_All	GO:0003824	GO:0043169
Unigene32690_All	GO:0016772
Unigene32701_All	GO:0006810
Unigene32720_All	GO:0006259	GO:0051276	GO:0030983
Unigene32727_All	GO:0043231	GO:0003676	GO:0010468	GO:0048513	GO:0048666	GO:0009653
Unigene32736_All	GO:0008092	GO:0033205	GO:0045172	GO:0008356	GO:0048513	GO:0051641	GO:0044424	GO:0071842
Unigene32737_All	GO:0022402	GO:0046872	GO:0008092
Unigene32738_All	GO:0004871	GO:0044459	GO:0015276	GO:0006810	GO:0031224
Unigene32746_All	GO:0031224	GO:0042625	GO:0046872	GO:0009206	GO:0005548	GO:0006869	GO:0032559
Unigene32758_All	GO:0006259	GO:0008233	GO:0046872	GO:0003676
Unigene32761_All	GO:0046914	GO:0003676	GO:0043231
Unigene3276_All	GO:0070697	GO:0007183	GO:0007179	GO:0005160	GO:0034405	GO:0005072	GO:0001933	GO:0006915	GO:0007090	GO:0000578	GO:0002376	GO:0019899	GO:0030509	GO:0044444	GO:0010466	GO:0046332
Unigene32777_All	GO:0044464	GO:0004872
Unigene3278_All	GO:0009987
Unigene32812_All	GO:0016772	GO:0000075	GO:0003712	GO:0043234	GO:0010468	GO:0006325
Unigene32819_All	GO:0006629	GO:0005488	GO:0043231	GO:0044444	GO:0016020
Unigene32821_All	GO:0003824
Unigene32827_All	GO:0005515	GO:0048859	GO:0016055	GO:0045570	GO:0000902	GO:0008283	GO:0016337	GO:0007389	GO:0035151	GO:0031224	GO:0006464	GO:0030859	GO:0007472	GO:0035556	GO:0048104
Unigene32832_All	GO:0010468	GO:0043231
Unigene32833_All	GO:0023033	GO:0016020	GO:0007275	GO:0007613	GO:0009124	GO:0007612	GO:0004016	GO:0007268	GO:0006950	GO:0065007
Unigene32836_All	GO:0006259	GO:0008233	GO:0003676
Unigene32839_All	GO:0006260	GO:0043169	GO:0003676	GO:0043231	GO:0034061
Unigene32841_All	GO:0006281
Unigene32846_All	GO:0016604	GO:0046914	GO:0006261	GO:0043232	GO:0022403	GO:0003916	GO:0032559
Unigene32847_All	GO:0016491	GO:0000166
Unigene32853_All	GO:0044464	GO:0046914
Unigene32857_All	GO:0046872	GO:0070838	GO:0004871	GO:0005218	GO:0031224	GO:0006875
Unigene32863_All	GO:0060089	GO:0005626	GO:0007409	GO:0050851	GO:0031252	GO:0007169	GO:0030036	GO:0005924	GO:0019902	GO:0006915	GO:0016049	GO:0044444	GO:0016477	GO:0019900
Unigene32864_All	GO:0006909	GO:0006351	GO:0046914	GO:0003677	GO:0001071	GO:0044464
Unigene32865_All	GO:0030313	GO:0008066	GO:0006810	GO:0031224	GO:0005231
Unigene32867_All	GO:0008135
Unigene32872_All	GO:0005488	GO:0005681	GO:0000377	GO:0045069	GO:0006397	GO:0034518	GO:0016246
Unigene32874_All	GO:0005262	GO:0046872	GO:0034704	GO:0070838
Unigene3315_All	GO:0004675	GO:0006464	GO:0044464	GO:0007167	GO:0032559
Unigene3326_All	GO:0015405	GO:0032561	GO:0031224	GO:0017111	GO:0032559
Unigene3334_All	GO:0008152	GO:0016874
Unigene3335_All	GO:0044424	GO:0005092
Unigene3337_All	GO:0003824
Unigene3342_All	GO:0004872	GO:0005488	GO:0006350
Unigene3364_All	GO:0043234	GO:0019887	GO:0006468	GO:0016772
Unigene3366_All	GO:0007411	GO:0007166	GO:0045596	GO:0005515	GO:0048664	GO:0021529	GO:0043231	GO:0006357	GO:0003309	GO:0003312	GO:0003310	GO:0001708	GO:0001071	GO:0048545	GO:0045687	GO:0014037	GO:0021545	GO:0003677	GO:0009746	GO:0016477	GO:0021915	GO:0021782
Unigene3381_All	GO:0035556	GO:0000323	GO:0004871	GO:0032561	GO:0030139	GO:0004620	GO:0006810	GO:0048770
Unigene33907_All	GO:0016491	GO:0044464	GO:0008152
Unigene33911_All	GO:0006629	GO:0043227	GO:0004672	GO:0016787	GO:0006775	GO:0044424
Unigene33918_All	GO:0010467	GO:0015934	GO:0005198
Unigene33963_All	GO:0010467	GO:0030529	GO:0005198
Unigene33997_All	GO:0032561	GO:0043623	GO:0007017	GO:0017111	GO:0032991	GO:0015630
Unigene34016_All	GO:0019318	GO:0015926
Unigene34023_All	GO:0006260	GO:0003676	GO:0034061
Unigene34040_All	GO:0003824
Unigene3413_All	GO:0017111	GO:0043234	GO:0015630	GO:0001909	GO:0043623	GO:0009207	GO:0032561	GO:0044444	GO:0007017	GO:0042287
Unigene34147_All	GO:0016020
Unigene34150_All	GO:0070011
Unigene34151_All	GO:0016787
Unigene3415_All	GO:0016787
Unigene34183_All	GO:0005488
Unigene34212_All	GO:0010467	GO:0015934	GO:0005198
Unigene34254_All	GO:0032559	GO:0050896
Unigene34305_All	GO:0016620	GO:0008152
Unigene3430_All	GO:0042254
Unigene3446_All	GO:0031224
Unigene34758_All	GO:0004871	GO:0016773	GO:0032559	GO:0006007
Unigene34775_All	GO:0000785	GO:0003676	GO:0034728	GO:0010467	GO:0022613	GO:0030529	GO:0005198
Unigene34779_All	GO:0003676	GO:0010467	GO:0015935	GO:0005198
Unigene34782_All	GO:0043169	GO:0010467	GO:0030529	GO:0005198
Unigene34786_All	GO:0003676	GO:0010467	GO:0015935	GO:0005198
Unigene34836_All	GO:0008152	GO:0031224	GO:0050136	GO:0043231
Unigene34867_All	GO:0010467	GO:0030529	GO:0005198
Unigene34872_All	GO:0006412	GO:0030529
Unigene34921_All	GO:0043021	GO:0006448	GO:0008135	GO:0006449	GO:0018205
Unigene3494_All	GO:0043229
Unigene3498_All	GO:0006412	GO:0043234	GO:0015630	GO:0016049	GO:0000070	GO:0007052	GO:0007143	GO:0008135	GO:0044444	GO:0030529	GO:0048102	GO:0044430
Unigene35101_All	GO:0006412	GO:0030529
Unigene3511_All	GO:0008380
Unigene3518_All	GO:0005488	GO:0016301
Unigene35213_All	GO:0022613	GO:0006412	GO:0005198	GO:0033279
Unigene35370_All	GO:0004553	GO:0006952	GO:0008219	GO:0009056
Unigene35432_All	GO:0000785	GO:0003676	GO:0034728	GO:0043231
Unigene35565_All	GO:0010467	GO:0030529	GO:0005198
Unigene35613_All	GO:0005488	GO:0008283	GO:0051726	GO:0043231	GO:0010467	GO:0015935	GO:0051707	GO:0005198
Unigene35633_All	GO:0070011	GO:0019538
Unigene3567_All	GO:0031224
Unigene35696_All	GO:0010467	GO:0030529	GO:0005198
Unigene35701_All	GO:0010467	GO:0030529	GO:0005198
Unigene35702_All	GO:0019866	GO:0051234	GO:0043231	GO:0031224	GO:0050136	GO:0022904
Unigene35743_All	GO:0010467	GO:0030529	GO:0019843	GO:0005198
Unigene3582_All	GO:0003724	GO:0003676	GO:0030529	GO:0042623	GO:0032559	GO:0015630	GO:0022618
Unigene35885_All	GO:0016787	GO:0005488
Unigene35978_All	GO:0010467	GO:0030529	GO:0005198
Unigene35992_All	GO:0010467	GO:0030529	GO:0005198
Unigene36027_All	GO:0030529
Unigene36048_All	GO:0010467	GO:0015934	GO:0005198
Unigene3606_All	GO:0015630	GO:0016616	GO:0009062	GO:0005759	GO:0048037	GO:0016836
Unigene36094_All	GO:0010467	GO:0030529	GO:0005198
Unigene36104_All	GO:0031224
Unigene36112_All	GO:0010467	GO:0005198	GO:0033279
Unigene36113_All	GO:0044267	GO:0044424	GO:0050896	GO:0005515	GO:0032559
Unigene36118_All	GO:0043231	GO:0010467	GO:0030529	GO:0005198
Unigene36182_All	GO:0010467	GO:0030529	GO:0005198
Unigene36203_All	GO:0005488
Unigene36242_All	GO:0043169	GO:0043231	GO:0010467	GO:0030529	GO:0005198
Unigene36243_All	GO:0010467	GO:0030529	GO:0005198
Unigene36244_All	GO:0010467	GO:0030529	GO:0005198
Unigene3625_All	GO:0004672	GO:0009987	GO:0023060	GO:0000166
Unigene36274_All	GO:0010467	GO:0005198	GO:0033279
Unigene36338_All	GO:0010467	GO:0030529	GO:0005198
Unigene36340_All	GO:0007052	GO:0010467	GO:0015934	GO:0005198
Unigene36354_All	GO:0005488
Unigene36370_All	GO:0010467	GO:0015935	GO:0005198
Unigene3641_All	GO:0006909	GO:0003824
Unigene3656_All	GO:0042594	GO:0048511	GO:0007631	GO:0007617
Unigene3659_All	GO:0010467
Unigene3672_All	GO:0060255	GO:0070739	GO:0032446	GO:0019787	GO:0032559
Unigene36998_All	GO:0000278	GO:0005815	GO:0000166	GO:0065008	GO:0001752	GO:0044267	GO:0007169	GO:0030036	GO:0042749	GO:0022402	GO:0006950	GO:0016887	GO:0007316
Unigene36_All	GO:0023052	GO:0004930
Unigene37031_All	GO:0010467	GO:0015934	GO:0005198
Unigene3703_All	GO:0009987	GO:0048513	GO:0009653
Unigene37045_All	GO:0006952
Unigene3708_All	GO:0000278	GO:0000226	GO:0051640	GO:0005884	GO:0016023	GO:0016461	GO:0007444	GO:0015630	GO:0045165	GO:0007297	GO:0034331	GO:0002168	GO:0007303	GO:0003779	GO:0030036	GO:0032027	GO:0008105	GO:0002009	GO:0001700	GO:0048103	GO:0032559	GO:0045171	GO:0007281	GO:0048232	GO:0015631	GO:0016887
Unigene37090_All	GO:0003723	GO:0010467	GO:0015935	GO:0005198
Unigene37139_All	GO:0010467	GO:0005198	GO:0033279
Unigene37149_All	GO:0003676	GO:0010467	GO:0005198	GO:0033279
Unigene3714_All	GO:0003676	GO:0043170	GO:0044238	GO:0003824
Unigene37152_All	GO:0006412	GO:0003676	GO:0015935	GO:0032501	GO:0005198	GO:0008283
Unigene37158_All	GO:0042742	GO:0044421	GO:0006810
Unigene37174_All	GO:0010467	GO:0030529	GO:0005198
Unigene37180_All	GO:0043169	GO:0048468	GO:0010467	GO:0030529	GO:0005198
Unigene37200_All	GO:0010467	GO:0030529	GO:0005198
Unigene37204_All	GO:0005777	GO:0016832	GO:0006007
Unigene37262_All	GO:0006351	GO:0003677	GO:0001071	GO:0003723	GO:0030529	GO:0005198
Unigene37486_All	GO:0042302
Unigene37499_All	GO:0008092	GO:0030032	GO:0019094	GO:0003012	GO:0005865	GO:0048812
Unigene37709_All	GO:0016209	GO:0019725	GO:0003824
Unigene37710_All	GO:0030005	GO:0005506	GO:0008152	GO:0000041	GO:0003824
Unigene3797_All	GO:0016301
Unigene38041_All	GO:0019866	GO:0051234	GO:0005506	GO:0043231	GO:0031224	GO:0015002	GO:0022900
Unigene38051_All	GO:0016192	GO:0005488	GO:0043231	GO:0044425	GO:0044444
Unigene38053_All	GO:0010467	GO:0030529	GO:0005198
Unigene38079_All	GO:0008092	GO:0016459	GO:0017111	GO:0032559
Unigene38156_All	GO:0019866	GO:0006810	GO:0031224
Unigene38161_All	GO:0010467	GO:0005198	GO:0033279
Unigene38184_All	GO:0016787	GO:0050818	GO:0004866
Unigene38256_All	GO:0004871	GO:0016772
Unigene38290_All	GO:0008152	GO:0031224	GO:0050136	GO:0043231
Unigene38295_All	GO:0010467	GO:0030529	GO:0005198
Unigene38306_All	GO:0010467	GO:0030529	GO:0005198
Unigene38376_All	GO:0010467	GO:0030529	GO:0005198
Unigene38402_All	GO:0010467	GO:0030529	GO:0005198
Unigene38428_All	GO:0010467	GO:0030529	GO:0005198
Unigene38593_All	GO:0015630	GO:0015935
Unigene38638_All	GO:0003824
Unigene3865_All	GO:0043229	GO:0030154	GO:0007275	GO:0003006	GO:0051641	GO:0071842
Unigene38660_All	GO:0007165	GO:0004857	GO:0017048
Unigene38671_All	GO:0010467	GO:0030529	GO:0005198	GO:0005488
Unigene38714_All	GO:0006457	GO:0005815	GO:0016887	GO:0005515	GO:0006950	GO:0032559
Unigene3872_All	GO:0016491	GO:0044237
Unigene38780_All	GO:0005840	GO:0007052	GO:0010467	GO:0005198
Unigene38786_All	GO:0016787	GO:0004866
Unigene3881_All	GO:0006351	GO:0003676	GO:0001071	GO:0043231
Unigene38863_All	GO:0004871	GO:0010467	GO:0015935	GO:0005198
Unigene38868_All	GO:0003676	GO:0010467	GO:0015935	GO:0006897	GO:0005198
Unigene38904_All	GO:0043234	GO:0040009
Unigene38934_All	GO:0010467	GO:0030529
Unigene38955_All	GO:0065008	GO:0030036	GO:0005700	GO:0044446	GO:0003711	GO:0010467	GO:0006950	GO:0005634
Unigene38972_All	GO:0010467	GO:0030529	GO:0005198	GO:0005488
Unigene38996_All	GO:0032432	GO:0006936	GO:0005515	GO:0016460	GO:0043292	GO:0017111
Unigene39034_All	GO:0010467	GO:0030529	GO:0005198
Unigene39036_All	GO:0044267	GO:0044424	GO:0050896	GO:0005515	GO:0032559
Unigene39043_All	GO:0010467	GO:0030529	GO:0005198
Unigene39054_All	GO:0003824
Unigene39059_All	GO:0010467	GO:0030529	GO:0005198
Unigene39308_All	GO:0032561	GO:0043623	GO:0007010	GO:0007017	GO:0017111	GO:0032991	GO:0015630
Unigene39315_All	GO:0019861	GO:0005515
Unigene39324_All	GO:0005488	GO:0007052	GO:0010467	GO:0015934	GO:0005198
Unigene3956_All	GO:0007450	GO:0009888	GO:0030528	GO:0007448	GO:0008306	GO:0050789	GO:0048565	GO:0007476
Unigene3960_All	GO:0034641	GO:0044238	GO:0003824
Unigene3972_All	GO:0006259	GO:0043169	GO:0003676	GO:0016604
Unigene3989_All	GO:0004872	GO:0016020
Unigene40038_All	GO:0005488
Unigene40092_All	GO:0010467	GO:0030529	GO:0005198
Unigene40138_All	GO:0010467	GO:0005198	GO:0033279
Unigene40274_All	GO:0003723	GO:0010467	GO:0030529	GO:0005198
Unigene4048_All	GO:0005488
Unigene40952_All	GO:0000785	GO:0003676	GO:0034728	GO:0043231
Unigene40979_All	GO:0043169	GO:0007052	GO:0003723	GO:0010467	GO:0015934	GO:0005198
Unigene41504_All	GO:0010467	GO:0044444	GO:0030529	GO:0005198
Unigene41505_All	GO:0000785	GO:0003676	GO:0034728	GO:0010467	GO:0030529	GO:0005198
Unigene41508_All	GO:0003824
Unigene41536_All	GO:0070011	GO:0001775	GO:0007310	GO:0051604
Unigene41537_All	GO:0030001	GO:0005261	GO:0031224
Unigene41_All	GO:0008233	GO:0005768	GO:0070646	GO:0016020
Unigene42275_All	GO:0005488	GO:0016740	GO:0006310
Unigene42287_All	GO:0006810
Unigene42291_All	GO:0000785	GO:0003676	GO:0034728	GO:0043231
Unigene42293_All	GO:0003676	GO:0010467	GO:0005198	GO:0033279
Unigene42301_All	GO:0010467	GO:0030529	GO:0005198
Unigene42311_All	GO:0005488
Unigene42317_All	GO:0010467	GO:0030529	GO:0005198
Unigene42389_All	GO:0003676	GO:0010467	GO:0005198	GO:0033279
Unigene42415_All	GO:0003676	GO:0010467	GO:0005198	GO:0033279
Unigene42637_All	GO:0010467	GO:0030529	GO:0005198
Unigene42638_All	GO:0010467	GO:0015935	GO:0005198
Unigene42657_All	GO:0055086	GO:0016301
Unigene42667_All	GO:0010467	GO:0030529	GO:0005198
Unigene42715_All	GO:0010467	GO:0030529	GO:0005198
Unigene42724_All	GO:0003723	GO:0015934	GO:0006412	GO:0031981	GO:0005198
Unigene42775_All	GO:0010467	GO:0005198	GO:0033279
Unigene42778_All	GO:0003676	GO:0010467	GO:0005198	GO:0033279
Unigene42788_All	GO:0010467	GO:0015934	GO:0005198
Unigene42792_All	GO:0004611	GO:0005777	GO:0015631	GO:0006006	GO:0032559	GO:0016772
Unigene42802_All	GO:0010467	GO:0030529	GO:0005198
Unigene42822_All	GO:0010467	GO:0030529	GO:0005198
Unigene42823_All	GO:0008283	GO:0010467	GO:0030529	GO:0005198
Unigene42830_All	GO:0010467	GO:0030529	GO:0005198
Unigene42840_All	GO:0006412	GO:0005488	GO:0018988	GO:0023060	GO:0031981	GO:0006606	GO:0002164	GO:0044444	GO:0030529	GO:0006351	GO:0005198	GO:0009790
Unigene42874_All	GO:0006412	GO:0030529	GO:0005198
Unigene42888_All	GO:0010467	GO:0030529	GO:0005198
Unigene42907_All	GO:0010467	GO:0015934	GO:0005198
Unigene42955_All	GO:0003723	GO:0010467	GO:0015934	GO:0005198
Unigene42961_All	GO:0050896	GO:0005488	GO:0043231	GO:0015630	GO:0051276	GO:0022613	GO:0019941	GO:0015934	GO:0006351	GO:0005198	GO:0043412
Unigene42980_All	GO:0010467	GO:0022613	GO:0005198	GO:0033279
Unigene42994_All	GO:0006909
Unigene43006_All	GO:0004866
Unigene43060_All	GO:0010467	GO:0030529	GO:0005198
Unigene43063_All	GO:0010467	GO:0030529	GO:0005198
Unigene43071_All	GO:0010467	GO:0030529	GO:0005198
Unigene43126_All	GO:0003723	GO:0010467	GO:0022613	GO:0030529	GO:0005198
Unigene43133_All	GO:0022892	GO:0051234	GO:0004871
Unigene43_All	GO:0046907	GO:0005488	GO:0015031
Unigene4555_All	GO:0007097	GO:0043005	GO:0000075	GO:0005515	GO:0051297	GO:0048812	GO:0007051	GO:0010970	GO:0044297	GO:0051276	GO:0015031	GO:0010769	GO:0006403	GO:0003002	GO:0007420	GO:0000775	GO:0001709	GO:0005875	GO:0019222	GO:0016887	GO:0005876	GO:0007300	GO:0044444	GO:0000922	GO:0007293	GO:0048134
Unigene4565_All	GO:0005635
Unigene4585_All	GO:0023052	GO:0010769
Unigene4615_All	GO:0046914	GO:0019538	GO:0004175
Unigene4633_All	GO:0044464	GO:0046914
Unigene4638_All	GO:0016491	GO:0051536	GO:0016070
Unigene4642_All	GO:0016020
Unigene4647_All	GO:0043231	GO:0004601	GO:0001071	GO:0003677	GO:0005515	GO:0006351	GO:0006950
Unigene4670_All	GO:0018024
Unigene4701_All	GO:0003824
Unigene4702_All	GO:0005488
Unigene4725_All	GO:0046914
Unigene4783_All	GO:0010468	GO:0006351	GO:0004879	GO:0046914	GO:0003677	GO:0001071	GO:0043231
Unigene4898_All	GO:0003677	GO:0016740	GO:0016462	GO:0000166
Unigene4916_All	GO:0008289	GO:0005794	GO:0031410	GO:0044446
Unigene4939_All	GO:0016787
Unigene4954_All	GO:0048666	GO:0016043
Unigene4966_All	GO:0044424	GO:0008287	GO:0005488	GO:0019888	GO:0023060
Unigene4970_All	GO:0032011	GO:0044464	GO:0005083	GO:0005488
Unigene4990_All	GO:0005488
Unigene5022_All	GO:0031224	GO:0006820	GO:0008509
Unigene5047_All	GO:0005488	GO:0008152
Unigene5195_All	GO:0008135	GO:0032561	GO:0043231	GO:0017111	GO:0006414
Unigene5220_All	GO:0005515	GO:0009062	GO:0016558	GO:0000268	GO:0021953	GO:0021987	GO:0051259	GO:0006720	GO:0050877	GO:0007005	GO:0044439	GO:0035264	GO:0016477
Unigene5235_All	GO:0046872	GO:0016310	GO:0050664
Unigene5266_All	GO:0003676	GO:0043170	GO:0044238
Unigene5283_All	GO:0016715	GO:0006547
Unigene5339_All	GO:0006787	GO:0043231	GO:0045471	GO:0006063	GO:0005501	GO:0009804	GO:0016021	GO:0008194	GO:0018879	GO:0046983	GO:0014070	GO:0051384	GO:0042802	GO:0009887	GO:0006464	GO:0019866	GO:0006950	GO:0042598	GO:0019217	GO:0002237	GO:0006706	GO:0031667	GO:0030234	GO:0009812
Unigene5390_All	GO:0016192	GO:0048731	GO:0016758	GO:0008593	GO:0031982	GO:0005102	GO:0007155	GO:0006486	GO:0031228	GO:0009057
Unigene5391_All	GO:0016881	GO:0018212	GO:0032559
Unigene5416_All	GO:0005488
Unigene5435_All	GO:0005515
Unigene5440_All	GO:0043231	GO:0023060	GO:0003676	GO:0021854	GO:0060089	GO:0010468	GO:0001071	GO:0006351	GO:0016421	GO:0030182
Unigene5443_All	GO:0009072	GO:0044444	GO:0016823
Unigene5454_All	GO:0010468	GO:0006351	GO:0003676	GO:0043231
Unigene5466_All	GO:0005515	GO:0044464
Unigene5468_All	GO:0007588	GO:0006970	GO:0007292	GO:0042335
Unigene5552_All	GO:0009060	GO:0046872	GO:0043231	GO:0004448	GO:0019752	GO:0000166
Unigene5560_All	GO:0006351	GO:0003677	GO:0001071	GO:0005515	GO:0043231
Unigene5589_All	GO:0009987	GO:0005488
Unigene5616_All	GO:0046914
Unigene5660_All	GO:0070011
Unigene5679_All	GO:0016787
Unigene5691_All	GO:0017111	GO:0031224	GO:0015405	GO:0032559
Unigene5707_All	GO:0007591	GO:0044464	GO:0040003
Unigene5710_All	GO:0032991	GO:0003676	GO:0006396	GO:0043231
Unigene5726_All	GO:0016653	GO:0046914	GO:0008152	GO:0044444	GO:0000166	GO:0043231
Unigene5768_All	GO:0019538	GO:0016881	GO:0016020
Unigene5776_All	GO:0016787
Unigene5779_All	GO:0035556	GO:0007166	GO:0032561	GO:0006810	GO:0016020	GO:0002009	GO:0044424
Unigene5787_All	GO:0003824
Unigene5789_All	GO:0044444
Unigene5804_All	GO:0044464
Unigene5808_All	GO:0016740
Unigene5833_All	GO:0012501	GO:0006810	GO:0043231	GO:0030030	GO:0030041	GO:0031252	GO:0032561	GO:0044444	GO:0048513	GO:0031090	GO:0016601
Unigene5834_All	GO:0044444	GO:0005506	GO:0042598
Unigene5840_All	GO:0050896	GO:0008038	GO:0044425	GO:0005886
Unigene5842_All	GO:0003824
Unigene5867_All	GO:0005515	GO:0033043	GO:0006886	GO:0030286	GO:0048858	GO:0022415	GO:0032319	GO:0007049
Unigene586_All	GO:0004871
Unigene5910_All	GO:0006915	GO:0008283	GO:0009653	GO:0009952	GO:0009966
Unigene5923_All	GO:0005488
Unigene5955_All	GO:0004812	GO:0006418	GO:0032559	GO:0044424
Unigene5968_All	GO:0044464	GO:0046914
Unigene5985_All	GO:0004672	GO:0006464	GO:0032559
Unigene6017_All	GO:0017111	GO:0000166	GO:0005215
Unigene6019_All	GO:0031224	GO:0005488	GO:0001667	GO:0040001	GO:0032989	GO:0008591	GO:0001838	GO:0048562	GO:0007399	GO:0001738	GO:0055001	GO:0001840
Unigene6038_All	GO:0017111
Unigene6044_All	GO:0010468	GO:0003677	GO:0006350
Unigene6055_All	GO:0003899	GO:0043231	GO:0043234	GO:0006260	GO:0048592	GO:0034061	GO:0051320
Unigene6084_All	GO:0003824
Unigene6088_All	GO:0015031	GO:0022892	GO:0043231
Unigene6107_All	GO:0043231	GO:0043234	GO:0010468	GO:0016251	GO:0005515	GO:0065003
Unigene6112_All	GO:0005488
Unigene6117_All	GO:0019538	GO:0004175
Unigene6127_All	GO:0005815	GO:0007126	GO:0000741	GO:0007308	GO:0000087	GO:0007052	GO:0015631
Unigene6128_All	GO:0042441	GO:0005488	GO:0043234	GO:0006901	GO:0022892	GO:0030136	GO:0001505	GO:0007033	GO:0015031
Unigene6145_All	GO:0012505	GO:0022892	GO:0006906	GO:0015031	GO:0044424
Unigene6151_All	GO:0033036	GO:0042478	GO:0009888	GO:0009605	GO:0007626	GO:0016020	GO:0007635	GO:0002118	GO:0019827	GO:0001709	GO:0019787	GO:0005488	GO:0044444	GO:0007472	GO:0008593
Unigene6152_All	GO:0016787	GO:0044238
Unigene6158_All	GO:0043231	GO:0046914	GO:0001071	GO:0008135	GO:0003711	GO:0006351	GO:0010557
Unigene6160_All	GO:0044424	GO:0003676
Unigene6170_All	GO:0008287	GO:0005488	GO:0005626	GO:0044424
Unigene6233_All	GO:0017111	GO:0000166
Unigene6268_All	GO:0044464	GO:0019538	GO:0004175	GO:0008238
Unigene6272_All	GO:0003824
Unigene6275_All	GO:0005875	GO:0032559
Unigene6284_All	GO:0005488
Unigene6286_All	GO:0008152
Unigene6297_All	GO:0004871	GO:0044459	GO:0015276	GO:0006810	GO:0031224
Unigene6336_All	GO:0004386	GO:0003676	GO:0010467	GO:0042623	GO:0032559
Unigene6351_All	GO:0008152
Unigene6369_All	GO:0006915	GO:0031325	GO:0009605	GO:0001819	GO:0005737	GO:0010646	GO:0070848	GO:0043170	GO:0035466	GO:0010594	GO:0030335	GO:0002376	GO:0048523	GO:0048545	GO:0019838	GO:0001525	GO:0034612	GO:0009611	GO:0044421	GO:0032905
Unigene6376_All	GO:0005488	GO:0043231
Unigene6380_All	GO:0046872
Unigene6387_All	GO:0005488
Unigene6405_All	GO:0006810	GO:0017111	GO:0000166	GO:0005215
Unigene6412_All	GO:0016715	GO:0006576
Unigene6420_All	GO:0009987
Unigene6423_All	GO:0003676	GO:0016655	GO:0044464	GO:0050662	GO:0008152	GO:0000166
Unigene6425_All	GO:0003676	GO:0043170	GO:0044238
Unigene6440_All	GO:0043231	GO:0044444	GO:0044238
Unigene6441_All	GO:0016471
Unigene6447_All	GO:0009887	GO:0050794	GO:0044446	GO:0005634
Unigene6456_All	GO:0009798	GO:0016020	GO:0046872	GO:0001738
Unigene6467_All	GO:0004930	GO:0005488	GO:0016020	GO:0023052
Unigene6470_All	GO:0070011
Unigene6474_All	GO:0007444
Unigene6481_All	GO:0005515	GO:0044464	GO:0016192	GO:0051649
Unigene649_All	GO:0010468	GO:0006351	GO:0003677	GO:0001071	GO:0043231
Unigene6506_All	GO:0006259	GO:0003677	GO:0033554	GO:0006511	GO:0080008	GO:0043231
Unigene6519_All	GO:0005215
Unigene6522_All	GO:0004871	GO:0006796	GO:0004674	GO:0000166
Unigene6523_All	GO:0048037	GO:0016769
Unigene6531_All	GO:0032561	GO:0043231
Unigene6554_All	GO:0009790	GO:0042802	GO:0008354	GO:0016791	GO:0003006	GO:0016020
Unigene6555_All	GO:0031033	GO:0006939	GO:0032319
Unigene6561_All	GO:0043234	GO:0044430	GO:0015630
Unigene6563_All	GO:0043462	GO:0006811	GO:0005515	GO:0016020
Unigene6565_All	GO:0031224
Unigene657_All	GO:0005626	GO:0016021	GO:0022857	GO:0051234
Unigene6588_All	GO:0032561	GO:0017111	GO:0016020	GO:0046669	GO:0002164	GO:0006605	GO:0045165	GO:0007297	GO:0007169	GO:0003002	GO:0001883	GO:0001700	GO:0042065	GO:0061245	GO:0022402	GO:0000578	GO:0045666	GO:0060446	GO:0035264	GO:0002682	GO:0007472	GO:0048598	GO:0043066	GO:0035556
Unigene6593_All	GO:0001654	GO:0043231	GO:0010468	GO:0035114	GO:0001071	GO:0007389
Unigene6594_All	GO:0016787
Unigene6602_All	GO:0015630
Unigene6609_All	GO:0010468	GO:0043231
Unigene6613_All	GO:0044464
Unigene6638_All	GO:0043169	GO:0004470	GO:0032787	GO:0043231	GO:0043648	GO:0000166
Unigene6645_All	GO:0015078	GO:0016471	GO:0015986	GO:0015662	GO:0019829	GO:0032559
Unigene6650_All	GO:0043231	GO:0043234	GO:0043021	GO:0006473	GO:0006355	GO:0016407	GO:0032502
Unigene6689_All	GO:0016787	GO:0044464	GO:0008152
Unigene6696_All	GO:0004112	GO:0043169	GO:0023060
Unigene6725_All	GO:0005488
Unigene6743_All	GO:0016125	GO:0032501	GO:0006694	GO:0044464	GO:0032502
Unigene6751_All	GO:0016791	GO:0044464
Unigene6764_All	GO:0016779	GO:0006396	GO:0006354	GO:0006352	GO:0016591	GO:0019899	GO:0016301
Unigene6808_All	GO:0043231
Unigene6827_All	GO:0006357	GO:0017053	GO:0016564	GO:0003677
Unigene682_All	GO:0007166	GO:0031224	GO:0004888	GO:0023060
Unigene6831_All	GO:0030154	GO:0045109	GO:0005488	GO:0009314	GO:0005882	GO:0044444	GO:0007044	GO:0010038	GO:0031981
Unigene6832_All	GO:0016787	GO:0016020
Unigene6856_All	GO:0017111
Unigene6870_All	GO:0046872
Unigene693_All	GO:0006281
Unigene6940_All	GO:0007017	GO:0003774	GO:0032559	GO:0015630
Unigene6973_All	GO:0044431	GO:0030246	GO:0008376	GO:0031224	GO:0009311
Unigene6975_All	GO:0005488
Unigene7009_All	GO:0005488
Unigene702_All	GO:0005887	GO:0005267	GO:0030001
Unigene705_All	GO:0044464
Unigene7099_All	GO:0005975	GO:0016740	GO:0016020
Unigene7117_All	GO:0015075	GO:0031224	GO:0006810
Unigene7119_All	GO:0006810
Unigene7133_All	GO:0007243	GO:0007297	GO:0004712	GO:0007169	GO:0002376	GO:0000578	GO:0008063	GO:0032559	GO:0004702	GO:0006464
Unigene7149_All	GO:0007635	GO:0006024	GO:0002118	GO:0007420	GO:0016616	GO:0007169	GO:0015012	GO:0000166	GO:0060446	GO:0001707
Unigene7151_All	GO:0005488
Unigene715_All	GO:0005488
Unigene7160_All	GO:0006464	GO:0004702	GO:0032559
Unigene7214_All	GO:0007472	GO:0007243	GO:0044444	GO:0007392
Unigene7245_All	GO:0043434	GO:0044444	GO:0002237
Unigene7280_All	GO:0006464	GO:0004672	GO:0023060	GO:0030529	GO:0032559
Unigene7282_All	GO:0050896
Unigene7309_All	GO:0005488	GO:0004518	GO:0009987	GO:0043170
Unigene7442_All	GO:0016740
Unigene7452_All	GO:0044238	GO:0044260	GO:0042802
Unigene7488_All	GO:0042559	GO:0009108	GO:0051536	GO:0043231	GO:0000166
Unigene7492_All	GO:0005083	GO:0046914	GO:0032012
Unigene7505_All	GO:0043229	GO:0030154	GO:0007275	GO:0003006	GO:0051641	GO:0071842
Unigene7532_All	GO:0016020
Unigene800_All	GO:0005515	GO:0044464
Unigene825_All	GO:0006810	GO:0016020
Unigene831_All	GO:0016772	GO:0044464	GO:0006644
Unigene850_All	GO:0005198
Unigene8553_All	GO:0070011
Unigene8563_All	GO:0005488	GO:0003824
Unigene8570_All	GO:0043296	GO:0035150	GO:0021782	GO:0007043
Unigene8581_All	GO:0016723	GO:0000096	GO:0000166	GO:0005737
Unigene8582_All	GO:0003824
Unigene8595_All	GO:0016791
Unigene8623_All	GO:0042594	GO:0048511	GO:0007631	GO:0007617
Unigene8624_All	GO:0008092	GO:0005083	GO:0030035	GO:0046914	GO:0032012	GO:0019904	GO:0044424
Unigene8628_All	GO:0003824
Unigene8684_All	GO:0005488	GO:0043231	GO:0016458	GO:0007431	GO:0007424	GO:0003702
Unigene8690_All	GO:0019538	GO:0004175
Unigene870_All	GO:0007411	GO:0043005
Unigene8711_All	GO:0044464
Unigene8713_All	GO:0044464
Unigene8720_All	GO:0000377	GO:0043234	GO:0005681	GO:0032446	GO:0019787	GO:0015630
Unigene8721_All	GO:0043231	GO:0044444	GO:0016020
Unigene8722_All	GO:0017111	GO:0006996	GO:0016079	GO:0006909	GO:0048168	GO:0048193	GO:0044424	GO:0032559
Unigene8731_All	GO:0044424
Unigene8756_All	GO:0005515	GO:0043231	GO:0044444	GO:0006897
Unigene8766_All	GO:0044456	GO:0007626	GO:0005262	GO:0008016	GO:0008049	GO:0009584	GO:0016192	GO:0070838	GO:0050804	GO:0001505	GO:0008582	GO:0044459	GO:0042044
Unigene8769_All	GO:0006952	GO:0016887	GO:0009888	GO:0030030	GO:0015629	GO:0000166	GO:0042995	GO:0009855
Unigene8779_All	GO:0005488	GO:0015630	GO:0048610	GO:0000226	GO:0000279	GO:0048477
Unigene877_All	GO:0006351	GO:0046914	GO:0003676	GO:0044464	GO:0032991
Unigene8781_All	GO:0005905	GO:0005488	GO:0012510	GO:0015031
Unigene8788_All	GO:0007411	GO:0042051	GO:0048489	GO:0030516	GO:0007154
Unigene878_All	GO:0003824
Unigene8811_All	GO:0005083	GO:0048193	GO:0043231
Unigene8812_All	GO:0044464	GO:0009987	GO:0005488
Unigene8821_All	GO:0044444	GO:0043229	GO:0016020
Unigene8829_All	GO:0005488
Unigene8833_All	GO:0006952	GO:0031224	GO:0010559	GO:0048666
Unigene8835_All	GO:0043231
Unigene8837_All	GO:0043232
Unigene8842_All	GO:0006810
Unigene8843_All	GO:0008585	GO:0030154	GO:0008233
Unigene8855_All	GO:0032561	GO:0043623	GO:0007017	GO:0017111	GO:0032991	GO:0015630
Unigene886_All	GO:0070011
Unigene8883_All	GO:0006810	GO:0016020
Unigene8907_All	GO:0043296	GO:0001894	GO:0005913	GO:0043232	GO:0001700	GO:0061245	GO:0005515	GO:0001754
Unigene8926_All	GO:0016791
Unigene8963_All	GO:0046872
Unigene8997_All	GO:0008152	GO:0016740
Unigene9030_All	GO:0006464	GO:0004702	GO:0032559
Unigene9041_All	GO:0050896	GO:0007275
Unigene9119_All	GO:0004871	GO:0006464	GO:0004713	GO:0031224	GO:0007167	GO:0032559
Unigene9153_All	GO:0043231	GO:0003676	GO:0007444	GO:0008582	GO:0003702
Unigene9157_All	GO:0004812	GO:0046914	GO:0044444	GO:0006418	GO:0032559
Unigene915_All	GO:0005488
Unigene9165_All	GO:0004672	GO:0016020	GO:0000166
Unigene9182_All	GO:0007411	GO:0005488	GO:0007420
Unigene9195_All	GO:0060706	GO:0004672	GO:0031981	GO:0005813	GO:0046599	GO:0032559	GO:0006464
Unigene9273_All	GO:0016787
Unigene9281_All	GO:0005622
Unigene9310_All	GO:0006259	GO:0003676	GO:0003824
Unigene9316_All	GO:0005488
Unigene9351_All	GO:0007600
Unigene9409_All	GO:0050658	GO:0005515	GO:0022892	GO:0005635	GO:0006605
Unigene9518_All	GO:0009987	GO:0005488	GO:0043231	GO:0003964	GO:0008152
Unigene966_All	GO:0046872	GO:0003824
Unigene967_All	GO:0009987
[truncated: 2 more columns]
