# Supplementary material for: Nutrigenomics in Arma chinensis: Transcriptome Analysis of Arma chinensis Fed on Artificial Diet and Chinese Oak Silk Moth Antheraea pernyi Pupae
Source: PLoS One. 2013 Apr 11;8(4):e60881. doi: 10.1371/journal.pone.0060881 (PMC3623872; doi:10.1371/journal.pone.0060881)
Supplement: Table S9 — Putative SNPs in CY_1 Arma chinensis (1). (XLS) [file pone.0060881.s012.xls]

## Sheet: Putative SNPs in CY_1 (1)
Table S9. Putative SNPs in CY_1 Arma chinensis (1)
GeneID	Coordinate	Reference	Consensus	Quality	BestHit	QualityOfBestHit	UniqReadsNumOfBestHit	AllReadsNumOfBestHit	SecondHit	QualityOfSecondhit	UniqReadsNumOfSecondHit	AllReadsNumOfSecondHit	TotalDepth	RankSum	EstimateCopyNumber	dbSNPTag	DistanceGromLastSNP
CL1001.Contig1_All	897	A	W	99	T	36	41	41	A	37	24	24	65	0.199676	1	0	255
CL1001.Contig1_All	1152	C	Y	99	C	36	52	52	T	32	20	20	72	0.0208399	1	0	255
CL1001.Contig1_All	1417	A	R	99	G	34	94	94	A	32	30	30	124	0.160628	1	0	265
CL1002.Contig2_All	211	T	Y	22	T	35	5	6	C	39	3	7	13	0.5625	1.38462	0	61
CL1004.Contig1_All	112	A	G	62	G	38	33	54	A	0	0	158	213	1	1.84507	0	25
CL1004.Contig1_All	137	G	T	99	T	38	86	133	G	0	0	183	316	1	1.72785	0	13
CL1004.Contig2_All	184	G	R	99	G	37	185	359	A	37	54	94	453	0.191772	1.47241	0	54
CL1004.Contig2_All	238	C	Y	99	C	35	143	143	T	35	25	25	168	0.224336	1	0	54
CL1004.Contig2_All	538	G	T	99	T	37	54	56	G	0	0	10	66	1	1.18182	0	59
CL1004.Contig2_All	958	C	Y	99	C	37	60	60	T	36	35	35	95	0.377344	1	0	9
CL1004.Contig2_All	967	T	Y	99	T	38	60	60	C	36	35	35	95	0.151511	1	0	9
CL1004.Contig2_All	1048	G	R	99	G	30	46	46	A	28	31	31	80	0.47929	1	0	81
CL1004.Contig2_All	1246	C	Y	96	C	35	24	24	T	35	11	11	35	0.623553	1	0	165
CL1004.Contig2_All	1411	A	W	99	A	38	25	25	T	36	16	16	41	0.00284373	1	0	6
CL1004.Contig2_All	1417	G	S	99	G	36	32	32	C	34	25	25	57	0.0481172	1	0	6
CL1004.Contig2_All	1894	T	W	99	T	32	67	67	A	33	16	16	83	0.0111359	1	0	129
CL1004.Contig2_All	2164	T	W	99	T	35	213	213	A	37	21	21	236	0.14513	1	0	167
CL1004.Contig2_All	2331	T	W	38	T	37	244	244	A	37	11	11	718	0.313919	1	0	80
CL1004.Contig2_All	2411	C	Y	99	C	36	209	209	T	36	46	46	876	0.272216	1	0	80
CL1004.Contig2_All	2550	C	M	99	C	32	218	218	A	34	37	37	718	0.162665	1	0	124
CL1004.Contig2_All	2674	A	W	99	A	35	156	156	T	37	99	99	375	0.0129614	1	0	44
CL1004.Contig2_All	2718	G	R	82	G	36	145	145	A	37	13	13	159	0.390348	1	0	44
CL1004.Contig2_All	2914	C	M	73	C	37	213	213	A	38	13	13	226	0.386529	1	0	6
CL1004.Contig2_All	2920	T	K	99	T	38	184	184	G	38	28	28	212	0.393134	1	0	6
CL1004.Contig2_All	3061	T	K	99	T	36	38	38	G	36	30	30	68	0.221903	1	0	60
CL1004.Contig2_All	3121	T	Y	28	T	32	48	48	C	36	8	8	56	0.505441	1	0	60
CL1005.Contig1_All	960	T	Y	42	T	34	10	10	C	33	5	5	15	0.339327	1	0	189
CL1005.Contig1_All	1149	G	R	99	G	35	27	27	A	37	17	17	44	0.698279	1	0	17
CL1005.Contig1_All	1166	C	S	99	C	35	23	23	G	37	17	17	41	0.656538	1	0	16
CL1005.Contig1_All	1195	T	W	99	T	36	20	20	A	39	18	18	38	0.514685	1	0	13
CL1005.Contig1_All	1219	G	K	99	G	37	22	22	T	37	17	17	39	0.671179	1	0	24
CL1005.Contig1_All	1310	C	S	83	C	38	19	19	G	40	6	6	25	0.539029	1	0	27
CL1007.Contig1_All	422	C	Y	42	T	32	8	11	C	33	3	11	22	0.315152	1.5	0	40
CL1008.Contig1_All	1021	C	S	99	C	37	42	238	G	34	13	46	284	0.503695	1.80634	0	121
CL1008.Contig1_All	1142	A	R	99	A	35	40	40	G	37	13	13	53	0.186495	1	0	42
CL1008.Contig2_All	384	T	Y	36	T	36	17	17	C	39	6	6	23	0.0775456	1	0	30
CL1008.Contig2_All	414	A	R	70	A	33	21	21	G	32	8	8	29	0.30767	1	0	30
CL1008.Contig2_All	1599	C	S	99	C	35	83	279	G	37	15	48	327	0.374227	1.70031	0	100
CL1008.Contig2_All	1699	G	R	37	G	36	245	245	A	37	10	10	271	0.273047	1	0	34
CL1008.Contig2_All	1733	A	M	56	A	36	243	243	C	37	12	12	327	0.243331	1	0	34
CL1008.Contig2_All	1822	A	R	99	A	32	206	206	G	35	18	18	226	0.008886	1	0	46
CL1008.Contig2_All	1868	C	M	99	C	38	110	110	A	39	43	43	153	0.230043	1	0	16
CL1008.Contig2_All	1884	C	Y	99	C	38	106	106	T	39	32	32	139	0.2361	1	0	13
CL1009.Contig4_All	169	G	R	68	G	39	5	36	A	36	5	21	57	0.537698	2.64912	0	1075
CL100.Contig2_All	75	G	R	99	G	39	16	16	A	37	13	13	29	0.522903	1	0	41
CL100.Contig2_All	116	A	R	99	A	35	16	16	G	35	12	12	28	0.745447	1	0	41
CL100.Contig2_All	211	T	Y	60	T	38	25	25	C	35	8	8	33	0.42653	1	0	95
CL1010.Contig1_All	670	T	C	20	C	39	8	8	T	0	0	0	8	1	1	0	24
CL1010.Contig1_All	745	G	C	20	C	36	8	8	G	0	0	0	8	1	1	0	18
CL1010.Contig1_All	763	G	A	26	A	34	11	11	G	0	0	0	11	1	1	0	18
CL1010.Contig1_All	808	G	A	26	A	35	11	11	G	0	0	0	11	1	1	0	45
CL1010.Contig1_All	878	A	G	31	G	39	12	12	A	0	0	0	12	1	1	0	70
CL1010.Contig1_All	1237	A	G	36	G	37	21	21	A	19	1	1	22	1	1	0	6
CL1010.Contig1_All	1243	A	G	29	G	35	20	20	A	39	1	1	21	1	1	0	6
CL1010.Contig1_All	1303	T	C	82	C	37	33	33	T	0	0	0	33	1	1	0	42
CL1010.Contig1_All	1345	T	C	75	C	36	35	35	T	0	0	0	35	1	1	0	42
CL1011.Contig1_All	189	T	K	74	T	35	15	33	G	32	7	8	41	0.149123	1.46341	0	54
CL1011.Contig1_All	243	G	S	64	G	37	25	53	C	38	7	7	60	0.74112	1.46667	0	54
CL1011.Contig1_All	400	G	R	62	G	36	11	13	A	34	6	14	28	0.330236	1.35714	0	50
CL1011.Contig1_All	450	T	W	93	T	36	19	19	A	37	8	8	27	0.724155	1	0	32
CL1011.Contig1_All	482	A	W	99	A	36	16	16	T	35	10	10	26	0.56562	1	0	32
CL1011.Contig1_All	835	A	R	32	A	35	16	16	G	38	5	5	21	0.515947	1	0	353
CL1011.Contig2_All	483	A	C	26	C	36	10	10	A	0	0	23	33	1	2.51515	0	6
CL1011.Contig2_All	503	A	G	26	G	34	10	10	A	0	0	26	36	1	2.61111	0	13
CL1011.Contig4_All	94	C	G	34	G	39	14	15	C	0	0	3	18	1	1.38889	0	22
CL1011.Contig4_All	116	G	K	48	G	37	12	18	T	36	5	5	23	0.479638	1.3913	0	18
CL1011.Contig4_All	134	G	K	47	G	36	12	17	T	39	5	5	22	0.610537	1.31818	0	18
CL1012.Contig1_All	99	C	A	43	A	36	17	17	C	0	0	0	17	1	1	0	330
CL1015.Contig1_All	1225	C	T	23	T	29	10	10	C	0	0	3	13	1	1.23077	0	125
CL1015.Contig4_All	778	A	M	99	A	33	19	27	C	30	18	20	47	0.539857	1.42553	0	1299
CL1016.Contig1_All	131	G	R	97	G	36	13	13	A	36	8	8	21	0.687525	1	0	40
CL1016.Contig1_All	171	G	K	26	G	33	18	18	T	31	5	5	23	0.0648162	1	0	40
CL1021.Contig1_All	817	A	R	75	G	36	6	6	A	22	9	11	19	0.508991	1.10526	0	53
CL1021.Contig1_All	870	T	Y	99	T	35	36	36	C	39	11	11	47	0.501979	1	0	53
CL1023.Contig1_All	50	G	R	99	A	37	144	144	G	35	80	80	224	2.71663e-06	1	0	7
CL1023.Contig1_All	57	G	K	99	T	35	159	159	G	36	96	96	2215	0.0171707	1	0	7
CL1023.Contig1_All	70	G	K	99	T	38	159	159	G	38	96	96	2959	0.267801	1	0	13
CL1023.Contig1_All	200	C	Y	99	C	27	225	225	T	25	30	30	6728	0.133622	1.27631	0	20
CL1023.Contig1_All	220	A	G	99	G	36	255	467	A	0	0	20	6842	1	1.48538	0	6
CL1023.Contig1_All	226	G	R	99	G	34	140	382	A	37	115	117	7574	1.62231e-05	1.53235	0	6
CL1023.Contig1_All	325	A	R	99	G	34	205	271	A	32	47	936	2007	0.0195363	1.87743	0	9
CL1023.Contig1_All	382	T	Y	21	T	32	243	3399	C	37	11	581	4839	0.00697062	2.05766	0	13
CL1023.Contig1_All	395	G	R	62	G	34	242	4124	A	34	13	124	4710	0.243588	2.06178	0	13
CL1023.Contig2_All	289	G	A	29	A	31	253	271	C	33	1	1	8225	1	2.09897	0	12
CL1024.Contig1_All	346	T	A	45	A	37	26	26	T	37	1	1	27	1	1	0	201
CL1025.Contig1_All	72	G	K	59	G	36	29	29	T	40	9	9	38	0.506526	1	0	15
CL1025.Contig1_All	117	A	R	67	A	33	46	46	G	37	9	9	55	0.523729	1	0	15
CL1025.Contig1_All	168	C	S	70	C	38	55	55	G	36	15	15	82	0.42059	1	0	35
CL1025.Contig1_All	219	G	R	55	G	37	160	160	A	33	15	15	175	0.000935297	1	0	21
CL1025.Contig1_All	289	G	R	99	G	33	78	78	A	34	18	18	96	0.473805	1	0	9
CL1025.Contig1_All	298	C	M	99	C	34	101	101	A	34	60	60	162	0.243842	1	0	9
CL1025.Contig1_All	345	A	R	71	A	36	140	140	G	35	14	14	154	0.380253	1	0	9
CL1025.Contig1_All	354	T	Y	86	T	32	121	121	C	36	14	14	135	0.0198487	1	0	9
CL1025.Contig1_All	399	G	K	99	G	36	25	25	T	36	14	14	39	0.0664405	1	0	13
CL1025.Contig1_All	656	A	W	75	A	36	20	20	T	36	7	7	27	0.362626	1	0	257
CL1028.Contig2_All	35	A	G	80	G	35	95	95	A	40	2	2	97	1	1	0	12
CL1028.Contig2_All	102	G	R	99	G	38	160	160	A	35	95	95	263	2.8249e-07	1	0	50
CL1029.Contig1_All	102	C	Y	99	C	37	207	207	T	37	48	48	5822	0.293563	1.00034	0	121
CL1029.Contig1_All	223	C	Y	99	T	26	141	185	C	28	114	171	9644	0.0138303	1.42897	0	30
CL1029.Contig1_All	310	A	W	70	T	27	141	155	A	19	109	485	4674	0.00370081	1.5062	0	8
CL1029.Contig1_All	349	T	Y	62	T	25	176	227	C	28	75	77	4387	2.50695e-05	1.10691	0	17
CL1029.Contig1_All	387	C	Y	50	C	32	236	236	T	31	19	19	2240	0.108097	1.00357	0	21
CL1029.Contig2_All	83	G	R	47	G	38	243	300	A	38	12	12	4773	0.34719	1.29834	0	15
CL1029.Contig2_All	98	T	W	99	T	36	202	202	A	34	53	110	5010	0.0110962	1.29561	0	9
CL1029.Contig2_All	170	C	Y	99	C	17	132	186	T	16	89	89	3079	0.329678	1.24878	0	45
CL1029.Contig2_All	293	C	Y	99	C	29	167	167	T	26	86	88	8700	0.00190334	1.00184	0	5
CL102.Contig1_All	271	G	A	67	A	33	30	49	G	0	0	57	106	1	1.71698	0	6
CL102.Contig1_All	499	A	R	99	A	34	28	28	G	31	18	18	46	0.519281	1	0	6
CL102.Contig1_All	550	A	W	99	A	35	33	33	T	33	15	15	48	0.569794	1	0	9
CL102.Contig1_All	559	A	W	31	A	34	32	32	T	32	7	7	39	0.189034	1	0	9
CL102.Contig1_All	577	A	W	57	A	32	20	20	T	26	9	9	30	0.011536	1	0	6
CL1030.Contig1_All	241	A	W	83	A	37	7	8	T	36	6	9	17	0.417832	1.23529	0	117
CL1035.Contig1_All	175	G	R	27	G	38	10	16	A	36	4	7	23	0.613387	1.73913	0	141
CL1035.Contig1_All	316	T	Y	30	T	28	14	22	C	37	5	6	28	0.0649295	1.64286	0	21
CL1035.Contig1_All	337	G	R	81	G	35	16	22	A	33	8	10	32	0.264165	1.5	0	21
CL1035.Contig1_All	664	G	R	77	A	30	7	7	G	39	5	5	13	0.607955	1	0	6
CL1036.Contig1_All	2874	C	Y	74	C	37	21	30	T	37	9	10	40	0.612199	1.25	0	3329
CL1037.Contig1_All	161	G	R	99	A	35	18	85	G	36	9	103	190	0.734927	2.4	0	54
CL1037.Contig1_All	215	T	W	99	A	34	31	158	T	35	20	148	307	0.646415	2.41042	0	54
CL1037.Contig1_All	290	T	W	99	T	28	87	87	A	32	24	24	115	0.024837	1	0	57
CL1037.Contig1_All	347	C	Y	33	C	34	165	165	T	25	17	17	182	0.000116899	1	0	57
CL1037.Contig1_All	411	G	R	99	G	32	91	91	A	30	69	70	161	0.143916	1.01242	0	21
CL1037.Contig1_All	432	T	Y	99	T	31	66	67	C	38	25	25	99	0.00273089	1.0202	0	21
CL1037.Contig1_All	477	A	M	99	C	38	33	33	A	38	21	31	64	0.617563	1.3125	0	5
CL1037.Contig2_All	215	T	W	43	T	36	6	145	A	31	4	131	277	0.652381	2.60289	0	22
CL1037.Contig2_All	237	G	R	39	G	39	6	239	A	38	4	24	263	0.542857	2.61217	0	22
CL1037.Contig3_All	59	G	R	99	A	34	22	22	G	37	12	88	110	0.328482	1.77273	0	5
CL1037.Contig3_All	76	T	K	61	T	39	29	106	G	38	6	6	112	0.226794	1.77679	0	10
CL1037.Contig3_All	386	A	W	99	A	34	139	224	T	33	92	195	420	0.0108456	1.86905	0	62
CL1037.Contig3_All	448	T	K	99	T	32	59	160	G	28	66	77	237	0.0058725	1.90295	0	62
CL1037.Contig3_All	511	C	M	99	C	37	138	234	A	36	56	125	359	0.00098679	1.91643	0	63
CL1039.Contig1_All	307	T	Y	67	T	38	10	10	C	37	6	6	16	0.396229	1	0	38
CL1039.Contig1_All	345	T	Y	56	C	35	7	7	T	39	4	7	14	0.731818	1.21429	0	38
CL1039.Contig3_All	418	C	Y	43	C	33	56	56	T	35	9	9	67	0.435872	1	0	73
CL1039.Contig3_All	522	A	R	99	G	37	14	14	A	35	11	11	25	0.54581	1	0	19
CL1039.Contig3_All	541	A	R	91	A	37	7	7	G	38	6	6	13	0.558566	1	0	19
CL1039.Contig4_All	268	T	W	79	T	35	11	11	A	37	6	6	17	0.480608	1	0	44
CL1039.Contig4_All	379	A	W	34	A	35	15	18	T	39	5	5	23	0.557501	1.13043	0	8
CL1039.Contig4_All	394	G	K	42	G	35	15	17	T	37	5	5	24	0.432985	1.125	0	15
CL103.Contig2_All	146	T	W	99	A	29	8	8	T	29	7	12	20	0.633955	1.25	0	85
CL1040.Contig3_All	131	G	K	99	G	35	32	67	T	31	17	25	92	0.047604	1.46739	0	42
CL1040.Contig3_All	253	T	Y	99	T	37	134	151	C	38	23	43	194	0.0857146	1.19588	0	10
CL1040.Contig3_All	305	C	Y	99	C	35	80	88	T	36	17	17	111	0.103474	1.07207	0	5
CL1040.Contig3_All	310	G	R	75	G	33	89	97	A	35	15	15	112	0.00973945	1.07143	0	5
CL1040.Contig3_All	353	T	Y	60	T	37	17	17	C	39	7	7	24	0.104706	1	0	16
CL1040.Contig3_All	369	T	Y	65	C	37	17	17	T	36	7	7	24	0.587316	1	0	16
CL1040.Contig3_All	500	C	Y	26	C	35	41	41	T	33	8	8	49	0.59296	1	0	54
CL1040.Contig3_All	554	C	M	99	C	37	18	19	A	35	14	15	34	0.403851	1.05882	0	39
CL1040.Contig3_All	593	C	Y	99	C	36	10	10	T	32	11	13	23	0.62789	1.08696	0	39
CL1040.Contig4_All	69	A	W	53	T	37	4	5	A	38	3	48	53	0.714286	1.88679	0	28
CL1043.Contig1_All	1075	C	Y	42	C	32	6	21	T	38	5	12	33	0.214286	1.66667	0	144
CL1043.Contig1_All	1219	A	R	99	A	31	33	33	G	34	14	14	47	0.302376	1	0	144
CL1044.Contig1_All	422	G	R	78	A	36	7	7	G	35	5	5	12	0.719066	1	0	49
CL1044.Contig1_All	471	T	Y	99	C	36	9	9	T	37	8	8	17	0.444179	1	0	49
CL1044.Contig1_All	647	A	M	99	C	30	8	8	A	35	6	6	14	0.141192	1	0	90
CL1044.Contig1_All	737	T	Y	25	T	31	10	10	C	39	4	8	18	0.0529471	1.22222	0	90
CL1046.Contig1_All	1066	T	Y	95	T	34	15	16	C	35	10	10	26	0.670738	1.11538	0	1253
CL1047.Contig1_All	311	T	W	99	T	36	77	77	A	36	40	40	118	0.340592	1	0	13
CL1047.Contig1_All	324	A	W	99	A	36	66	66	T	35	38	38	104	0.456995	1	0	13
CL1047.Contig1_All	455	T	K	99	T	35	86	86	G	33	86	86	172	0.0208485	1	0	76
CL1047.Contig1_All	531	A	W	99	A	37	80	80	T	37	71	71	151	0.174696	1	0	76
CL1047.Contig1_All	706	T	Y	99	T	35	52	52	C	37	48	48	101	0.00976054	1	0	24
CL1047.Contig1_All	730	C	Y	99	C	38	59	59	T	37	40	40	100	0.0462016	1	0	24
CL1047.Contig1_All	766	A	R	99	A	32	53	53	G	34	34	34	87	0.311538	1	0	36
CL1047.Contig1_All	848	G	S	99	G	37	49	49	C	36	27	27	76	0.16166	1	0	82
CL1047.Contig1_All	952	C	Y	84	C	38	11	11	T	38	8	8	19	0.710096	1	0	104
CL1047.Contig1_All	1374	C	Y	99	C	32	27	27	T	35	18	18	45	0.062128	1	0	19
CL1047.Contig1_All	1393	T	K	99	T	35	27	27	G	37	16	16	43	0.209206	1	0	19
CL1047.Contig1_All	1418	T	Y	99	C	35	25	25	T	37	21	21	46	0.118114	1	0	25
CL1047.Contig1_All	1463	C	Y	51	C	34	20	20	T	36	7	7	27	0.362626	1	0	7
CL1047.Contig1_All	1470	T	Y	69	T	34	17	17	C	35	7	7	24	0.5	1	0	7
CL1047.Contig1_All	1629	T	Y	99	T	37	34	34	C	36	20	20	54	0.22495	1	0	38
CL1047.Contig1_All	1667	A	R	99	A	35	41	41	G	35	31	31	72	0.120725	1	0	38
CL1047.Contig1_All	1884	C	Y	99	C	36	79	79	T	36	66	66	146	0.457315	1	0	14
CL1047.Contig1_All	1898	G	K	99	G	37	91	91	T	37	69	69	160	0.194527	1	0	14
CL1047.Contig1_All	1977	T	W	99	A	37	129	129	T	36	126	126	260	0.121501	1	0	13
CL1047.Contig1_All	1990	G	K	99	T	37	126	126	G	35	129	129	265	0.00482584	1	0	13
CL1047.Contig1_All	2009	C	Y	99	C	34	134	134	T	36	74	74	208	0.0776703	1	0	5
CL1047.Contig1_All	2014	T	Y	99	T	34	142	142	C	33	73	73	215	0.00298794	1	0	5
CL1047.Contig2_All	25	G	K	99	G	35	128	128	T	35	122	122	250	0.135922	1	0	125
CL1047.Contig2_All	187	A	T	99	T	38	122	122	A	34	1	12	134	1	1.08209	0	19
CL1047.Contig2_All	206	C	T	79	T	37	99	99	C	23	3	14	113	1	1.09735	0	19
CL1047.Contig2_All	240	G	K	22	T	28	4	8	G	41	1	8	16	0.7	1.6875	0	12
CL1048.Contig2_All	146	G	S	99	G	37	36	36	C	37	21	21	57	0.296884	1	0	402
CL104.Contig1_All	157	A	W	36	A	35	12	233	T	33	5	39	274	0.164189	2.81387	0	24
CL104.Contig1_All	199	C	Y	23	C	32	12	296	T	38	5	17	319	0.643584	1.94671	0	15
CL104.Contig1_All	715	A	M	99	A	38	17	34	C	39	15	17	51	0.263047	1.5098	0	516
CL104.Contig3_All	347	A	R	67	A	33	81	246	G	34	11	25	271	0.108697	1.89299	0	6
CL104.Contig3_All	353	T	Y	34	T	33	75	244	C	36	9	22	270	0.0635368	1.8963	0	6
CL104.Contig3_All	510	G	R	75	G	33	63	190	A	38	12	25	217	0.00560161	1.96313	0	16
CL104.Contig3_All	539	G	R	98	G	33	93	186	A	31	14	15	202	0.110472	1.76238	0	9
CL104.Contig3_All	606	T	W	21	T	36	98	140	A	37	9	9	149	0.135678	1.55705	0	39
CL104.Contig3_All	826	G	R	48	G	36	69	69	A	35	10	10	79	0.255874	1	0	181
CL1053.Contig1_All	94	T	Y	99	C	34	162	162	T	35	93	93	521	0.0369831	1	0	20
CL1053.Contig1_All	175	C	M	99	C	35	218	218	A	36	36	36	655	0.444981	1	0	6
CL1053.Contig1_All	193	C	Y	99	T	36	145	145	C	37	110	110	721	0.154267	1.06103	0	18
CL1053.Contig1_All	216	C	M	99	C	36	210	210	A	33	45	45	611	0.099382	1.10802	0	19
CL1053.Contig1_All	235	T	Y	99	T	36	224	224	C	36	31	31	584	0.392501	1.11301	0	19
CL1053.Contig1_All	268	T	C	99	C	34	208	259	T	0	0	4	263	1	1.20913	0	33
CL1053.Contig1_All	328	C	Y	99	T	36	157	157	C	35	98	98	521	0.30882	1	0	18
CL1053.Contig1_All	346	T	K	56	T	27	239	239	G	19	15	15	577	0.0562674	1	0	18
CL1053.Contig1_All	415	G	R	92	G	33	235	295	A	30	19	19	700	0.00499663	1.22143	0	42
CL1053.Contig1_All	594	G	R	99	G	37	31	61	A	37	30	41	102	0.266487	1.80392	0	179
CL1053.Contig2_All	207	G	R	99	G	33	54	54	A	33	52	54	108	0.194166	1.01852	0	6
CL1053.Contig2_All	213	A	R	99	A	32	61	61	G	31	40	42	103	0.168097	1.01942	0	6
CL1053.Contig2_All	339	C	M	79	C	36	241	246	A	34	13	13	341	0.040073	1.01466	0	12
CL1053.Contig2_All	351	A	W	93	A	33	242	242	T	32	13	13	370	0.398708	1	0	12
CL1053.Contig2_All	372	T	Y	30	T	33	244	244	C	32	11	11	369	0.154931	1	0	9
CL1053.Contig2_All	381	A	M	99	C	31	182	182	A	33	73	73	332	4.32525e-05	1	0	9
CL1053.Contig2_All	402	T	W	99	T	31	169	169	A	34	86	86	307	0.000227865	1	0	6
CL1053.Contig2_All	471	C	Y	99	T	35	166	166	C	33	88	89	804	0.0855679	1.05597	0	21
CL1053.Contig2_All	502	C	M	88	C	37	234	234	A	36	21	21	1057	0.127212	1.06244	0	7
CL1053.Contig2_All	510	T	Y	99	T	34	232	232	C	34	23	23	1058	0.356062	1.06238	0	6
CL1053.Contig2_All	516	A	R	91	A	37	239	239	G	38	16	16	1063	0.0799045	1.06209	0	6
CL1053.Contig2_All	650	A	R	99	A	35	65	106	G	36	57	97	205	0.337894	1.40488	0	18
CL1053.Contig3_All	304	G	R	99	G	33	24	24	A	36	14	14	38	0.0564527	1	0	127
CL1053.Contig3_All	442	T	Y	99	C	29	101	101	T	25	72	72	175	0.000669849	1	0	33
CL1053.Contig3_All	475	A	M	99	A	36	72	73	C	34	38	38	111	0.198051	1.00901	0	33
CL1053.Contig5_All	94	T	C	99	C	36	100	101	T	0	0	84	186	1	1.83871	0	21
CL1053.Contig5_All	115	T	C	38	C	32	57	86	T	0	0	71	158	1	2.17722	0	21
CL1053.Contig6_All	154	A	W	99	A	32	62	78	T	35	12	12	90	0.205759	1.17778	0	40
CL1053.Contig6_All	194	C	Y	58	C	35	82	98	T	36	13	13	111	0.418495	1.14414	0	33
CL1053.Contig6_All	227	G	R	99	G	36	63	63	A	32	24	24	87	0.00742725	1	0	33
CL1053.Contig6_All	260	T	C	92	C	32	64	64	T	2	1	1	65	1	1	0	9
CL1053.Contig7_All	105	G	A	32	A	35	12	14	G	0	0	3	17	1	1.29412	0	15
CL1053.Contig7_All	143	A	R	34	A	33	14	14	G	37	5	5	20	0.0350017	1.05	0	38
CL1058.Contig2_All	433	T	W	79	T	36	21	21	A	36	8	8	29	0.645494	1	0	329
CL1058.Contig2_All	864	C	Y	78	T	28	10	10	C	37	7	14	24	0.114768	1.45833	0	6
CL1059.Contig1_All	225	G	K	87	G	37	9	9	T	39	7	7	16	0.378846	1	0	18
CL1059.Contig1_All	243	G	K	92	G	36	12	12	T	37	7	7	19	0.516432	1	0	11
CL1059.Contig1_All	254	T	W	79	T	35	12	12	A	32	7	7	19	0.596114	1	0	11
CL1061.Contig2_All	156	A	R	99	A	35	21	21	G	35	17	17	39	0.692934	1	0	36
CL1061.Contig2_All	192	A	W	99	A	35	23	23	T	37	15	15	38	0.441394	1	0	36
CL1061.Contig2_All	310	T	W	99	T	38	22	22	A	35	12	12	34	0.561372	1	0	73
CL1063.Contig1_All	300	C	Y	73	T	34	15	15	C	34	7	7	22	0.339824	1	0	162
CL1063.Contig1_All	462	A	W	42	A	37	15	17	T	38	5	6	23	0.716493	1.13043	0	162
CL1065.Contig2_All	314	C	Y	99	C	33	220	220	T	31	34	34	349	0.0287992	1	0	950
CL1066.Contig1_All	5120	T	W	64	T	36	11	135	A	38	6	39	174	0.683137	1.9023	0	45
CL1066.Contig2_All	5117	T	Y	56	T	37	9	88	C	36	6	72	160	0.477323	1.90625	0	57
CL1067.Contig1_All	172	A	R	99	G	36	12	18	A	34	9	9	27	0.123455	1.22222	0	140
CL1067.Contig1_All	312	G	T	37	T	39	19	19	G	0	0	0	19	1	1	0	140
CL1068.Contig1_All	606	A	M	99	A	38	23	24	C	33	14	15	39	0.532507	1.10256	0	13
CL1068.Contig1_All	619	T	Y	99	T	32	26	27	C	35	14	15	43	0.536437	1.09302	0	13
CL1069.Contig1_All	198	C	Y	82	C	37	25	25	T	37	10	10	35	0.584748	1	0	1362
CL1070.Contig2_All	396	C	Y	86	T	33	9	9	C	33	7	7	16	0.418531	1	0	96
CL1070.Contig2_All	492	A	M	51	A	28	12	12	C	25	9	9	21	0.0407716	1	0	42
CL1070.Contig2_All	534	G	S	99	G	33	12	12	C	35	8	8	20	0.65597	1	0	42
CL1070.Contig2_All	779	G	R	99	G	35	20	20	A	37	17	17	37	0.155638	1	0	5
CL1070.Contig2_All	784	C	Y	99	C	34	22	22	T	34	22	22	44	0.14433	1	0	5
CL1070.Contig2_All	790	G	R	99	A	36	23	23	G	36	21	21	44	0.28819	1	0	6
CL1074.Contig1_All	890	T	Y	22	T	34	9	61	C	38	4	25	86	0.0377622	2.25581	0	132
CL1074.Contig1_All	1043	C	Y	99	C	28	18	29	T	33	12	22	52	0.581288	1.40385	0	6
CL1074.Contig1_All	1073	A	W	99	A	32	23	24	T	33	14	16	40	0.512353	1.075	0	24
CL1074.Contig1_All	1693	T	K	99	T	37	190	190	G	37	65	65	503	0.409846	1	0	49
CL1077.Contig1_All	30	A	M	99	A	37	24	24	C	38	14	14	38	0.130063	1	0	5
CL1077.Contig1_All	35	G	R	99	G	37	26	26	A	38	14	14	40	0.605938	1	0	5
CL1077.Contig1_All	101	G	K	99	G	37	127	127	T	35	45	45	173	0.150404	1	0	63
CL1077.Contig1_All	164	T	W	99	T	37	160	160	A	37	95	95	360	0.107524	1	0	39
CL1077.Contig1_All	203	C	Y	99	C	32	144	144	T	31	111	111	402	0.289207	1	0	30
CL1077.Contig1_All	233	G	R	99	G	31	169	169	A	32	85	85	278	0.239006	1	0	30
CL1077.Contig1_All	332	T	Y	99	T	35	35	35	C	35	27	27	63	0.336177	1	0	99
CL1077.Contig1_All	518	A	R	46	A	33	91	91	G	37	11	11	103	0.023569	1	0	50
CL1077.Contig1_All	568	C	Y	99	C	35	59	59	T	36	45	45	104	0.137331	1	0	9
CL1077.Contig1_All	577	C	Y	99	C	35	69	69	T	37	52	52	121	0.0112206	1	0	9
CL1077.Contig1_All	961	T	Y	43	T	31	43	43	C	32	9	9	52	0.0779964	1	0	15
CL1077.Contig1_All	1042	G	K	38	G	35	60	60	T	35	8	8	68	0.405966	1	0	7
CL1077.Contig1_All	1315	T	Y	49	T	36	4	7	C	35	4	6	13	0.342857	1.38462	0	57
CL1079.Contig1_All	213	T	K	99	G	36	69	69	T	37	37	37	106	0.0728602	1	0	79
CL1079.Contig1_All	893	C	M	96	A	37	11	11	C	34	6	6	17	0.039108	1	0	135
CL1079.Contig2_All	135	A	R	99	G	36	51	51	A	36	21	21	72	0.482707	1	0	129
CL1079.Contig2_All	450	T	Y	75	T	38	14	14	C	38	7	7	21	0.633815	1	0	57
CL1079.Contig2_All	522	T	Y	99	T	35	21	21	C	32	11	11	32	0.696153	1	0	13
CL1079.Contig2_All	535	G	K	99	G	37	26	26	T	37	14	14	40	0.614292	1	0	13
CL1079.Contig2_All	798	G	K	99	T	37	57	57	G	34	51	51	108	7.98834e-05	1	0	6
CL1079.Contig2_All	804	T	Y	99	C	37	59	59	T	35	53	53	112	6.19795e-06	1	0	6
CL1079.Contig2_All	824	T	Y	99	C	36	77	77	T	31	63	63	143	2.38909e-08	1	0	20
CL1079.Contig2_All	854	T	K	99	T	37	58	58	G	35	36	36	94	0.462819	1	0	17
CL1079.Contig2_All	871	T	W	99	T	31	61	61	A	34	42	42	103	0.0203368	1	0	6
CL1079.Contig2_All	877	G	K	99	G	33	61	61	T	31	41	41	102	0.0850529	1	0	6
CL1079.Contig2_All	910	C	M	99	C	32	63	63	A	33	47	47	110	0.131172	1	0	20
CL1079.Contig2_All	930	A	R	99	A	36	67	67	G	36	53	53	120	0.403965	1	0	20
CL1079.Contig2_All	1296	T	Y	82	T	34	92	92	C	38	17	17	109	0.000260141	1	0	157
CL1079.Contig2_All	1453	G	R	99	G	34	217	217	A	36	38	38	433	0.124991	1	0	116
CL1079.Contig2_All	1569	C	Y	99	C	31	147	147	T	27	105	105	363	2.05502e-06	1	0	116
CL1079.Contig2_All	1911	T	W	99	A	35	163	163	T	38	92	92	329	2.45209e-08	1	0	10
CL1079.Contig2_All	1992	G	R	99	G	30	228	228	A	34	25	25	1008	0.00574013	1	0	6
CL1079.Contig2_All	1998	G	R	99	G	27	152	152	A	28	103	103	986	0.0406395	1	0	6
CL1079.Contig2_All	2056	C	M	99	C	36	140	140	A	36	114	114	1094	0.0839693	1	0	44
CL1080.Contig1_All	263	T	C	26	C	33	11	13	T	0	0	25	39	1	1.71795	0	43
CL1080.Contig1_All	306	T	C	35	C	34	13	15	T	0	0	35	50	1	1.74	0	43
CL1081.Contig1_All	1202	T	W	48	T	38	9	21	A	37	5	8	29	0.651598	2.03448	0	63
CL1081.Contig2_All	917	T	Y	99	C	30	19	36	T	30	16	43	79	0.707939	2.67089	0	30
CL1081.Contig2_All	992	T	W	44	T	37	16	28	A	39	5	8	36	0.222566	1.83333	0	75
CL1081.Contig4_All	1191	A	W	99	A	39	13	15	T	35	10	11	26	0.602488	1.11538	0	158
CL1084.Contig2_All	281	T	Y	99	T	36	10	13	C	35	8	8	21	0.707139	1.14286	0	178
CL1085.Contig1_All	343	T	W	71	T	38	30	30	A	38	9	9	39	0.58709	1	0	17
CL1085.Contig1_All	394	A	M	99	A	34	37	37	C	33	16	16	54	0.642835	1	0	11
CL1085.Contig1_All	405	T	Y	86	T	31	36	36	C	37	12	12	48	0.0599376	1	0	11
CL1085.Contig1_All	416	C	M	99	C	33	34	34	A	36	11	11	45	0.079914	1	0	11
CL1085.Contig1_All	495	C	Y	99	C	35	38	38	T	36	21	21	60	0.686894	1	0	9
CL1085.Contig1_All	504	C	S	99	G	34	32	32	C	37	25	25	57	0.0985505	1	0	9
CL1085.Contig1_All	599	A	R	71	G	32	6	6	A	37	5	5	11	0.634199	1	0	28
CL1085.Contig1_All	696	T	Y	99	T	36	12	12	C	36	9	9	21	0.458504	1	0	8
CL1085.Contig1_All	704	C	Y	96	C	38	12	12	T	37	9	9	21	0.3008	1	0	8
CL1085.Contig1_All	714	C	M	99	C	38	12	12	A	36	9	9	21	0.0965026	1	0	10
CL1089.Contig1_All	1644	G	R	77	G	32	11	20	A	30	8	12	32	0.483925	2.5625	0	1948
CL108.Contig2_All	93	G	R	36	G	33	20	20	A	33	5	5	25	0.717354	1	0	13
CL108.Contig2_All	106	C	Y	39	C	34	8	8	T	39	5	5	13	0.177156	1	0	8
CL108.Contig2_All	119	T	W	51	T	35	8	8	A	32	5	5	13	0.571096	1	0	5
CL108.Contig2_All	348	A	R	99	A	38	40	40	G	35	21	21	61	0.108996	1	0	10
CL108.Contig2_All	375	C	Y	34	C	37	46	46	T	38	8	8	54	0.655996	1	0	17
CL108.Contig2_All	393	A	R	56	G	35	39	39	A	36	8	8	47	0.395983	1	0	18
CL108.Contig2_All	613	G	K	61	T	38	15	17	G	38	4	6	23	0.48065	1.17391	0	20
CL108.Contig2_All	633	A	R	99	G	34	20	20	A	36	8	11	31	0.190574	1.09677	0	20
CL108.Contig2_All	890	G	R	57	A	36	5	5	G	33	5	5	10	0.27381	1	0	62
CL108.Contig2_All	952	C	Y	82	C	35	8	12	T	35	7	13	25	0.347164	1.4	0	62
CL1090.Contig1_All	418	T	Y	99	T	33	70	211	C	36	48	166	381	0.000808701	1.68241	0	114
CL1090.Contig1_All	532	G	R	99	G	36	119	143	A	36	73	77	220	0.0847549	1.12727	0	114
CL1091.Contig1_All	724	A	M	41	A	35	24	24	C	27	8	8	32	0.0266249	1	0	334
CL1091.Contig2_All	768	T	Y	99	C	37	13	14	T	40	10	10	24	0.0652768	1.04167	0	113
CL1091.Contig2_All	881	A	W	99	A	36	23	23	T	33	12	12	35	0.620434	1	0	5
CL1091.Contig2_All	886	T	W	41	T	33	29	29	A	37	6	6	35	0.0729139	1	0	5
CL1092.Contig5_All	506	T	Y	99	C	35	16	16	T	35	15	15	31	0.355603	1	0	6
CL1092.Contig5_All	524	C	Y	45	T	36	26	26	C	37	6	6	32	0.262144	1	0	11
CL1092.Contig5_All	552	C	Y	25	C	37	34	34	T	34	10	10	44	0.549023	1	0	14
CL1092.Contig5_All	566	A	R	30	G	37	39	39	A	37	6	6	45	0.620636	1	0	14
CL1092.Contig5_All	742	G	K	99	T	35	26	26	G	36	12	12	38	0.43241	1	0	6
CL1092.Contig5_All	748	C	M	44	A	37	33	33	C	37	5	5	38	0.676534	1	0	6
CL1092.Contig5_All	764	G	K	73	T	35	31	31	G	37	6	6	37	0.253159	1	0	16
CL1092.Contig5_All	800	G	R	99	A	37	15	15	G	38	14	14	30	0.165702	1	0	26
CL1092.Contig5_All	826	T	Y	51	T	35	12	12	C	35	6	6	18	0.276611	1	0	14
CL1092.Contig5_All	965	A	R	99	A	36	67	67	G	33	21	21	88	0.0131364	1	0	12
CL1092.Contig5_All	977	T	W	39	T	33	97	97	A	33	9	9	107	0.140796	1	0	12
CL1092.Contig5_All	1030	A	R	55	A	35	158	158	G	38	12	12	170	0.0181826	1	0	5
CL1092.Contig5_All	1035	G	R	99	G	35	132	132	A	36	43	43	178	0.368364	1	0	5
CL1092.Contig5_All	1127	C	Y	56	C	34	28	28	T	23	11	11	39	0.501929	1	0	6
CL1092.Contig5_All	1152	A	R	99	A	34	21	21	G	24	23	23	44	6.46892e-05	1	0	6
CL1092.Contig5_All	1195	T	W	54	T	36	40	40	A	38	8	8	48	0.180488	1	0	7
CL1092.Contig5_All	1298	G	R	99	A	33	31	31	G	31	17	17	48	0.561802	1	0	6
CL1092.Contig5_All	1304	C	Y	99	C	32	26	26	T	34	21	21	47	0.625971	1	0	6
CL1092.Contig5_All	1390	G	K	27	G	38	49	49	T	33	8	8	60	0.103254	1	0	5
CL1092.Contig5_All	1686	T	Y	99	C	38	12	12	T	34	10	10	22	0.43588	1	0	7
CL1092.Contig5_All	1712	C	Y	99	C	36	17	17	T	37	10	10	27	0.179735	1	0	26
CL1092.Contig5_All	1778	A	M	62	A	35	29	29	C	38	8	8	39	0.0281629	1	0	16
CL1092.Contig5_All	1814	C	Y	99	C	36	21	21	T	33	18	18	39	0.515116	1	0	11
CL1092.Contig5_All	1868	G	R	71	G	36	42	42	A	36	10	10	52	0.610644	1	0	22
CL1092.Contig5_All	1958	T	W	99	T	32	44	44	A	35	12	12	57	0.716747	1	0	16
CL1092.Contig5_All	1991	T	Y	45	T	30	66	68	C	21	17	17	88	0.015573	1.02273	0	6
CL1092.Contig5_All	1997	A	R	99	A	34	56	58	G	29	29	29	87	0.0207123	1.02299	0	6
CL1092.Contig5_All	2035	A	W	90	A	37	166	175	T	36	13	13	189	0.251507	1.04762	0	13
CL1092.Contig5_All	2048	C	Y	99	C	35	151	172	T	38	34	38	210	0.066872	1.11905	0	9
CL1092.Contig5_All	2074	A	M	99	A	32	125	146	C	34	49	55	203	0.225271	1.14286	0	7
CL1092.Contig5_All	2102	T	Y	35	T	33	73	100	C	35	8	9	113	0.487372	1.24779	0	28
CL1092.Contig5_All	2181	C	A	22	A	34	9	9	C	0	0	0	9	1	1	0	10
CL1092.Contig5_All	2323	T	K	99	T	37	86	86	G	37	31	31	118	0.496304	1	0	16
CL1092.Contig5_All	2339	C	Y	91	C	38	124	124	T	37	17	17	141	0.0442661	1	0	13
CL1092.Contig5_All	2377	G	R	86	G	36	242	242	A	38	13	13	465	0.0177014	1	0	25
CL1092.Contig5_All	2518	A	R	99	A	31	228	228	G	33	19	19	427	0.0627172	1	0	15
CL1092.Contig5_All	2533	G	R	99	G	36	215	215	A	34	30	30	313	0.0134211	1	0	15
CL1092.Contig5_All	2550	A	R	21	A	36	202	202	G	34	11	11	220	0.196551	1	0	17
CL1092.Contig5_All	2572	C	Y	99	C	35	52	52	T	33	27	27	79	0.20123	1	0	5
CL1092.Contig5_All	2588	A	W	24	A	37	54	54	T	37	8	8	62	0.313962	1	0	16
CL1093.Contig2_All	170	G	R	51	G	29	28	37	A	34	7	7	44	0.570336	1.22727	0	126
CL1094.Contig2_All	763	A	W	25	A	38	6	34	T	36	3	5	39	0.565476	1.76923	0	29
CL1094.Contig3_All	172	A	R	45	G	37	5	5	A	39	3	8	13	0.196429	1.76923	0	122
CL1095.Contig1_All	202	A	M	99	A	35	23	23	C	35	11	11	34	0.679243	1	0	5
CL1095.Contig1_All	290	C	Y	99	C	33	23	23	T	36	13	13	36	0.581955	1	0	33
CL1095.Contig1_All	323	C	Y	99	C	33	29	29	T	32	12	12	41	0.660204	1	0	12
CL1095.Contig1_All	335	G	R	21	G	33	29	29	A	33	6	6	35	0.695401	1	0	6
CL1095.Contig1_All	341	T	Y	99	T	31	25	25	C	32	11	11	36	0.271048	1	0	6
CL1095.Contig1_All	463	T	Y	99	T	27	13	13	C	34	9	9	22	0.589371	1	0	15
CL1095.Contig1_All	478	A	R	99	G	32	13	13	A	32	10	10	23	0.684516	1	0	7
CL1095.Contig1_All	608	C	M	99	C	38	38	38	A	37	17	17	56	0.66137	1	0	11
CL1095.Contig1_All	624	A	W	99	A	37	40	40	T	37	15	15	55	0.0436531	1	0	11
CL1095.Contig1_All	635	G	S	99	G	36	55	55	C	33	17	17	72	0.00241912	1	0	11
CL1095.Contig1_All	791	T	W	57	T	37	33	33	A	39	8	8	41	0.524308	1	0	34
CL1095.Contig1_All	844	G	K	88	G	36	16	16	T	35	7	7	23	0.717636	1	0	53
CL1095.Contig2_All	41	G	A	20	A	36	8	8	G	0	0	0	8	1	1	0	334
CL1097.Contig1_All	156	C	S	57	C	39	20	20	G	37	6	6	26	0.0435463	1	0	28
CL1097.Contig1_All	272	T	K	99	T	35	69	69	G	35	18	18	87	0.132225	1	0	25
CL1097.Contig1_All	297	G	K	99	G	20	30	30	T	24	19	19	49	0.128751	1	0	25
CL1097.Contig1_All	383	C	Y	99	T	37	44	47	C	34	19	29	76	0.0309312	1.22368	0	14
CL1097.Contig1_All	405	A	R	93	A	36	40	53	G	33	18	18	71	0.0247938	1.23944	0	8
CL1097.Contig1_All	447	T	Y	99	T	32	23	23	C	36	15	22	46	0.000162466	1.15217	0	10
CL1097.Contig1_All	457	C	S	99	C	36	23	23	G	37	16	23	46	0.589423	1.15217	0	10
CL1097.Contig1_All	489	G	R	99	A	28	16	16	G	38	8	8	24	0.501417	1	0	7
CL10.Contig3_All	142	A	R	99	A	33	11	11	G	36	10	10	21	0.689111	1	0	36
CL10.Contig3_All	178	C	Y	33	C	32	12	12	T	35	5	5	17	0.520362	1	0	36
CL10.Contig3_All	293	T	Y	23	T	35	19	19	C	34	5	5	24	0.64521	1	0	5
CL10.Contig3_All	298	G	R	44	G	33	18	18	A	34	6	6	24	0.743525	1	0	5
CL10.Contig3_All	325	G	R	99	G	35	9	9	A	33	8	8	17	0.668244	1	0	27
CL10.Contig5_All	198	T	K	81	T	34	52	52	G	35	11	11	63	0.446755	1	0	6
CL10.Contig5_All	204	T	Y	68	T	34	53	53	C	34	11	11	64	0.354315	1	0	6
CL10.Contig5_All	249	A	R	99	G	36	27	27	A	36	12	12	39	0.671332	1	0	5
CL10.Contig5_All	286	G	R	99	G	37	116	193	A	38	14	14	207	0.193878	1.37198	0	27
CL10.Contig5_All	334	T	Y	99	T	34	127	210	C	36	22	26	237	0.251789	1.36709	0	48
CL10.Contig5_All	406	G	R	99	G	37	127	127	A	37	26	26	158	0.346085	1	0	9
CL10.Contig5_All	500	A	R	93	A	28	49	49	G	30	13	13	64	0.564284	1	0	13
CL10.Contig5_All	543	C	Y	99	C	35	37	37	T	31	25	25	62	0.50013	1	0	22
CL10.Contig5_All	637	T	Y	99	T	30	35	35	C	34	12	12	47	0.515344	1	0	21
CL10.Contig5_All	673	G	R	99	G	34	22	22	A	34	21	21	44	0.738019	1	0	12
CL10.Contig5_All	721	T	K	99	T	37	26	26	G	34	20	20	46	0.501163	1	0	22
CL10.Contig5_All	743	T	Y	67	T	33	30	30	C	37	9	9	39	0.51855	1	0	22
CL10.Contig5_All	937	C	Y	24	C	30	10	19	T	32	6	6	25	0.658841	1.36	0	60
CL1100.Contig2_All	566	G	R	85	G	37	12	12	A	36	8	8	20	0.367246	1	0	11
CL1100.Contig2_All	586	C	Y	98	C	33	11	11	T	29	10	10	21	0.098558	1	0	6
CL1100.Contig2_All	711	A	R	99	G	36	21	21	A	36	17	17	38	0.676501	1	0	118
CL1100.Contig2_All	829	G	R	56	G	37	28	28	A	39	8	8	36	0.599829	1	0	24
CL1100.Contig2_All	880	A	R	79	A	35	25	25	G	32	9	9	34	0.70453	1	0	27
CL1100.Contig2_All	911	C	M	85	C	36	19	19	A	33	8	8	27	0.153677	1	0	8
CL1100.Contig2_All	919	A	W	91	A	38	19	19	T	35	8	8	27	0.0126334	1	0	8
CL1100.Contig2_All	928	C	M	21	C	37	20	20	A	39	5	5	25	0.121532	1	0	9
CL1100.Contig2_All	1039	T	W	99	A	34	17	17	T	37	12	12	29	0.0238018	1	0	18
CL1100.Contig2_All	1057	G	R	99	A	36	28	28	G	33	27	27	55	0.199099	1	0	18
CL1100.Contig2_All	1075	C	Y	99	T	36	23	23	C	36	21	21	44	0.472192	1	0	6
CL1100.Contig2_All	1081	A	R	99	A	37	33	33	G	37	15	15	48	0.283539	1	0	6
CL1100.Contig2_All	1177	C	Y	99	C	37	23	23	T	37	19	19	42	0.480066	1	0	24
CL1100.Contig2_All	1201	T	Y	65	C	35	37	37	T	34	10	10	47	0.562932	1	0	9
CL1100.Contig2_All	1210	G	K	27	G	32	37	37	T	37	6	6	43	0.0969675	1	0	6
CL1100.Contig2_All	1216	G	R	99	G	33	31	31	A	36	20	20	51	0.286274	1	0	6
CL1100.Contig2_All	1228	C	M	99	C	36	31	31	A	35	24	24	55	0.556748	1	0	12
CL1100.Contig2_All	1282	A	R	99	A	34	33	33	G	35	10	10	43	0.635588	1	0	15
CL1100.Contig2_All	1393	C	Y	99	C	30	36	36	T	29	17	18	54	0.587271	1.01852	0	33
CL1100.Contig2_All	1426	A	W	99	A	37	49	58	T	34	19	27	86	0.00668368	1.19767	0	6
CL1100.Contig2_All	1432	T	Y	99	T	36	36	54	C	36	36	36	90	0.330248	1.2	0	6
CL1100.Contig2_All	1438	A	M	99	A	37	49	69	C	35	17	19	94	0.00298562	1.23404	0	6
CL1100.Contig2_All	1462	T	Y	71	T	36	67	98	C	39	12	14	112	0.0605358	1.29464	0	6
CL1100.Contig2_All	1468	T	K	99	T	36	45	78	G	36	37	42	120	0.422427	1.31667	0	6
CL1100.Contig2_All	1480	C	Y	99	C	35	37	58	T	34	20	37	95	0.417943	1.4	0	12
CL1100.Contig2_All	1537	C	Y	58	C	32	38	51	T	37	9	9	60	0.530348	1.21667	0	16
CL1100.Contig2_All	1553	G	K	68	G	34	32	35	T	36	9	9	46	0.349375	1.06522	0	7
CL1100.Contig2_All	1560	T	Y	46	T	36	31	31	C	35	9	9	40	0.0177106	1	0	7
CL1100.Contig2_All	1576	C	Y	99	C	36	23	23	T	37	19	19	42	0.265746	1	0	16
CL1100.Contig2_All	1615	C	Y	99	C	36	23	23	T	37	11	11	34	0.0713638	1	0	39
CL1102.Contig1_All	206	C	Y	49	C	39	7	7	T	38	5	5	12	0.377525	1	0	75
CL1107.Contig1_All	223	G	R	51	G	32	31	31	A	38	9	9	40	0.0028025	1	0	160
CL1107.Contig1_All	403	C	Y	83	C	35	19	19	T	37	9	9	28	0.648762	1	0	147
CL1107.Contig1_All	550	A	R	93	A	36	17	17	G	34	9	9	26	0.416313	1	0	56
CL1107.Contig1_All	606	A	R	96	G	35	22	22	A	36	8	8	30	0.665562	1	0	56
CL110.Contig3_All	2591	A	R	99	A	36	12	38	G	31	9	17	55	0.577507	1.61818	0	4785
CL1110.Contig1_All	246	A	R	99	A	29	139	139	G	31	111	111	3196	0.275929	1	0	56
CL1110.Contig1_All	302	T	Y	26	T	33	226	226	C	31	20	20	3103	0.029817	1	0	21
CL1110.Contig1_All	428	A	R	99	G	32	142	142	A	31	112	112	3417	0.490737	1	0	10
CL1110.Contig1_All	873	A	M	32	A	38	91	4610	C	38	15	83	4693	0.307459	1.97741	0	10
CL1110.Contig2_All	94	C	S	53	C	24	237	239	G	23	15	15	1161	0.445525	1.01378	0	9
CL1110.Contig2_All	140	G	K	99	G	28	239	244	T	32	16	16	2267	0.0778447	1.00265	0	15
CL1110.Contig2_All	155	C	Y	61	C	33	238	240	T	31	17	17	2743	0.0447094	1.00109	0	15
CL1110.Contig2_All	243	A	M	99	A	30	201	201	C	34	53	53	1941	4.04426e-05	1	0	11
CL1110.Contig2_All	254	A	R	99	A	32	187	187	G	30	68	68	1960	0.00603032	1	0	11
CL1110.Contig2_All	533	T	C	99	C	28	255	255	T	0	0	0	9575	1	1.94684	0	6
CL1110.Contig2_All	539	C	T	92	T	25	252	252	G	5	3	3	9676	1	1.95928	0	6
CL1110.Contig3_All	116	G	R	99	G	25	235	235	A	30	18	18	4893	0.0444652	1	0	10
CL1112.Contig1_All	576	C	M	24	A	41	3	21	C	35	3	28	50	0.05	2.72	0	1008
CL1113.Contig3_All	478	G	R	99	G	33	35	65	A	33	12	44	109	0.310714	1.56881	0	27
CL1113.Contig3_All	514	T	K	77	T	34	35	52	G	31	8	10	62	0.552661	1.30645	0	9
CL1113.Contig3_All	559	T	Y	82	T	36	97	97	C	33	15	15	112	0.18485	1	0	18
CL1113.Contig3_All	580	C	S	99	C	37	53	53	G	34	46	46	99	0.0021971	1	0	21
CL1113.Contig3_All	616	C	S	99	C	32	81	81	G	27	48	48	130	0.0349477	1	0	6
CL1113.Contig3_All	649	G	R	99	G	35	63	63	A	36	17	17	80	0.290207	1	0	24
CL1113.Contig3_All	688	C	Y	31	C	34	54	54	T	31	11	11	65	0.0962171	1	0	21
CL1113.Contig3_All	709	A	W	99	A	33	58	58	T	37	17	17	76	0.000625758	1	0	14
CL1113.Contig3_All	723	T	W	99	T	33	81	81	A	35	25	25	107	0.0288681	1	0	14
CL1113.Contig3_All	760	C	Y	20	C	34	94	94	T	35	9	9	103	0.462782	1	0	6
CL1113.Contig3_All	766	A	R	99	A	36	80	80	G	35	22	22	102	0.181084	1	0	6
CL1113.Contig3_All	775	G	K	99	G	33	73	73	T	36	33	33	107	0.142035	1	0	9
CL1113.Contig3_All	847	G	R	89	G	34	57	57	A	37	12	12	69	0.0349412	1	0	42
CL1113.Contig3_All	897	G	K	99	G	37	25	25	T	37	22	22	47	0.706133	1	0	5
CL1113.Contig3_All	907	C	S	99	C	36	20	20	G	37	15	15	35	0.720584	1	0	10
CL1113.Contig3_All	937	A	R	99	A	36	12	12	G	34	10	10	22	0.410602	1	0	16
CL1113.Contig3_All	1252	T	K	99	G	38	7	7	T	35	6	6	13	0.558566	1	0	9
CL1113.Contig3_All	1345	T	Y	84	C	37	14	14	T	38	7	7	21	0.221483	1	0	34
CL1113.Contig3_All	1464	C	Y	99	C	37	53	53	T	36	27	29	82	0.0358554	1.02439	0	29
CL1113.Contig3_All	1502	C	Y	99	T	35	20	21	C	34	19	19	42	0.353796	1.02381	0	8
CL1113.Contig3_All	1549	G	R	99	G	37	43	43	A	36	26	26	69	0.152027	1	0	47
CL1113.Contig3_All	1615	T	Y	68	T	35	65	65	C	32	12	12	77	0.0578656	1	0	5
CL1113.Contig3_All	1620	T	Y	90	T	35	63	63	C	34	14	14	77	0.122571	1	0	5
CL1113.Contig3_All	1719	C	S	99	C	34	52	52	G	36	15	15	67	0.0474995	1	0	76
CL1113.Contig3_All	1795	G	K	52	G	32	71	71	T	35	10	10	81	0.0885835	1	0	33
CL1113.Contig3_All	1849	A	R	92	A	31	41	41	G	36	11	11	52	0.587932	1	0	19
CL1113.Contig3_All	1947	C	Y	43	C	36	53	53	T	40	11	11	64	0.00170972	1	0	66
CL1115.Contig1_All	129	T	K	87	T	36	13	521	G	35	7	57	578	0.5242	2.92388	0	9
CL1115.Contig1_All	162	G	R	99	G	35	171	645	A	38	25	150	796	7.77151e-05	2.50251	0	33
CL1121.Contig2_All	40	C	Y	88	T	39	7	7	C	38	6	6	13	0.527389	1	0	319
CL1122.Contig1_All	150	A	R	99	G	37	24	24	A	38	21	21	46	0.712045	1	0	20
CL1122.Contig1_All	170	T	K	99	T	36	25	25	G	36	15	15	40	0.738998	1	0	20
CL1122.Contig1_All	295	A	R	71	A	36	10	10	G	38	7	7	17	0.114768	1	0	21
CL1122.Contig1_All	316	C	Y	54	C	37	11	11	T	38	6	6	18	0.330236	1	0	21
CL1123.Contig1_All	430	C	Y	82	C	37	20	20	T	37	9	10	30	0.381826	1.03333	0	50
CL1123.Contig1_All	601	A	W	99	A	36	40	40	T	35	24	24	64	0.180029	1	0	71
CL1123.Contig1_All	775	G	K	43	G	37	12	12	T	38	5	5	17	0.699741	1	0	23
CL1123.Contig1_All	933	C	M	99	C	37	15	15	A	34	14	14	29	0.020551	1	0	30
CL1123.Contig1_All	963	T	Y	47	T	35	17	17	C	37	6	6	23	0.195845	1	0	30
CL1125.Contig2_All	8172	A	R	99	A	34	133	660	G	34	78	225	888	0.446116	1.75901	0	244
CL1125.Contig2_All	8416	A	W	99	A	35	193	230	T	35	60	80	860	0.0547181	1.54535	0	239
CL1125.Contig3_All	1470	G	R	69	A	34	11	83	G	28	6	77	160	0.403765	2.7875	0	694
CL1127.Contig1_All	132	A	M	29	A	37	11	11	C	29	5	5	16	0.728251	1	0	6
CL1130.Contig4_All	1111	C	M	69	A	32	6	7	C	35	4	26	37	0.619048	2.40541	0	56
CL1130.Contig5_All	515	T	Y	37	T	38	37	37	C	37	8	8	45	0.0807209	1	0	25
CL1130.Contig5_All	645	C	Y	21	C	35	17	17	T	38	6	6	23	0.513096	1	0	9
CL1130.Contig5_All	654	G	R	99	G	35	14	14	A	38	9	9	23	0.539862	1	0	9
CL1131.Contig1_All	331	G	K	25	G	40	3	32	T	37	3	9	41	0.2	1.85366	0	28
CL1132.Contig1_All	38	A	M	99	C	37	20	45	A	36	9	9	54	0.632879	1.46296	0	25
CL1132.Contig1_All	136	C	M	99	C	34	31	48	A	35	23	38	86	0.156545	1.37209	0	12
CL1132.Contig1_All	177	T	W	99	T	36	44	44	A	36	24	25	69	0.238158	1.01449	0	22
CL1132.Contig1_All	199	T	K	99	T	36	34	40	G	35	13	13	53	0.678948	1.11321	0	17
CL1132.Contig1_All	216	G	S	99	G	36	28	34	C	35	9	9	43	0.553241	1.13953	0	14
CL1132.Contig1_All	284	A	M	69	C	36	8	26	A	29	5	24	53	0.542735	1.73585	0	21
CL1132.Contig2_All	64	C	M	46	A	28	5	9	C	37	2	55	64	0.595238	1.89062	0	11
CL1132.Contig2_All	227	G	S	99	G	36	18	23	C	38	8	9	33	0.382421	1.18182	0	18
CL1132.Contig2_All	245	C	M	99	A	35	16	21	C	34	15	16	37	0.532346	1.16216	0	5
CL1132.Contig2_All	250	A	R	99	A	35	20	26	G	33	11	11	37	0.113626	1.16216	0	5
CL1132.Contig2_All	299	T	W	52	T	36	8	10	A	34	7	26	59	0.615851	1.66102	0	9
CL1132.Contig2_All	319	T	Y	99	C	35	12	14	T	38	8	54	68	0.576348	1.70588	0	11
CL1132.Contig2_All	336	T	W	99	T	35	9	60	A	38	7	7	67	0.670149	1.76119	0	17
CL1133.Contig2_All	855	G	S	99	G	33	23	23	C	33	10	10	33	0.631079	1	0	132
CL1133.Contig2_All	1156	G	R	20	G	30	19	47	A	34	5	13	62	0.0375024	1.6129	0	110
CL1136.Contig1_All	138	G	K	69	G	36	9	9	T	32	8	8	20	0.668244	1	0	466
CL1136.Contig1_All	604	T	Y	52	T	35	26	54	C	38	8	9	63	0.683778	1.46032	0	21
CL1136.Contig1_All	625	C	Y	96	C	37	21	41	T	36	11	13	54	0.348041	1.40741	0	21
CL1136.Contig1_All	1216	G	R	99	G	33	44	44	A	36	12	12	56	0.516814	1	0	414
CL1136.Contig1_All	1630	C	Y	70	C	38	30	30	T	39	10	10	40	0.525416	1	0	93
CL1136.Contig1_All	1723	T	W	77	T	37	41	41	A	37	10	10	51	0.71984	1	0	93
CL1136.Contig1_All	2350	G	S	99	G	34	93	93	C	36	43	43	136	0.0492598	1	0	153
CL1136.Contig1_All	2503	G	R	99	G	34	112	112	A	36	15	15	127	0.162969	1	0	153
CL1136.Contig1_All	3310	G	S	99	G	29	16	16	C	33	14	14	30	0.0350685	1	0	627
CL1137.Contig1_All	31	G	R	99	G	36	22	22	A	36	17	17	39	0.173413	1	0	39
CL1137.Contig1_All	70	G	R	99	G	34	38	38	A	35	13	13	51	0.386601	1	0	39
CL1137.Contig1_All	331	G	R	99	G	30	29	29	A	32	14	14	43	0.454153	1	0	33
CL1137.Contig1_All	364	G	R	44	G	33	25	25	A	32	8	8	33	0.745896	1	0	6
CL1137.Contig1_All	370	G	R	82	G	36	20	20	A	32	9	9	29	0.505768	1	0	6
CL1137.Contig1_All	388	A	M	56	A	33	23	23	C	27	11	11	34	0.00482814	1	0	18
CL1137.Contig1_All	520	A	R	99	A	34	18	18	G	35	11	11	29	0.305437	1	0	30
CL1137.Contig1_All	554	C	Y	88	C	37	26	26	T	37	10	10	36	0.479229	1	0	34
CL1137.Contig1_All	685	T	Y	99	T	34	53	53	C	35	43	43	96	0.32789	1	0	54
CL1137.Contig1_All	739	A	R	99	A	33	80	80	G	33	20	20	100	0.290644	1	0	6
CL1137.Contig1_All	754	A	R	99	A	33	52	52	G	32	47	47	99	0.45259	1	0	6
CL1137.Contig1_All	769	T	Y	42	C	37	44	44	T	33	12	12	56	0.0115282	1	0	15
CL1137.Contig1_All	793	G	R	99	G	33	89	89	A	35	18	18	107	0.498339	1	0	24
CL1137.Contig1_All	822	G	R	45	G	36	66	66	A	34	10	10	76	0.274489	1	0	12
CL1137.Contig1_All	834	C	Y	28	C	38	67	67	T	38	10	10	77	0.404215	1	0	12
CL1137.Contig1_All	1010	C	M	99	C	35	73	73	A	36	21	21	94	0.245136	1	0	13
CL1137.Contig1_All	1032	T	Y	23	T	36	92	92	C	37	9	9	101	0.220995	1	0	5
CL1137.Contig1_All	1037	A	R	99	A	37	74	74	G	37	26	26	100	0.205769	1	0	5
CL1137.Contig1_All	1655	A	R	99	A	33	25	116	G	32	19	23	139	0.620278	2.32374	0	274
CL1137.Contig2_All	129	G	K	99	T	37	9	9	G	37	6	6	15	0.672228	1	0	40
CL1137.Contig3_All	550	T	W	99	T	35	12	32	A	34	11	17	50	0.594835	2.02	0	34
CL1137.Contig3_All	604	C	M	99	C	34	46	90	A	36	32	34	124	0.0509727	1.74194	0	54
CL1137.Contig3_All	784	A	W	99	A	35	206	224	T	36	17	17	241	0.0658077	1.11618	0	12
CL1137.Contig3_All	796	G	R	68	G	35	186	204	A	30	16	16	220	0.000175569	1.12727	0	8
CL1137.Contig3_All	804	A	R	33	G	34	149	153	A	33	8	22	175	0.114813	1.16	0	8
CL1137.Contig3_All	855	T	K	40	T	33	25	33	G	35	4	6	39	0.69595	1.46154	0	17
CL1142.Contig1_All	59	G	R	49	A	35	19	19	G	37	5	5	24	0.165302	1	0	22
CL1142.Contig1_All	108	A	M	24	A	37	32	32	C	37	5	5	37	0.745708	1	0	24
CL1142.Contig2_All	465	C	Y	30	T	34	44	44	C	35	6	6	50	0.632599	1	0	19
CL1142.Contig2_All	608	G	R	99	A	32	26	26	G	35	13	13	39	0.735358	1	0	47
CL1142.Contig2_All	655	G	A	67	A	33	29	29	G	0	0	0	29	1	1	0	12
CL1142.Contig2_All	667	T	C	41	C	38	22	22	T	37	1	1	23	1	1	0	6
CL1142.Contig2_All	673	A	C	27	C	37	20	20	A	39	1	1	21	1	1	0	6
CL1142.Contig2_All	1457	T	C	56	C	34	22	22	T	0	0	0	22	1	1	0	43
CL1146.Contig1_All	73	A	R	63	A	36	16	16	G	34	7	7	23	0.612881	1	0	1815
CL114.Contig3_All	279	A	W	42	T	37	4	12	A	34	3	38	50	0.114286	1.86	0	112
CL1151.Contig1_All	434	T	K	75	G	37	6	8	T	31	4	5	13	0.619048	1.46154	0	36
CL1151.Contig1_All	575	G	T	40	T	37	15	15	G	0	0	15	30	1	2.46667	0	12
CL1151.Contig1_All	587	T	C	22	C	37	9	9	T	0	0	19	28	1	3	0	12
CL1151.Contig3_All	36	C	M	99	C	38	15	15	A	36	9	9	24	0.530671	1	0	428
CL1155.Contig1_All	178	G	S	27	G	35	50	51	C	38	9	9	60	0.519546	1.01667	0	128
CL1155.Contig1_All	306	T	W	63	T	36	61	109	A	37	8	12	122	0.258938	1.43443	0	14
CL1155.Contig1_All	320	G	K	99	G	36	42	72	T	37	30	55	127	0.0317208	1.43307	0	14
CL1155.Contig1_All	527	C	Y	63	C	37	10	11	T	37	7	7	18	0.369807	1.05556	0	207
CL1157.Contig2_All	700	T	Y	92	T	34	22	29	C	37	9	16	45	0.440594	1.31111	0	94
CL1159.Contig1_All	119	G	C	26	C	36	10	10	G	0	0	0	10	1	1	0	6
CL1159.Contig1_All	248	C	Y	20	C	36	14	14	T	38	6	6	20	0.483978	1	0	82
CL1159.Contig1_All	330	C	Y	69	C	33	8	8	T	32	7	7	15	0.694716	1	0	6
CL1159.Contig1_All	336	T	Y	46	T	36	9	9	C	34	7	7	16	0.203934	1	0	6
CL1159.Contig1_All	371	A	R	94	A	35	9	9	G	36	7	7	16	0.75	1	0	11
CL1159.Contig1_All	382	A	W	82	A	37	10	10	T	39	7	7	17	0.527201	1	0	11
CL1159.Contig1_All	583	G	R	99	A	27	11	19	G	34	7	11	30	0.52605	1.4	0	21
CL1159.Contig1_All	604	A	R	55	G	35	8	29	A	25	6	11	40	0.0539461	1.65	0	21
CL115.Contig1_All	32	C	Y	28	T	36	4	228	C	35	2	180	408	0.4	1.98529	0	12
CL115.Contig1_All	215	T	Y	23	C	26	11	907	T	10	5	837	1790	0.198603	1.99106	0	84
CL115.Contig1_All	496	T	C	47	C	31	46	4851	T	22	2	4442	9336	1	1.99475	0	14
CL115.Contig1_All	537	A	C	33	C	30	27	2565	A	38	1	3063	5635	1	1.99503	0	8
CL115.Contig1_All	693	G	R	88	A	36	6	59	G	35	5	1783	1845	0.732684	1.99404	0	6
CL115.Contig1_All	699	G	R	82	A	34	6	43	G	35	5	1735	1780	0.465368	1.99382	0	6
CL115.Contig1_All	783	T	W	22	T	39	5	25	A	37	3	60	85	0.5625	1.90588	0	41
CL115.Contig2_All	361	T	G	26	G	34	90	2628	T	35	4	3066	5701	1	1.98351	0	8
CL115.Contig2_All	369	G	R	99	G	33	75	6676	A	34	18	716	7431	0.215445	1.98748	0	8
CL115.Contig2_All	402	A	G	60	G	32	87	4892	A	31	2	4442	9376	1	1.99051	0	14
CL115.Contig2_All	575	G	K	21	T	34	3	91	G	28	2	1031	1126	0.2	1.99556	0	156
CL1160.Contig1_All	303	C	Y	26	C	38	15	15	T	34	5	5	20	0.256353	1	0	31
CL1160.Contig1_All	334	T	Y	31	T	36	13	13	C	32	5	5	18	0.0585901	1	0	7
CL1161.Contig1_All	130	C	Y	40	T	33	15	15	C	39	5	5	20	0.00728844	1	0	21
CL1161.Contig1_All	151	T	Y	78	C	37	11	11	T	38	6	6	17	0.575267	1	0	14
CL1161.Contig1_All	454	G	K	99	T	38	17	25	G	37	7	19	45	0.713124	1.93333	0	12
CL1161.Contig1_All	496	A	R	38	A	36	31	39	G	35	7	23	62	0.603955	1.77419	0	27
CL1161.Contig2_All	286	A	M	32	A	35	31	31	C	37	5	5	36	0.162372	1	0	6
CL1161.Contig2_All	292	A	R	65	A	33	30	30	G	36	8	8	38	0.634544	1	0	6
CL1161.Contig2_All	386	G	R	26	G	37	26	26	A	37	6	6	33	0.397941	1	0	58
CL1161.Contig2_All	444	T	K	45	T	37	19	19	G	37	5	5	24	0.709121	1	0	58
CL1161.Contig2_All	569	T	Y	64	T	38	23	25	C	37	8	8	33	0.274824	1.06061	0	10
CL1161.Contig2_All	579	T	W	43	T	37	20	22	A	35	6	6	28	0.0782696	1.07143	0	10
CL1161.Contig3_All	202	A	W	40	A	33	28	28	T	37	6	6	34	0.609774	1	0	61
CL1161.Contig3_All	381	T	W	95	T	39	21	21	A	36	8	8	29	0.504534	1	0	108
CL1161.Contig3_All	505	T	W	67	A	37	5	5	T	39	4	6	11	0.142857	1.18182	0	124
CL1162.Contig4_All	636	C	Y	99	C	36	211	254	T	35	41	81	335	0.14203	1.74328	0	84
CL1162.Contig4_All	720	C	Y	99	C	36	39	40	T	35	26	29	69	0.228687	1.17391	0	30
CL1162.Contig4_All	750	C	Y	99	C	35	20	28	T	36	17	20	48	0.134772	1.6875	0	30
CL1165.Contig2_All	57	C	Y	99	C	38	216	1694	T	39	39	56	3061	0.00798441	2.49232	0	27
CL1165.Contig2_All	84	T	Y	99	T	30	216	1693	C	32	39	56	3561	0.0580873	2.58804	0	27
CL1165.Contig3_All	89	G	R	99	A	34	154	356	G	34	101	351	3844	0.447861	2.29683	0	6
CL1165.Contig3_All	98	T	Y	99	C	32	175	424	T	32	51	217	4437	0.151058	2.12396	0	6
CL1165.Contig3_All	149	A	W	99	T	26	162	560	A	26	83	703	5068	0.276167	1.69475	0	12
CL1165.Contig3_All	161	C	Y	88	C	30	241	842	T	29	14	93	5618	0.0243185	1.63297	0	6
CL1165.Contig3_All	167	C	Y	99	T	27	156	332	C	28	99	345	6339	0.0199447	1.8831	0	6
CL1165.Contig3_All	191	C	Y	99	C	21	161	161	T	21	93	93	8556	0.1913	2.71505	0	15
CL1165.Contig4_All	34	T	W	99	T	38	143	143	A	38	112	112	1094	0.0301608	1.02925	0	10
CL1165.Contig4_All	55	G	S	54	G	37	245	245	C	39	10	10	2020	0.0992247	2.2297	0	9
CL1165.Contig4_All	64	C	Y	99	C	37	209	209	T	37	46	46	2348	0.2032	2.37394	0	9
CL1165.Contig4_All	101	G	R	99	G	24	211	211	A	29	43	43	2788	0.000331165	2.49211	0	8
CL1165.Contig4_All	109	T	K	61	T	22	204	204	G	24	44	44	2424	0.425107	2.72071	0	6
CL1165.Contig4_All	148	C	A	45	A	23	248	433	C	11	7	623	1423	1	2.55306	0	12
CL1165.Contig4_All	160	T	C	99	C	29	255	400	T	0	0	4	1260	1	2.74206	0	12
CL1165.Contig5_All	89	G	R	35	G	35	244	970	A	33	11	554	1531	0.375391	2.25278	0	9
CL1165.Contig5_All	98	T	Y	99	C	37	146	886	T	37	109	543	1551	0.0135937	2.23662	0	6
CL1165.Contig5_All	104	T	Y	99	C	36	135	990	T	36	120	533	1554	0.321796	2.23423	0	6
CL1165.Contig5_All	146	C	Y	99	C	32	196	342	T	32	59	67	748	0.330729	2.61497	0	6
CL1165.Contig5_All	152	C	Y	99	C	31	200	351	T	32	54	61	1149	0.190038	2.91906	0	6
CL1167.Contig1_All	561	A	R	60	A	34	6	6	G	36	5	5	11	0.214286	1	0	18
CL1167.Contig1_All	594	A	M	99	C	31	8	8	A	35	7	7	15	0.653147	1	0	15
CL1167.Contig1_All	710	C	Y	80	C	37	15	15	T	37	9	9	24	0.659975	1	0	7
CL1167.Contig1_All	717	T	Y	99	C	36	16	16	T	35	13	13	29	0.325059	1	0	7
CL1167.Contig1_All	786	C	Y	32	C	35	16	16	T	39	6	6	22	0.10151	1	0	12
CL1167.Contig1_All	798	G	R	99	G	33	11	11	A	36	8	8	19	0.0377074	1	0	12
CL1167.Contig1_All	849	T	K	99	T	37	25	25	G	35	15	15	40	0.576305	1	0	12
CL1167.Contig1_All	861	T	Y	99	T	38	31	31	C	38	15	15	46	0.338291	1	0	12
CL1167.Contig1_All	924	T	Y	99	C	37	16	16	T	35	11	11	27	0.670006	1	0	17
CL1167.Contig1_All	1045	C	Y	99	T	35	18	18	C	34	18	18	36	0.468875	1	0	6
CL1167.Contig1_All	1051	G	R	99	G	32	26	26	A	35	16	16	42	0.548294	1	0	6
CL1167.Contig1_All	1080	A	R	99	G	35	28	28	A	33	25	25	53	0.597652	1	0	6
CL1167.Contig1_All	1086	A	M	99	C	36	28	28	A	33	24	24	57	0.0753705	1	0	6
CL1167.Contig1_All	1095	G	K	99	G	36	60	71	T	35	19	22	94	0.185468	1.14894	0	9
CL1167.Contig1_All	1142	G	K	37	G	32	61	113	T	33	8	10	123	0.241074	1.43902	0	16
CL1167.Contig1_All	1158	A	W	99	T	33	49	100	A	36	17	29	131	0.0108722	1.48092	0	16
CL1167.Contig1_All	1202	G	S	99	G	32	49	108	C	36	18	27	136	0.016058	1.50735	0	28
CL1167.Contig1_All	1230	A	W	99	A	36	49	108	T	33	17	26	134	0.0380104	1.50746	0	28
CL1167.Contig1_All	1258	G	R	99	G	36	43	103	A	35	16	41	146	0.738227	1.58219	0	28
CL1167.Contig1_All	1296	G	S	65	G	37	18	81	C	38	7	15	97	0.64344	1.74227	0	38
CL1167.Contig1_All	1344	T	Y	21	C	31	13	26	T	38	3	26	52	0.514286	1.69231	0	6
CL1167.Contig1_All	1410	T	Y	20	T	36	10	22	C	39	6	10	32	0.591908	1.5	0	46
CL1167.Contig2_All	75	C	M	62	C	36	25	74	A	37	7	9	83	0.705933	1.61446	0	44
CL1167.Contig2_All	186	A	R	52	A	33	23	96	G	33	6	8	104	0.510448	1.72115	0	10
CL1168.Contig1_All	76	A	R	50	A	38	34	34	G	37	8	8	42	0.721907	1	0	90
CL1168.Contig1_All	220	C	Y	63	T	37	20	22	C	38	5	21	43	0.679324	1.60465	0	46
CL1168.Contig3_All	25	A	C	75	C	35	40	40	A	0	0	0	40	1	1	0	21
CL1168.Contig3_All	52	G	K	57	G	36	73	73	T	33	10	10	83	0.280773	1	0	27
CL1168.Contig3_All	201	C	M	25	C	34	27	27	A	34	8	8	36	0.530584	1	0	23
CL1168.Contig3_All	273	C	Y	99	C	35	23	25	T	36	19	20	45	0.602082	1.06667	0	18
CL1168.Contig3_All	291	T	K	99	G	36	20	21	T	36	19	21	42	0.284343	1.07143	0	5
CL1168.Contig3_All	296	T	Y	63	T	34	29	31	C	38	10	11	42	0.00670818	1.07143	0	5
CL1168.Contig3_All	606	A	R	86	A	34	10	10	G	36	7	7	17	0.740565	1	0	6
CL1172.Contig1_All	182	C	Y	56	T	39	5	5	C	37	4	6	11	0.603175	1.18182	0	35
CL1175.Contig2_All	102	A	W	99	T	39	12	12	A	39	7	7	19	0.483568	1	0	24
CL1175.Contig2_All	176	C	Y	99	C	38	73	73	T	36	67	67	140	0.0335318	1	0	6
CL1175.Contig2_All	219	C	S	99	C	35	112	112	G	34	104	104	216	0.000192291	1	0	9
CL1175.Contig2_All	228	G	R	99	G	35	205	205	A	35	50	50	269	0.399149	1	0	9
CL1175.Contig2_All	243	C	Y	99	C	37	125	125	T	34	130	130	417	2.73327e-07	1	0	15
CL1175.Contig2_All	285	A	W	99	A	37	199	199	T	36	56	56	403	0.247316	1	0	21
CL1175.Contig2_All	306	G	R	99	G	35	188	188	A	36	67	67	384	0.00667922	1	0	8
CL1175.Contig2_All	327	A	R	99	A	35	175	175	G	34	71	71	246	0.123682	1	0	5
CL1175.Contig2_All	370	A	R	73	A	37	227	227	G	37	13	13	240	0.0622354	1	0	5
CL1175.Contig2_All	375	G	R	99	G	35	156	156	A	37	87	87	243	0.00505929	1	0	5
CL1175.Contig2_All	381	A	R	99	A	37	135	135	G	37	108	108	243	0.217261	1	0	6
CL1175.Contig2_All	396	A	R	99	A	37	198	198	G	38	21	21	219	0.171326	1	0	12
CL1175.Contig2_All	408	G	R	99	A	37	105	105	G	37	95	95	200	0.181713	1	0	12
CL1175.Contig2_All	431	G	K	99	G	35	99	99	T	37	20	20	119	0.0692041	1	0	23
CL1175.Contig2_All	467	G	R	99	G	36	67	67	A	37	22	22	89	0.0190688	1	0	33
CL1175.Contig2_All	594	A	R	99	A	38	40	40	G	36	24	24	64	0.00328364	1	0	12
CL1175.Contig2_All	606	G	R	99	G	34	107	107	A	37	32	32	140	0.00233193	1	0	12
CL1175.Contig2_All	633	A	R	99	A	35	128	128	G	35	50	50	178	0.431266	1	0	5
CL1175.Contig2_All	638	C	M	99	C	34	153	153	A	33	54	54	207	0.137849	1	0	5
CL1175.Contig2_All	682	T	W	99	T	34	163	163	A	32	31	31	194	0.160819	1	0	6
CL1175.Contig2_All	728	C	M	99	C	34	107	107	A	33	51	51	159	0.245142	1	0	18
CL1175.Contig2_All	746	G	K	99	G	36	133	133	T	35	63	63	196	0.170263	1	0	18
CL1175.Contig2_All	765	T	K	99	T	37	147	147	G	36	51	51	198	0.140897	1	0	16
CL1175.Contig2_All	781	G	S	99	C	35	107	107	G	36	80	80	187	0.259201	1	0	7
CL1175.Contig2_All	788	C	Y	99	C	36	132	132	T	35	37	37	169	0.147903	1	0	7
CL1175.Contig2_All	885	A	R	99	A	33	49	49	G	34	25	25	75	0.117304	1	0	97
CL1175.Contig2_All	984	A	R	48	A	34	71	71	G	38	12	12	84	0.00360612	1	0	18
CL1175.Contig2_All	1002	T	W	99	T	36	52	52	A	34	13	13	65	0.206107	1	0	18
CL1175.Contig2_All	1020	T	Y	52	T	35	43	43	C	34	10	10	53	0.657519	1	0	18
CL1175.Contig2_All	1056	A	R	99	A	34	54	54	G	38	17	17	71	0.0673743	1	0	36
CL1175.Contig2_All	1122	G	R	99	G	35	29	29	A	28	24	24	55	5.56245e-05	1	0	6
CL1175.Contig2_All	1152	C	S	90	C	35	65	65	G	32	12	12	77	0.0339445	1	0	12
CL1175.Contig2_All	1164	A	R	99	A	33	54	54	G	34	12	12	66	0.335804	1	0	12
CL1175.Contig2_All	1224	A	R	99	G	35	22	22	A	37	20	20	42	0.59721	1	0	21
CL1175.Contig2_All	1245	G	R	99	A	32	15	15	G	33	10	10	25	0.155522	1	0	6
CL1175.Contig2_All	1251	T	W	99	T	30	14	14	A	34	8	8	22	0.703851	1	0	6
CL1175.Contig2_All	1296	A	R	99	G	36	10	10	A	37	7	7	17	0.590961	1	0	28
CL1175.Contig2_All	1329	C	Y	93	C	33	16	16	T	33	9	9	25	0.690048	1	0	33
CL1175.Contig2_All	1362	A	W	43	A	31	16	16	T	34	5	5	23	0.515947	1	0	24
CL1175.Contig2_All	1386	A	R	35	A	34	17	17	G	35	5	5	22	0.676084	1	0	12
CL1175.Contig2_All	1440	G	R	99	A	37	30	30	G	36	11	11	42	0.565382	1	0	16
CL1175.Contig2_All	1480	T	K	99	T	37	37	37	G	36	11	11	48	0.367472	1	0	40
CL1175.Contig2_All	1551	T	W	99	T	35	23	23	A	36	20	20	43	0.0123968	1	0	11
CL1175.Contig2_All	1617	G	R	99	G	37	14	14	A	32	16	16	30	0.000252987	1	0	45
CL1177.Contig1_All	488	A	T	20	T	30	9	72	A	0	0	34	106	1	1.91509	0	12
CL1177.Contig1_All	526	G	R	87	A	36	39	50	G	37	8	93	143	0.450303	1.67133	0	6
CL1177.Contig1_All	532	A	T	90	T	35	47	82	A	0	0	55	137	1	1.65693	0	6
CL1177.Contig1_All	570	C	M	99	C	35	51	116	A	36	11	17	133	0.392602	1.53383	0	27
CL1177.Contig1_All	597	A	R	99	A	30	36	36	G	32	13	42	78	0.678014	1.37179	0	27
CL1177.Contig1_All	667	T	W	49	T	35	41	43	A	38	9	9	52	0.20556	1.03846	0	39
CL1177.Contig1_All	706	T	Y	26	T	34	22	26	C	35	7	7	33	0.696039	1.12121	0	28
CL1177.Contig2_All	418	G	R	30	A	34	5	111	G	37	2	286	398	0.285714	1.98241	0	18
CL1177.Contig2_All	436	C	S	44	G	34	5	101	C	37	2	255	356	0.428571	1.98034	0	9
CL1177.Contig2_All	493	A	W	99	A	30	12	48	T	34	10	61	109	0.17314	1.79817	0	48
CL1177.Contig2_All	616	T	W	99	T	34	69	72	A	33	30	32	105	0.0160443	1.04762	0	5
CL1177.Contig2_All	675	A	W	99	A	36	93	94	T	36	20	20	114	0.0528949	1.00877	0	29
CL1177.Contig2_All	713	A	M	99	C	35	33	36	A	39	14	14	50	0.00643477	1.06	0	38
CL1177.Contig2_All	752	C	M	99	C	37	19	24	A	38	13	13	37	0.71252	1.13514	0	19
CL1177.Contig2_All	771	G	K	99	G	38	16	24	T	38	12	19	43	0.745447	1.34884	0	19
CL1180.Contig1_All	141	A	R	63	A	36	161	265	G	35	16	40	305	0.00231616	1.41967	0	11
CL1180.Contig1_All	152	G	R	99	G	38	126	181	A	37	129	218	633	0.0230927	1.2654	0	5
CL1180.Contig1_All	157	A	R	47	A	38	233	345	G	37	22	54	715	0.290515	1.25734	0	5
CL1180.Contig1_All	163	T	Y	62	T	38	232	362	C	38	23	28	880	0.139008	1.23182	0	6
CL1180.Contig1_All	175	T	Y	20	T	38	239	347	C	38	15	22	1361	0.151752	1.21014	0	12
CL1180.Contig1_All	195	A	W	65	A	37	234	312	T	33	21	23	1645	0.0015833	1.18602	0	13
CL1180.Contig1_All	208	G	R	99	G	36	229	294	A	38	25	25	1739	0.00549436	1.24382	0	13
CL1180.Contig1_All	246	G	R	53	G	29	243	279	A	34	12	29	2392	0.00529452	1.19565	0	7
CL1180.Contig1_All	253	T	K	24	T	30	242	300	G	26	13	14	2207	0.0996652	1.19665	0	7
CL1180.Contig1_All	270	G	R	99	G	32	200	466	A	35	55	77	2201	0.00104246	1.13812	0	11
CL1180.Contig1_All	322	A	M	99	A	32	189	189	C	31	66	66	1828	0.0049517	1.01422	0	21
CL1180.Contig1_All	384	A	M	28	A	38	230	371	C	37	25	53	1275	0.467572	1.34353	0	27
CL1180.Contig1_All	411	A	R	99	A	37	149	263	G	37	106	159	1223	0.270978	1.33851	0	12
CL1180.Contig1_All	442	T	K	22	T	35	12	28	G	37	3	7	35	0.41978	1.57143	0	19
CL1180.Contig2_All	77	G	K	96	G	35	45	45	T	36	24	24	81	0.313819	1	0	20
CL1180.Contig2_All	97	C	M	66	C	35	75	75	A	37	10	10	86	0.258526	1	0	20
CL1180.Contig2_All	170	T	Y	99	T	37	28	28	C	37	15	15	43	0.674046	1	0	73
CL1180.Contig3_All	152	G	R	99	G	36	51	112	A	37	39	145	258	0.248287	1.64729	0	5
CL1180.Contig3_All	157	A	R	99	A	36	76	213	G	37	31	77	290	0.252662	1.63103	0	5
CL1180.Contig3_All	175	T	Y	99	T	38	149	425	C	37	30	39	464	0.221664	1.61422	0	10
CL1180.Contig3_All	218	G	R	99	G	34	220	678	A	35	35	59	783	0.0594573	1.64112	0	16
CL1180.Contig3_All	234	A	R	99	A	36	222	574	G	36	33	142	845	0.438686	1.5787	0	11
CL1180.Contig3_All	245	C	Y	99	C	36	186	615	T	37	69	99	875	0.00810399	1.53829	0	11
CL1180.Contig3_All	260	G	R	99	G	37	232	543	A	36	23	51	706	0.176398	1.48017	0	15
CL1180.Contig3_All	285	G	K	99	G	35	194	452	T	35	61	79	749	0.21241	1.36983	0	8
CL1180.Contig3_All	293	G	R	55	G	34	242	401	A	32	12	48	668	0.475124	1.29341	0	5
CL1180.Contig3_All	298	A	W	99	A	35	180	255	T	32	75	137	610	4.71835e-05	1.22459	0	5
CL1180.Contig3_All	303	A	M	99	A	34	216	316	C	28	39	40	553	0.000583121	1.19892	0	5
CL1180.Contig3_All	325	T	W	99	T	36	190	269	A	37	42	47	847	0.222611	1.4758	0	6
CL1180.Contig3_All	331	A	R	99	A	34	232	382	G	36	19	21	834	0.104939	1.5024	0	6
CL1180.Contig3_All	396	A	R	99	A	38	167	467	G	38	33	147	614	0.085982	1.67427	0	12
CL1181.Contig2_All	50	A	R	66	A	38	32	32	G	39	9	9	41	0.205248	1	0	88
CL1181.Contig2_All	138	A	R	99	A	29	25	26	G	29	12	15	41	0.188753	1.09756	0	88
CL1181.Contig2_All	597	C	Y	45	C	35	12	12	T	37	6	6	18	0.308231	1	0	231
CL1184.Contig1_All	340	A	G	63	G	32	25	25	A	0	0	0	25	1	1	0	40
CL1184.Contig1_All	426	C	Y	50	C	35	18	18	T	35	7	7	25	0.64344	1	0	58
CL1184.Contig2_All	125	C	Y	38	C	36	25	25	T	37	7	9	34	0.580908	1.05882	0	38
CL1184.Contig2_All	163	C	S	99	G	37	18	18	C	40	7	9	27	0.0237092	1.07407	0	38
CL1185.Contig2_All	72	T	K	37	T	38	10	13	G	38	4	7	20	0.26973	1.3	0	19
CL1185.Contig2_All	91	T	W	27	T	37	10	13	A	34	4	7	20	0.176124	1.3	0	19
CL1187.Contig1_All	73	G	K	63	G	38	8	8	T	38	5	5	13	0.681041	1	0	77
CL1187.Contig1_All	150	A	W	90	A	37	8	8	T	33	7	7	15	0.231702	1	0	77
CL1187.Contig2_All	136	G	R	31	G	34	21	21	A	39	7	7	28	0.0273749	1	0	80
CL1193.Contig1_All	474	C	Y	99	C	36	19	19	T	32	20	20	39	0.213784	1	0	40
CL1193.Contig1_All	514	T	W	99	T	32	23	23	A	34	9	9	32	0.450897	1	0	40
CL1195.Contig1_All	85	T	W	25	T	36	4	13	A	37	3	5	18	0.2	1.61111	0	29
CL1197.Contig1_All	179	A	R	99	A	39	21	142	G	36	12	12	154	0.606675	1.78571	0	9
CL1197.Contig1_All	188	A	W	99	A	38	20	140	T	39	12	12	152	0.144584	1.78947	0	9
CL1197.Contig1_All	784	A	R	26	A	37	34	34	G	37	7	7	42	0.680467	1	0	15
CL1197.Contig1_All	799	C	S	99	C	36	36	36	G	39	9	9	45	0.0404479	1	0	15
CL1198.Contig1_All	193	A	R	83	G	35	6	6	A	36	5	5	11	0.396104	1	0	150
CL1198.Contig1_All	609	C	Y	34	C	34	16	16	T	34	6	6	22	0.582285	1	0	67
CL1198.Contig1_All	817	C	M	40	C	36	73	73	A	35	9	9	85	0.294097	1	0	6
CL1198.Contig1_All	837	A	R	99	A	32	70	70	G	37	17	17	89	0.00189206	1	0	15
CL1198.Contig1_All	852	G	R	99	G	33	81	81	A	38	17	17	99	0.000318807	1	0	15
CL1198.Contig1_All	869	C	S	99	C	33	62	62	G	34	17	17	86	0.385038	1	0	17
CL1198.Contig1_All	969	T	W	99	A	33	31	31	T	36	13	13	44	0.501581	1	0	13
CL1198.Contig1_All	982	A	W	94	T	34	28	28	A	35	6	6	34	0.539643	1	0	10
CL1199.Contig1_All	580	C	Y	40	C	34	9	19	T	36	5	5	24	0.674825	1.41667	0	42
CL1199.Contig1_All	622	T	Y	69	T	36	8	12	C	35	6	9	21	0.28638	1.33333	0	42
CL11.Contig1_All	266	G	R	99	G	37	24	24	A	38	12	12	36	0.544164	1	0	30
CL11.Contig1_All	333	T	W	99	A	37	13	13	T	36	10	10	23	0.324081	1	0	36
CL11.Contig1_All	482	T	W	67	T	37	33	33	A	37	8	8	41	0.153228	1	0	40
CL11.Contig1_All	522	C	Y	99	T	38	28	28	C	38	19	19	47	0.66108	1	0	40
CL11.Contig1_All	624	A	R	51	A	37	47	47	G	37	9	9	56	0.728178	1	0	24
CL11.Contig1_All	648	T	K	99	T	38	20	20	G	37	13	13	33	0.570368	1	0	24
CL11.Contig1_All	689	A	W	50	A	39	15	15	T	40	5	5	20	0.513158	1	0	16
CL11.Contig1_All	705	T	Y	50	T	38	10	10	C	38	5	5	15	0.42957	1	0	16
CL1201.Contig1_All	153	A	R	84	A	33	19	55	G	31	10	27	82	0.635525	1.64634	0	37
CL1201.Contig1_All	190	G	R	99	G	31	26	62	A	31	17	33	95	0.265254	1.54737	0	29
CL1201.Contig1_All	219	G	K	99	G	35	29	59	T	36	19	28	88	0.72096	1.44318	0	29
CL1201.Contig1_All	339	C	S	20	C	36	27	27	G	31	6	6	33	0.619824	1	0	111
CL1202.Contig2_All	162	G	R	94	A	34	7	7	G	34	6	6	13	0.682692	1	0	7
CL1202.Contig2_All	378	G	R	88	A	37	7	7	G	38	6	6	13	0.314103	1	0	9
CL1202.Contig2_All	387	A	W	87	T	35	6	6	A	35	6	6	12	0.154762	1	0	6
CL1202.Contig2_All	393	G	R	76	G	40	6	6	A	38	6	6	12	0.523268	1	0	6
CL1202.Contig2_All	413	T	W	50	T	39	6	6	A	30	6	6	12	0.0660173	1	0	20
CL1203.Contig1_All	218	T	K	99	T	34	15	15	G	28	12	12	27	0.586821	1	0	23
CL1203.Contig1_All	241	A	R	99	A	38	27	27	G	33	25	25	52	0.0156475	1	0	23
CL1203.Contig1_All	295	G	K	99	G	37	30	30	T	36	29	29	59	0.658839	1	0	54
CL1203.Contig1_All	432	A	R	99	A	35	19	40	G	36	13	35	75	0.191441	1.57333	0	21
CL1203.Contig1_All	728	G	K	99	T	34	15	24	G	34	12	33	57	0.414548	1.52632	0	36
CL1203.Contig1_All	764	T	Y	80	T	38	21	29	C	33	9	15	45	0.152497	1.33333	0	36
CL1203.Contig1_All	870	G	R	95	G	33	16	16	A	28	9	9	25	0.551787	1	0	59
CL1203.Contig1_All	929	A	R	48	A	34	22	22	G	35	7	7	29	0.667956	1	0	49
CL1203.Contig1_All	978	C	S	99	C	36	22	22	G	37	14	14	36	0.380476	1	0	49
CL1203.Contig1_All	1075	A	W	99	T	35	11	11	A	34	6	6	17	0.601083	1	0	18
CL1203.Contig1_All	1093	A	R	94	G	36	11	11	A	30	7	7	18	0.0629713	1	0	18
CL1203.Contig2_All	229	T	K	99	T	37	17	34	G	37	11	11	45	0.636765	1.37778	0	8
CL1203.Contig2_All	237	A	R	99	A	37	18	36	G	36	10	10	46	0.0078201	1.3913	0	7
CL1203.Contig2_All	244	C	M	24	C	37	26	44	A	32	6	6	50	0.0789759	1.36	0	7
CL1203.Contig2_All	274	G	R	40	G	35	23	30	A	37	6	6	36	0.569437	1.19444	0	17
CL1203.Contig2_All	291	T	W	73	T	36	29	45	A	32	8	8	54	0.262928	1.2963	0	7
CL1203.Contig2_All	298	T	Y	78	T	34	37	53	C	35	10	10	63	0.645444	1.25397	0	7
CL1203.Contig2_All	328	G	K	94	G	37	73	82	T	36	12	12	94	0.492448	1.09574	0	7
CL1203.Contig2_All	335	G	K	83	G	36	74	83	T	37	12	12	95	0.416104	1.09474	0	7
CL1203.Contig2_All	373	A	W	99	A	35	80	80	T	36	14	14	94	0.357039	1	0	38
CL1203.Contig2_All	431	C	Y	99	C	35	71	71	T	35	24	24	96	0.254789	1	0	15
CL1203.Contig2_All	446	G	K	99	G	37	79	79	T	35	16	16	95	0.0010427	1	0	8
CL1203.Contig2_All	454	C	Y	99	C	38	69	69	T	36	25	25	95	0.00316905	1	0	8
CL1203.Contig2_All	494	T	Y	99	T	31	65	65	C	35	18	18	83	0.0101575	1	0	11
CL1203.Contig2_All	587	T	Y	57	T	36	35	35	C	31	12	12	47	0.540679	1	0	14
CL1203.Contig2_All	601	A	R	90	G	34	44	44	A	39	9	9	53	0.511665	1	0	14
CL1203.Contig2_All	628	T	K	99	T	37	105	105	G	38	17	17	122	0.304985	1	0	8
CL1203.Contig2_All	636	A	R	99	A	36	107	107	G	35	19	19	126	0.401744	1	0	8
CL1203.Contig2_All	657	A	R	39	A	37	121	121	G	37	11	11	132	0.278037	1	0	21
CL1203.Contig2_All	827	G	K	90	G	38	38	38	T	35	10	10	48	0.222356	1	0	9
CL1203.Contig2_All	836	A	M	38	A	35	35	38	C	36	6	6	44	0.584316	1.06818	0	9
CL1205.Contig1_All	81	G	R	99	G	38	13	13	A	37	13	13	26	0.690578	1	0	66
CL1205.Contig2_All	453	G	K	99	G	36	26	26	T	34	10	10	36	0.521712	1	0	18
CL1205.Contig2_All	471	T	W	66	T	37	24	24	A	34	7	7	31	0.519027	1	0	18
CL1205.Contig2_All	615	G	R	79	G	35	18	18	A	38	8	8	26	0.701671	1	0	108
CL1205.Contig2_All	723	A	R	99	A	35	19	19	G	32	13	13	32	0.247651	1	0	50
CL1205.Contig2_All	773	A	W	99	A	34	35	35	T	36	9	9	45	0.672199	1	0	50
CL1205.Contig2_All	837	G	R	99	A	34	26	26	G	35	24	24	50	0.532057	1	0	64
CL1205.Contig2_All	933	G	R	27	G	37	33	43	A	38	7	7	50	0.0843573	1.2	0	21
CL1205.Contig2_All	954	G	K	62	G	35	28	38	T	37	11	11	49	0.00281421	1.20408	0	21
CL1205.Contig2_All	1009	C	S	29	C	32	21	21	G	36	6	6	27	0.0974562	1	0	10
CL1205.Contig2_All	1093	A	R	99	A	36	27	27	G	36	17	17	44	0.75	1	0	19
CL1205.Contig2_All	1123	A	M	99	A	35	93	93	C	34	15	15	108	0.184794	1	0	18
CL1205.Contig2_All	1141	C	Y	99	C	36	94	94	T	37	62	62	156	0.00384513	1	0	18
CL1205.Contig2_All	1182	C	S	99	C	37	161	161	G	36	87	87	249	0.457531	1	0	18
CL1205.Contig2_All	1263	A	W	99	A	35	147	147	T	36	23	23	171	0.308135	1	0	53
CL1205.Contig2_All	1322	G	K	99	G	36	108	108	T	37	71	71	179	0.00489789	1	0	12
CL1205.Contig2_All	1334	T	W	99	T	38	55	55	A	39	46	46	101	0.311721	1	0	12
CL1206.Contig2_All	62	A	R	99	G	39	14	14	A	35	13	13	27	0.119411	1	0	7
CL1206.Contig3_All	123	T	Y	80	C	37	10	61	T	37	9	118	179	0.650945	2.58659	0	31
CL1206.Contig3_All	316	C	Y	23	C	35	21	21	T	32	6	6	27	0.531127	1	0	100
CL1206.Contig4_All	46	A	W	99	T	38	30	36	A	39	11	73	109	0.0618089	2.24771	0	8
CL1206.Contig4_All	54	A	W	54	A	37	33	127	T	39	8	8	136	0.0598036	2.39706	0	8
CL1206.Contig4_All	93	G	R	99	G	32	28	178	A	33	22	30	208	0.591679	2.50962	0	39
CL1206.Contig4_All	155	A	R	99	A	37	22	92	G	39	17	23	116	0.483259	2.32759	0	62
CL1209.Contig1_All	378	T	W	99	T	30	39	39	A	28	27	38	79	0.222747	1.13924	0	59
CL1209.Contig1_All	437	G	S	99	C	32	85	97	G	35	22	57	155	0.00926428	1.30323	0	59
CL1209.Contig1_All	515	G	K	47	G	37	64	138	T	37	8	13	151	0.356689	1.52318	0	27
CL1209.Contig1_All	542	C	Y	99	T	38	57	91	C	37	15	62	153	0.229097	1.52941	0	27
CL1209.Contig2_All	266	C	S	50	C	33	54	89	G	29	10	22	111	0.210607	1.42342	0	28
CL1209.Contig2_All	294	T	K	99	T	34	40	44	G	34	38	68	112	0.286101	1.30357	0	28
CL120.Contig1_All	93	T	Y	99	T	36	20	20	C	38	10	10	30	0.711445	1	0	96
CL120.Contig1_All	518	G	R	34	G	33	8	8	A	38	5	5	13	0.04662	1	0	25
CL120.Contig1_All	543	C	Y	74	T	34	7	7	C	32	5	5	12	0.438131	1	0	25
CL120.Contig1_All	654	G	R	68	G	37	13	13	A	36	7	10	23	0.120679	1.13043	0	12
CL120.Contig1_All	888	G	R	85	G	38	10	13	A	38	7	10	23	0.334533	1.26087	0	45
CL120.Contig1_All	974	T	Y	40	T	37	11	18	C	35	5	6	25	0.627404	1.32	0	10
CL120.Contig1_All	984	T	Y	80	T	34	10	16	C	40	8	11	27	0.00582751	1.33333	0	10
CL120.Contig1_All	1101	T	Y	58	C	37	9	15	T	37	5	7	22	0.218781	1.36364	0	76
CL120.Contig1_All	1210	A	W	27	T	39	6	6	A	27	3	5	11	0.0119048	1.18182	0	9
CL120.Contig1_All	1219	C	M	48	A	40	6	6	C	34	3	5	11	0.047619	1.18182	0	9
CL120.Contig1_All	1235	C	M	99	C	36	9	11	A	36	8	8	19	0.444179	1.10526	0	16
CL120.Contig1_All	1266	G	R	99	G	37	12	12	A	40	10	10	23	0.00688476	1	0	6
CL120.Contig1_All	1272	A	R	83	A	37	17	17	G	39	9	9	26	0.120462	1	0	6
CL120.Contig1_All	1305	T	W	99	T	36	11	13	A	38	10	15	28	0.00397487	1.32143	0	33
CL120.Contig1_All	1362	A	R	97	G	35	8	16	A	39	6	10	26	0.141192	1.65385	0	51
CL120.Contig2_All	206	T	Y	28	T	39	8	18	C	36	4	5	23	0.230303	1.47826	0	23
CL120.Contig2_All	489	A	W	22	A	37	17	49	T	39	4	8	57	0.590393	1.73684	0	42
CL120.Contig2_All	579	C	Y	91	C	34	11	26	T	34	8	30	56	0.741962	1.66071	0	48
CL120.Contig5_All	42	T	Y	79	C	39	8	10	T	37	6	21	31	0.0709291	1.67742	0	10
CL120.Contig5_All	137	T	Y	67	T	34	13	50	C	37	7	8	58	0.120679	1.67241	0	17
CL120.Contig5_All	206	A	R	99	A	31	26	48	G	34	14	29	77	0.0458946	1.48052	0	48
CL120.Contig5_All	254	A	M	99	C	34	10	27	A	38	6	31	58	0.507805	1.82759	0	48
CL1212.Contig1_All	44	T	Y	99	T	38	28	28	C	38	20	20	48	0.667757	1	0	125
CL1212.Contig1_All	169	C	Y	82	C	36	102	102	T	32	21	21	124	0.00190414	1	0	63
CL1212.Contig1_All	310	T	Y	99	T	37	112	112	C	36	73	73	186	0.422606	1	0	63
CL1212.Contig1_All	373	G	R	44	G	34	124	124	A	36	12	12	136	0.031404	1	0	45
CL1212.Contig1_All	418	A	R	99	A	37	97	97	G	36	55	55	152	0.214248	1	0	45
CL1212.Contig1_All	631	A	R	43	A	38	4	5	G	36	4	6	11	0.585714	1.27273	0	24
CL1212.Contig2_All	424	C	M	44	C	35	6	8	A	39	4	6	14	0.619048	1.28571	0	192
CL1214.Contig1_All	310	A	R	34	G	39	3	5	A	40	2	25	30	0.7	1.83333	0	135
CL1214.Contig1_All	586	A	W	44	A	33	26	31	T	36	6	6	37	0.638913	1.24324	0	120
CL1214.Contig1_All	706	G	R	99	G	38	15	15	A	37	8	8	23	0.214071	1	0	120
CL1214.Contig5_All	687	T	W	99	T	37	16	16	A	38	15	16	32	0.656495	1.03125	0	71
CL1214.Contig5_All	758	T	Y	99	T	37	31	31	C	35	16	16	47	0.63524	1	0	71
CL1214.Contig5_All	1122	T	Y	99	C	37	11	11	T	37	9	9	20	0.411878	1	0	364
CL1215.Contig2_All	772	T	Y	99	T	37	202	202	C	35	51	51	465	0.147755	1	0	66
CL1215.Contig2_All	838	T	Y	99	T	33	207	207	C	34	48	48	290	0.0840786	1	0	66
CL1215.Contig2_All	913	C	Y	59	C	37	238	238	T	37	17	17	510	0.406499	1	0	15
CL1215.Contig2_All	928	C	Y	99	C	35	202	202	T	36	53	53	432	0.286405	1	0	15
CL1215.Contig2_All	1036	T	W	99	T	34	123	123	A	35	26	26	150	0.188679	1	0	12
CL1215.Contig2_All	1048	A	R	99	A	34	127	127	G	34	17	17	144	0.304752	1	0	12
CL1215.Contig2_All	1258	A	R	78	G	35	14	14	A	38	6	6	20	0.522833	1	0	161
CL1215.Contig2_All	1419	A	R	83	A	36	18	18	G	37	8	8	26	0.539935	1	0	61
CL1217.Contig1_All	251	G	S	99	G	35	42	42	C	32	14	14	56	0.135857	1	0	17
CL1217.Contig1_All	268	C	M	99	C	38	32	32	A	34	19	19	51	0.528227	1	0	11
CL1217.Contig1_All	279	T	W	99	T	39	30	30	A	34	19	19	49	0.50066	1	0	11
CL1217.Contig1_All	378	T	K	75	G	35	11	11	T	39	5	5	16	0.02587	1	0	67
CL1217.Contig1_All	539	A	M	99	A	34	59	59	C	38	36	36	95	5.79084e-05	1	0	48
CL1217.Contig1_All	587	C	Y	99	T	33	39	39	C	36	13	13	52	0.528439	1	0	23
CL1217.Contig1_All	813	T	K	54	T	36	45	45	G	38	7	7	52	0.437494	1	0	5
CL1217.Contig1_All	821	G	R	50	G	36	44	44	A	37	8	8	52	0.732659	1	0	8
CL1219.Contig2_All	746	T	Y	99	T	37	82	109	C	36	34	40	149	0.286353	1.22148	0	216
CL1219.Contig2_All	962	G	R	99	G	32	51	51	A	33	21	21	72	0.199768	1	0	24
CL1219.Contig2_All	986	G	R	99	G	31	68	68	A	34	24	24	92	0.122045	1	0	24
CL1219.Contig2_All	1027	C	Y	99	C	31	65	65	T	35	27	27	92	0.0933377	1	0	14
CL1219.Contig2_All	1064	G	R	99	G	33	28	28	A	34	12	12	40	0.536438	1	0	23
CL1219.Contig2_All	1102	C	Y	99	C	35	21	21	T	35	10	10	31	0.704831	1	0	16
CL1219.Contig2_All	1118	G	R	47	G	34	22	22	A	36	6	6	28	0.712177	1	0	16
CL1219.Contig2_All	1469	T	Y	99	T	36	8	8	C	36	8	8	16	0.252681	1	0	34
CL1219.Contig2_All	1503	G	R	34	G	33	11	11	A	31	5	5	16	0.220467	1	0	34
CL1221.Contig1_All	837	T	W	99	A	39	34	34	T	38	26	26	60	0.25481	1	0	14
CL1221.Contig1_All	851	T	Y	99	C	38	31	31	T	37	29	30	61	0.14123	1.03279	0	14
CL1221.Contig1_All	869	G	K	99	G	36	20	21	T	38	15	15	36	0.0697229	1.05556	0	18
CL1223.Contig1_All	139	T	Y	66	T	39	15	15	C	38	7	7	22	0.365431	1	0	93
CL1223.Contig1_All	232	C	Y	99	C	36	25	25	T	35	13	13	39	0.335347	1	0	93
CL1223.Contig1_All	494	C	Y	99	C	34	86	86	T	34	23	23	109	0.426355	1	0	12
CL1223.Contig1_All	556	A	M	99	A	31	51	55	C	34	15	17	72	0.222119	1.08333	0	42
CL1223.Contig1_All	598	T	Y	99	T	36	52	63	C	37	20	28	91	0.339114	1.20879	0	42
CL1227.Contig1_All	91	G	R	99	G	34	11	11	A	37	10	10	21	0.302365	1	0	67
CL122.Contig2_All	117	A	R	99	A	38	10	10	G	37	9	10	20	0.600045	1.05	0	57
CL122.Contig2_All	174	A	M	99	C	34	11	14	A	33	10	13	27	0.639316	1.22222	0	57
CL122.Contig2_All	237	G	R	29	G	33	7	18	A	39	4	6	24	0.115152	1.54167	0	63
CL1230.Contig1_All	349	G	R	47	A	39	5	5	G	37	5	5	10	0.345238	1	0	21
CL1230.Contig1_All	370	C	M	78	A	40	7	7	C	34	7	7	14	0.00553613	1	0	21
CL1231.Contig1_All	370	T	W	81	T	36	98	98	A	37	11	11	109	0.477938	1	0	42
CL1231.Contig1_All	412	C	S	99	C	35	97	97	G	35	14	14	111	0.0356836	1	0	42
CL1231.Contig1_All	1015	C	M	38	C	31	244	244	A	30	11	11	1452	0.406671	1	0	19
CL1231.Contig1_All	1034	G	K	99	G	33	170	170	T	32	85	85	1316	0.385917	1	0	19
CL1231.Contig1_All	1342	C	Y	99	T	31	128	128	C	32	75	75	205	0.371461	1	0	226
CL1231.Contig1_All	1744	G	R	99	A	37	27	27	G	34	20	20	47	0.0327286	1	0	216
CL1231.Contig1_All	1960	T	Y	99	T	35	37	37	C	35	27	27	65	0.413907	1	0	216
CL1231.Contig1_All	2543	T	Y	99	C	36	31	31	T	35	21	21	52	0.302296	1	0	583
CL1232.Contig1_All	196	T	K	33	G	37	5	5	T	30	6	6	11	0.0887446	1	0	12
CL1232.Contig1_All	208	C	M	22	A	40	5	5	C	28	5	5	10	0.00396825	1	0	12
CL1232.Contig2_All	154	C	Y	99	C	35	56	56	T	34	23	23	79	0.117598	1	0	10
CL1232.Contig2_All	164	G	R	42	G	36	72	72	A	35	11	11	83	0.0986441	1	0	10
CL1232.Contig2_All	185	T	Y	40	T	35	70	70	C	37	11	11	81	0.0476473	1	0	10
CL1232.Contig2_All	195	T	K	29	T	35	66	66	G	36	9	9	75	0.369103	1	0	5
CL1232.Contig2_All	212	C	Y	99	C	34	38	38	T	34	29	29	67	0.306365	1	0	10
CL1232.Contig2_All	236	T	Y	99	T	35	35	35	C	35	15	15	50	0.400826	1	0	20
CL1232.Contig2_All	256	T	Y	38	T	36	24	26	C	36	6	6	32	0.410118	1.0625	0	13
CL1232.Contig2_All	353	C	Y	99	T	39	9	10	C	38	9	10	20	0.75	1.1	0	27
CL1232.Contig2_All	578	G	R	44	A	39	4	5	G	38	3	10	15	0.428571	1.53333	0	7
CL1232.Contig2_All	617	C	T	20	T	33	8	10	C	0	0	7	17	1	1.52941	0	27
CL1232.Contig2_All	1627	T	Y	66	T	37	63	63	C	39	14	14	77	0.00987504	1	0	22
CL1232.Contig2_All	1649	C	M	99	C	38	43	43	A	36	22	22	66	0.00666861	1	0	22
CL1232.Contig3_All	210	C	Y	81	T	33	7	7	C	31	6	14	21	0.657051	1.38095	0	37
CL1232.Contig3_All	292	C	Y	57	C	34	7	19	T	29	8	11	30	0.389433	1.5	0	9
CL1232.Contig3_All	361	G	R	73	G	37	11	18	A	36	7	8	26	0.5	1.30769	0	7
CL1232.Contig3_All	514	G	R	39	G	35	6	7	A	32	4	10	17	0.619048	1.41176	0	42
CL1232.Contig3_All	745	A	R	21	G	36	4	5	A	41	2	21	26	0.0666667	1.76923	0	14
CL1232.Contig3_All	759	A	R	31	G	37	4	5	A	40	2	19	24	0.566667	1.75	0	14
CL1232.Contig3_All	1402	T	Y	99	T	36	17	17	C	36	14	14	31	0.7461	1	0	26
CL1232.Contig3_All	1428	G	R	99	G	36	20	20	A	35	11	11	31	0.584387	1	0	26
CL1232.Contig3_All	1542	T	Y	61	T	37	31	31	C	37	9	9	40	0.436811	1	0	5
CL1232.Contig3_All	1547	T	Y	99	T	34	25	25	C	32	15	15	40	0.555474	1	0	5
CL1232.Contig3_All	1614	G	S	99	C	35	27	27	G	36	16	16	43	0.254872	1	0	9
CL1232.Contig3_All	1623	T	W	62	T	37	54	54	A	37	13	13	67	0.351779	1	0	9
CL1232.Contig3_All	1635	C	Y	99	C	38	37	37	T	39	23	23	60	0.0144486	1	0	12
CL1232.Contig3_All	1662	T	Y	99	T	35	43	43	C	37	11	11	54	0.667948	1	0	13
CL1232.Contig3_All	1695	A	R	99	G	30	39	39	A	33	32	32	71	0.25319	1	0	20
CL1232.Contig3_All	1716	G	R	99	G	32	47	47	A	34	16	16	63	0.669647	1	0	14
CL1232.Contig3_All	1730	C	M	99	C	33	73	73	A	35	18	18	91	0.0771165	1	0	14
CL1232.Contig3_All	1758	T	Y	99	T	35	61	61	C	34	37	37	98	0.435958	1	0	28
CL1232.Contig3_All	1820	T	Y	99	T	35	51	51	C	35	13	13	64	0.221362	1	0	5
CL1232.Contig3_All	1825	G	R	99	G	34	49	49	A	32	13	13	62	0.543493	1	0	5
CL1232.Contig3_All	1903	G	R	99	G	35	31	31	A	32	22	22	53	0.134746	1	0	22
CL1232.Contig3_All	1925	C	Y	99	T	34	33	33	C	35	11	11	45	0.697351	1	0	22
CL1232.Contig3_All	1964	T	Y	27	T	33	31	31	C	36	6	6	37	0.730019	1	0	36
CL1232.Contig3_All	2000	C	Y	26	C	37	17	17	T	33	6	6	23	0.379585	1	0	36
CL1232.Contig3_All	2108	T	K	99	G	37	20	20	T	37	10	10	30	0.474158	1	0	9
CL1232.Contig3_All	2136	T	Y	25	T	36	23	23	C	36	6	6	29	0.713604	1	0	11
CL1232.Contig3_All	2147	G	R	66	G	34	23	23	A	32	8	8	31	0.370012	1	0	6
CL1232.Contig3_All	2177	A	R	99	A	36	24	24	G	32	11	11	35	0.521218	1	0	20
CL1232.Contig3_All	2522	T	Y	53	T	38	7	7	C	36	5	5	12	0.585859	1	0	12
CL1233.Contig2_All	103	T	K	73	G	39	8	9	T	33	7	10	19	0.0469308	1.21053	0	64
CL1233.Contig2_All	169	A	M	99	C	36	12	38	A	32	8	48	86	0.0784314	1.76744	0	66
CL1234.Contig1_All	766	A	R	99	A	28	67	67	G	35	14	14	84	0.0224955	1	0	58
CL1234.Contig1_All	824	G	R	99	G	37	85	85	A	37	29	29	114	0.389827	1	0	31
CL1234.Contig1_All	855	A	R	99	A	34	40	40	G	34	17	17	57	0.220665	1	0	31
CL1234.Contig1_All	935	A	R	99	A	36	89	89	G	38	35	35	124	0.452497	1	0	22
CL1234.Contig1_All	984	G	R	99	G	34	98	98	A	35	51	51	149	0.0171543	1	0	39
CL1234.Contig1_All	1023	C	S	99	C	37	79	93	G	36	26	28	121	0.257975	1.13223	0	39
CL1234.Contig2_All	175	T	G	92	G	35	152	153	T	36	1	12	166	1	1.07229	0	33
CL1234.Contig2_All	208	T	C	99	C	37	143	146	T	0	0	9	155	1	1.07742	0	33
CL1234.Contig2_All	328	T	C	74	C	37	37	76	T	0	0	3	79	1	1.53165	0	120
CL1234.Contig2_All	1491	G	A	28	A	36	11	11	G	0	0	0	11	1	1	0	55
CL1234.Contig2_All	1546	C	G	29	G	32	11	11	C	0	0	0	11	1	1	0	55
CL1234.Contig2_All	1754	T	K	77	G	38	12	12	T	34	7	7	22	0.00648964	1	0	11
CL1234.Contig2_All	1765	T	Y	99	C	36	12	12	T	37	11	11	23	0.143774	1	0	11
CL1234.Contig2_All	1789	G	R	99	G	37	12	12	A	36	11	11	23	0.440056	1	0	11
CL1234.Contig2_All	1800	A	M	98	A	38	12	12	C	35	11	11	23	0.0396153	1	0	11
CL1234.Contig2_All	1873	A	W	99	T	34	12	12	A	33	9	9	21	0.662763	1	0	32
CL1235.Contig1_All	25	A	R	99	G	37	65	65	A	37	34	34	99	0.1814	1	0	16
CL1235.Contig1_All	41	G	R	99	A	37	111	111	G	37	45	45	158	0.281975	1	0	16
CL1235.Contig1_All	71	A	R	99	A	36	191	191	G	36	29	29	220	0.109847	1	0	12
CL1235.Contig1_All	89	C	M	99	C	35	227	227	A	32	28	28	272	2.45118e-06	1	0	5
CL1235.Contig1_All	147	C	Y	93	C	37	234	234	T	36	21	21	373	0.293364	1	0	10
CL1235.Contig1_All	172	A	R	40	A	35	239	239	G	37	16	16	393	0.144379	1	0	5
CL1235.Contig1_All	177	A	W	99	A	35	209	209	T	36	46	46	380	0.0518294	1	0	5
CL1235.Contig1_All	198	C	Y	99	C	36	206	206	T	38	49	49	342	1.00452e-06	1	0	6
CL1235.Contig1_All	240	G	R	99	G	37	227	227	A	31	28	28	299	2.15262e-06	1	0	42
CL1235.Contig1_All	783	C	Y	99	C	36	234	234	T	36	21	21	334	0.207429	1	0	166
CL1235.Contig1_All	957	C	Y	45	C	37	240	240	T	38	14	14	638	0.293042	1	0	174
CL1235.Contig1_All	1476	G	K	99	G	36	140	140	T	36	85	85	226	0.299454	1	0	123
CL1236.Contig1_All	73	T	Y	63	T	36	6	6	C	33	6	6	12	0.704545	1	0	11
CL1236.Contig2_All	67	C	Y	91	C	37	232	232	T	37	22	22	3526	0.481836	1	0	6
CL1236.Contig2_All	73	T	Y	99	T	37	216	216	C	37	38	38	3768	0.450456	1	0	6
CL1236.Contig2_All	93	A	R	99	A	35	144	144	G	35	110	110	4716	0.278059	1	0	20
CL1236.Contig2_All	271	C	Y	99	C	34	206	206	T	35	49	49	6857	0.00820769	1	0	14
CL1236.Contig2_All	342	A	W	99	A	36	79	79	T	37	23	23	102	0.286198	1	0	13
CL1236.Contig2_All	380	A	W	99	A	31	47	47	T	37	27	27	74	2.64746e-05	1	0	24
CL1236.Contig2_All	412	C	S	99	C	36	45	45	G	33	29	29	74	0.0334357	1	0	7
CL1237.Contig1_All	829	A	W	99	A	36	164	164	T	35	91	91	374	0.30768	1.00535	0	64
CL1237.Contig1_All	893	T	W	99	T	36	210	215	A	38	45	45	369	0.0147378	1.01355	0	64
CL1238.Contig1_All	732	T	Y	25	T	37	11	13	C	37	5	5	18	0.5	1.11111	0	2079
CL1239.Contig2_All	1186	A	R	56	A	34	6	6	G	36	5	5	11	0.465368	1	0	69
CL1239.Contig2_All	1845	G	R	99	G	36	131	131	A	37	21	21	153	0.408165	1	0	392
CL1243.Contig1_All	239	G	S	82	G	33	24	24	C	29	8	8	32	0.0517736	1	0	9
CL1243.Contig1_All	311	G	R	23	A	35	21	21	G	28	5	5	26	0.15415	1	0	33
CL1243.Contig1_All	344	G	R	99	G	36	17	17	A	37	13	13	30	0.677648	1	0	24
CL1243.Contig1_All	547	A	W	99	T	29	19	19	A	29	15	15	34	0.418667	1	0	71
CL1243.Contig1_All	618	T	Y	26	T	36	43	43	C	35	8	8	51	0.464585	1	0	29
CL1243.Contig1_All	647	A	R	99	A	36	23	23	G	36	22	22	45	0.253335	1	0	11
CL1243.Contig1_All	658	C	Y	99	T	34	21	21	C	34	19	19	40	0.457353	1	0	11
CL1243.Contig1_All	687	G	S	99	G	34	29	29	C	38	16	16	45	0.126608	1	0	29
CL1243.Contig1_All	746	C	Y	39	C	33	73	73	T	33	11	11	84	0.137	1	0	59
CL1243.Contig1_All	868	G	R	99	G	36	59	59	A	37	15	15	74	0.340867	1	0	8
CL1243.Contig1_All	876	T	Y	99	T	36	42	42	C	36	33	33	75	0.444822	1	0	8
CL1243.Contig1_All	888	A	R	99	A	36	45	45	G	38	26	26	71	0.0304766	1	0	9
CL1243.Contig1_All	897	A	W	99	A	36	47	47	T	37	26	26	73	0.332876	1	0	9
CL1243.Contig1_All	1032	A	W	76	A	29	42	42	T	32	9	9	52	0.466142	1	0	13
CL1243.Contig1_All	1172	A	W	99	A	32	88	88	T	32	19	19	107	0.322548	1	0	6
CL1243.Contig1_All	1220	G	R	99	G	32	59	59	A	35	18	18	78	0.139352	1	0	18
CL1243.Contig1_All	1238	T	W	33	T	35	61	61	A	33	9	9	71	0.0469051	1	0	9
CL1243.Contig1_All	1418	T	W	99	A	33	144	144	T	33	111	111	535	0.177995	1	0	9
CL1243.Contig1_All	1427	T	Y	99	C	32	163	163	T	28	92	92	501	2.7158e-05	1	0	9
CL1243.Contig1_All	1442	G	R	99	G	29	195	195	A	28	60	60	423	0.0105317	1	0	6
CL1244.Contig2_All	759	T	Y	99	T	35	14	14	C	30	11	11	25	0.158636	1	0	2221
CL1247.Contig1_All	84	C	M	50	C	37	13	13	A	40	6	6	19	0.0016217	1	0	50
CL1247.Contig1_All	134	C	M	60	C	36	12	12	A	36	6	6	18	0.70502	1	0	22
CL1251.Contig2_All	198	A	R	71	A	37	16	16	G	36	7	7	23	0.17056	1	0	30
CL1251.Contig2_All	228	C	M	99	A	37	17	17	C	38	10	10	27	0.179735	1	0	30
CL1251.Contig2_All	313	C	M	54	C	38	13	13	A	36	5	5	18	0.583975	1	0	56
CL1251.Contig2_All	369	A	R	49	A	34	13	13	G	33	5	5	18	0.572187	1	0	56
CL1253.Contig1_All	427	C	Y	99	C	37	219	220	T	39	36	39	278	0.0158008	1.02158	0	18
CL1253.Contig1_All	445	C	Y	99	C	36	219	222	T	37	36	39	320	0.341034	1.04375	0	18
CL1253.Contig1_All	529	A	W	99	A	37	209	213	T	36	46	48	315	0.00174904	1.02857	0	84
CL1253.Contig2_All	149	A	W	99	T	37	78	78	A	36	21	21	99	0.0230598	1	0	6
CL1253.Contig2_All	155	T	W	99	A	37	81	81	T	37	21	22	103	0.247376	1.00971	0	6
CL1253.Contig2_All	642	A	R	87	A	36	36	48	G	36	10	10	58	0.323092	1.2069	0	64
CL1253.Contig2_All	706	G	R	99	G	35	70	78	A	35	28	28	106	0.161837	1.07547	0	64
CL1253.Contig2_All	852	A	R	91	A	35	19	21	G	36	8	23	54	0.468936	1.5	0	146
CL1255.Contig5_All	386	G	R	58	G	34	25	29	A	38	9	9	38	0.0107867	1.10526	0	153
CL1255.Contig6_All	1577	C	Y	99	C	37	13	15	T	36	11	13	28	0.652117	1.14286	0	150
CL1255.Contig6_All	1739	T	Y	99	T	35	35	39	C	35	24	49	88	0.242798	1.32955	0	162
CL1257.Contig1_All	658	G	C	23	C	35	9	10	G	0	0	1	11	1	1.27273	0	160
CL1257.Contig4_All	251	C	S	99	C	33	23	23	G	38	16	16	39	0.00108107	1	0	280
CL1259.Contig1_All	219	G	R	87	A	34	9	10	G	37	6	7	17	0.136064	1.11765	0	420
CL125.Contig1_All	104	G	C	61	C	36	23	80	G	0	0	151	231	1	1.90043	0	16
CL125.Contig1_All	258	T	W	99	T	35	221	223	A	30	34	34	386	0.00243042	1.00518	0	7
CL125.Contig1_All	438	G	R	40	G	34	12	143	A	30	6	14	160	0.145389	2.5625	0	7
CL125.Contig1_All	445	G	K	57	T	34	10	30	G	37	3	156	186	0.702797	2.94086	0	7
CL125.Contig1_All	730	T	K	99	G	36	159	159	T	35	96	96	312	0.0364389	1	0	15
CL125.Contig1_All	745	T	Y	99	C	36	140	140	T	37	115	115	373	0.0863876	1	0	6
CL125.Contig1_All	751	T	Y	99	T	37	135	135	C	37	120	120	391	0.159636	1	0	6
CL125.Contig1_All	775	A	R	21	A	36	246	246	G	38	9	9	444	0.419779	1	0	24
CL125.Contig1_All	804	T	W	99	T	37	237	237	A	35	18	18	420	0.145536	1	0	27
CL125.Contig1_All	831	G	R	99	G	36	135	135	A	35	120	120	371	0.00688712	1	0	12
CL125.Contig1_All	854	C	Y	99	C	36	164	164	T	37	91	91	441	0.0335691	1	0	10
CL125.Contig1_All	895	C	S	99	C	37	235	235	G	38	20	20	450	0.460379	1	0	41
CL125.Contig1_All	981	T	Y	99	T	38	196	196	C	37	59	59	628	0.0177799	1	0	25
CL125.Contig1_All	1031	C	M	99	C	35	234	234	A	33	19	19	515	0.434622	1	0	12
CL125.Contig1_All	1043	T	Y	99	T	38	233	233	C	38	21	21	448	0.454323	1	0	12
CL125.Contig1_All	1092	G	S	99	G	37	203	203	C	37	52	52	571	0.0865434	1	0	9
CL125.Contig1_All	1106	T	Y	84	T	37	239	239	C	37	16	16	534	0.409988	1	0	14
CL125.Contig1_All	1120	G	K	99	G	37	228	228	T	38	26	26	511	0.0841379	1	0	14
CL125.Contig1_All	1182	A	R	99	A	35	209	209	G	37	45	45	476	0.0524303	1	0	20
CL125.Contig1_All	1214	C	M	99	C	36	216	216	A	36	39	39	630	0.324034	1	0	10
CL125.Contig1_All	1249	G	R	99	G	37	235	235	A	39	20	20	720	0.175356	1	0	17
CL125.Contig1_All	1326	T	Y	86	T	35	238	238	C	36	16	16	348	0.293522	1	0	11
CL125.Contig1_All	1337	C	Y	99	C	37	146	146	T	38	109	109	549	0.00524975	1	0	11
CL125.Contig1_All	1415	G	R	99	G	30	132	132	A	30	123	123	617	0.137482	1	0	24
CL125.Contig1_All	1439	C	Y	99	C	38	151	151	T	38	103	103	509	0.117065	1	0	24
CL125.Contig1_All	1517	A	M	77	A	36	241	241	C	37	14	14	542	0.276086	1	0	8
CL125.Contig1_All	1525	C	Y	99	C	36	158	158	T	36	97	97	507	0.0167986	1	0	8
CL125.Contig1_All	1535	C	Y	99	C	37	157	157	T	38	98	98	490	0.00742991	1	0	10
CL125.Contig1_All	1578	T	K	99	T	38	155	155	G	37	99	99	530	0.185898	1	0	43
CL125.Contig1_All	1666	C	Y	99	T	38	134	134	C	37	121	121	560	0.0962397	1	0	15
CL125.Contig1_All	1681	G	S	99	C	36	129	129	G	34	126	126	635	0.321768	1	0	15
CL125.Contig1_All	1719	G	S	99	G	37	230	230	C	37	24	24	623	0.479624	1	0	38
CL125.Contig1_All	1891	C	M	99	C	37	239	239	A	36	16	16	299	0.188337	1	0	17
CL125.Contig1_All	1936	T	Y	44	T	36	241	241	C	34	14	14	320	0.345011	1	0	10
CL125.Contig1_All	1946	C	M	99	C	36	227	227	A	37	28	28	325	0.109565	1	0	7
CL125.Contig1_All	1953	G	R	99	G	35	239	239	A	37	16	16	386	0.255762	1	0	7
CL125.Contig1_All	1979	C	M	99	C	36	226	226	A	35	29	29	522	0.21861	1	0	10
CL125.Contig1_All	2062	T	Y	99	T	35	153	153	C	37	101	101	488	0.0140708	1	0	19
CL125.Contig1_All	2081	A	M	99	A	37	152	152	C	36	103	103	474	0.0989829	1	0	9
CL125.Contig1_All	2090	C	Y	99	C	37	236	236	T	35	19	19	474	0.44663	1	0	9
CL125.Contig1_All	2180	C	Y	99	C	38	126	126	T	36	106	106	232	0.00669404	1	0	15
CL125.Contig1_All	2256	T	Y	79	T	36	89	89	C	35	13	13	102	0.0943309	1	0	61
CL125.Contig1_All	2327	T	Y	99	T	37	52	52	C	37	33	33	85	0.255182	1	0	60
CL125.Contig1_All	2387	C	M	99	C	38	25	25	A	38	18	18	43	0.641683	1	0	41
CL125.Contig1_All	2428	T	Y	99	T	39	36	36	C	38	25	25	61	0.529721	1	0	20
CL125.Contig1_All	2448	T	W	99	A	38	35	35	T	37	34	34	69	0.0974432	1	0	20
CL125.Contig1_All	2541	G	R	99	G	37	174	174	A	38	81	81	294	0.0724136	1	0	16
CL125.Contig1_All	2662	G	K	93	G	35	241	241	T	37	14	14	521	0.110747	1	0	96
CL125.Contig1_All	2758	G	R	99	G	35	152	152	A	35	103	103	701	0.476543	1	0	16
CL125.Contig1_All	2774	T	Y	99	C	35	144	144	T	36	111	111	632	0.137668	1	0	16
CL125.Contig1_All	2894	T	Y	99	T	37	208	208	C	37	47	47	586	0.341496	1	0	18
CL125.Contig1_All	2912	A	R	99	A	36	169	169	G	37	86	86	485	0.0220948	1	0	14
CL125.Contig1_All	2951	T	Y	99	T	37	180	180	C	36	75	75	452	0.303523	1	0	18
CL125.Contig1_All	2969	T	Y	99	T	37	223	223	C	37	32	32	421	0.24206	1	0	18
CL125.Contig1_All	3133	T	Y	99	T	37	235	235	C	37	20	20	411	0.34244	1	0	13
CL125.Contig1_All	3146	A	M	99	A	36	136	136	C	37	118	118	419	0.287753	1	0	7
CL125.Contig1_All	3153	C	M	99	C	37	140	140	A	36	115	115	418	0.0141371	1	0	7
CL125.Contig1_All	3177	C	M	99	C	37	143	143	A	37	112	112	380	0.335683	1	0	12
CL125.Contig1_All	3224	A	W	99	A	37	142	142	T	37	111	111	341	0.290675	1	0	28
CL125.Contig1_All	3252	A	R	99	A	37	158	158	G	37	97	97	336	0.0550674	1	0	27
CL125.Contig1_All	3279	T	Y	99	T	36	169	169	C	37	86	86	382	0.104355	1	0	27
CL125.Contig1_All	3327	T	Y	99	T	37	151	151	C	37	104	104	373	0.423622	1	0	48
CL125.Contig1_All	3387	A	R	99	A	37	226	226	G	37	29	29	371	0.396628	1	0	17
CL125.Contig1_All	3404	T	K	99	T	37	231	231	G	34	24	24	451	0.0781634	1	0	17
CL125.Contig1_All	3445	A	R	99	A	36	145	145	G	36	110	110	377	0.285791	1	0	15
CL125.Contig1_All	3460	T	Y	99	T	36	139	139	C	37	116	116	309	0.0310688	1	0	15
CL125.Contig1_All	3551	C	Y	99	C	37	152	152	T	38	30	30	182	0.0737258	1	0	18
CL125.Contig1_All	3668	A	W	99	A	35	86	86	T	34	50	50	136	0.020562	1	0	5
CL125.Contig1_All	3680	G	R	99	G	33	82	82	A	33	57	57	139	0.178602	1	0	7
CL125.Contig1_All	3889	T	Y	99	T	36	23	23	C	38	10	10	33	0.522141	1	0	55
CL125.Contig1_All	3944	G	R	99	G	36	15	15	A	37	12	12	27	0.307036	1	0	55
CL125.Contig1_All	4535	G	A	21	A	37	16	16	G	38	1	1	17	1	1	0	23
CL125.Contig3_All	44	T	Y	99	T	35	93	93	C	36	88	88	181	0.175929	1	0	36
CL125.Contig3_All	84	C	Y	99	C	37	232	232	T	37	23	23	488	0.262951	1	0	40
CL125.Contig3_All	127	T	Y	99	T	37	219	219	C	37	34	34	659	0.329676	1	0	40
CL125.Contig3_All	167	C	Y	99	C	36	160	160	T	38	95	95	518	0.000205951	1	0	40
CL125.Contig3_All	224	C	Y	99	C	36	146	146	T	37	109	109	421	0.338949	1	0	13
CL125.Contig3_All	340	T	Y	30	T	36	218	536	C	37	10	18	555	0.294837	2.7027	0	16
CL125.Contig4_All	26	C	S	99	C	33	95	95	G	38	25	25	129	0.000171874	1	0	15
CL125.Contig4_All	41	G	K	99	G	34	134	134	T	33	100	100	235	0.000562854	1	0	15
CL125.Contig4_All	81	C	M	99	C	38	133	133	A	36	122	122	443	1.4454e-05	1.02032	0	7
CL125.Contig4_All	88	G	S	99	G	35	194	194	C	37	60	60	452	0.0169494	1.02655	0	7
CL125.Contig4_All	95	C	Y	60	C	36	241	241	T	37	14	14	447	0.344325	1.03579	0	7
CL125.Contig4_All	118	T	K	99	G	35	171	171	T	34	84	84	509	0.283439	1.28487	0	19
CL125.Contig4_All	137	C	Y	99	C	33	237	381	T	35	17	32	482	0.084475	1.37552	0	19
CL125.Contig4_All	174	G	S	99	C	34	146	212	G	34	109	251	543	0.189544	1.40884	0	16
CL125.Contig4_All	274	A	W	45	A	35	233	368	T	39	10	11	380	0.00758953	1.36053	0	7
CL125.Contig4_All	377	C	M	66	C	33	240	248	A	33	14	14	284	0.030529	1.04577	0	94
CL125.Contig4_All	474	A	W	71	A	35	78	239	T	35	12	15	254	0.32598	1.64567	0	44
CL1261.Contig1_All	303	C	Y	71	T	38	6	6	C	33	5	5	11	0.512987	1	0	16
CL1262.Contig2_All	301	T	Y	65	T	35	7	7	C	37	6	6	13	0.0506993	1	0	27
CL1262.Contig2_All	328	A	W	99	T	35	7	7	A	36	6	6	13	0.63345	1	0	13
CL1262.Contig2_All	341	T	Y	75	C	33	7	7	T	37	5	5	12	0.511995	1	0	5
CL1264.Contig1_All	383	G	R	50	G	37	123	840	A	34	13	126	966	0.131871	1.85921	0	998
CL1264.Contig2_All	383	G	R	99	G	35	218	935	A	32	26	139	1074	0.00839237	1.77281	0	30
CL1264.Contig2_All	413	C	Y	99	C	37	234	972	T	36	21	65	1204	0.130131	1.70764	0	30
CL1265.Contig1_All	60	G	R	53	A	37	5	7	G	39	4	11	18	0.527778	1.5	0	291
CL1265.Contig1_All	351	G	R	58	G	35	22	22	A	35	8	8	30	0.691298	1	0	27
CL1265.Contig1_All	378	A	R	99	A	34	17	17	G	33	10	10	27	0.754914	1	0	12
CL1265.Contig1_All	390	T	W	83	T	35	21	21	A	34	9	9	30	0.5	1	0	12
CL1265.Contig1_All	448	C	Y	99	C	35	29	29	T	36	13	13	42	0.723303	1	0	58
CL1271.Contig1_All	575	C	Y	81	C	33	22	85	T	30	10	42	127	0.102003	1.74803	0	63
CL1271.Contig1_All	668	A	R	99	A	35	49	54	G	38	36	40	97	0.0383731	1.09278	0	10
CL1271.Contig1_All	678	C	Y	99	C	34	49	49	T	37	39	40	89	0.25348	1.01124	0	10
CL1271.Contig2_All	773	T	W	99	T	33	33	33	A	37	28	28	61	2.48578e-05	1	0	17
CL1271.Contig2_All	790	A	W	99	A	32	67	67	T	37	27	27	94	6.02878e-07	1	0	17
CL1271.Contig2_All	837	A	R	37	A	31	71	71	G	39	11	11	82	1.43424e-05	1	0	28
CL1271.Contig2_All	865	A	M	50	A	34	63	64	C	39	10	10	74	2.46484e-05	1.01351	0	28
CL1274.Contig1_All	944	T	Y	77	T	36	36	57	C	38	12	12	69	0.12106	1.30435	0	389
CL1275.Contig2_All	887	A	M	99	A	36	13	13	C	37	8	8	21	0.457767	1	0	63
CL1275.Contig2_All	950	A	W	61	A	34	8	8	T	36	5	5	13	0.416472	1	0	63
CL1275.Contig2_All	1168	G	S	46	G	35	29	29	C	38	7	7	36	0.507975	1	0	43
CL1275.Contig2_All	1211	T	K	21	T	36	29	29	G	34	6	6	41	0.578069	1	0	43
CL1276.Contig1_All	222	G	R	58	A	36	6	6	G	28	7	10	16	0.0506993	1.1875	0	51
CL1278.Contig1_All	1410	G	R	99	G	36	234	234	A	37	21	21	358	0.306788	1	0	2012
CL1279.Contig1_All	88	A	W	99	A	36	29	29	T	33	11	11	40	0.658196	1	0	39
CL1279.Contig1_All	250	G	S	39	G	34	65	65	C	32	8	8	73	0.0883582	1	0	123
CL1279.Contig1_All	394	G	R	64	G	35	67	67	A	35	11	11	78	0.190587	1	0	38
CL1279.Contig1_All	432	A	R	99	A	34	58	58	G	35	38	38	98	0.48954	1	0	38
CL1279.Contig1_All	735	C	Y	99	C	37	89	89	T	37	30	30	119	0.264233	1	0	9
CL1279.Contig1_All	744	T	Y	99	T	37	94	94	C	38	21	21	115	0.40981	1	0	9
CL1279.Contig1_All	774	A	W	99	A	35	26	26	T	35	18	18	44	0.207083	1	0	30
CL1279.Contig1_All	941	G	K	37	G	39	11	11	T	34	5	5	16	0.111149	1	0	88
CL1279.Contig1_All	1029	C	Y	99	C	36	24	24	T	36	19	19	43	0.747587	1	0	24
CL1284.Contig1_All	217	T	Y	93	T	38	22	22	C	37	9	9	31	0.594778	1	0	414
CL1285.Contig1_All	48	T	W	99	T	36	27	27	A	37	26	26	53	0.176613	1	0	99
CL1285.Contig1_All	147	G	R	74	G	35	204	207	A	38	13	13	221	0.0343727	1.01357	0	7
CL1285.Contig1_All	343	T	W	65	T	37	48	48	A	38	10	10	58	0.53295	1	0	80
CL1287.Contig2_All	61	G	K	99	T	39	20	23	G	36	9	11	34	0.610965	1.14706	0	24
CL1287.Contig2_All	106	A	R	99	G	36	9	11	A	35	9	12	23	0.636425	1.21739	0	13
CL1287.Contig2_All	119	C	M	99	C	33	22	26	A	34	9	9	35	0.619938	1.11429	0	5
CL1287.Contig2_All	124	G	R	99	G	36	18	20	A	35	14	16	36	0.562632	1.11111	0	5
CL1287.Contig2_All	208	C	Y	99	C	37	30	30	T	35	28	28	59	0.0610789	1	0	13
CL1287.Contig2_All	221	A	W	99	A	37	29	29	T	36	25	25	54	0.391554	1	0	13
CL128.Contig1_All	76	T	Y	64	T	39	34	34	C	38	10	10	44	0.54206	1	0	55
CL128.Contig2_All	37	A	W	55	A	38	75	78	T	38	8	8	86	0.496922	1.03488	0	94
CL128.Contig2_All	254	T	K	99	T	37	182	191	G	37	49	49	241	0.445883	1.03734	0	64
CL128.Contig2_All	585	C	Y	83	T	36	8	19	C	28	10	73	92	0.50513	1.80435	0	6
CL128.Contig2_All	591	T	Y	43	C	33	13	47	T	38	4	44	91	0.602941	1.81319	0	6
CL128.Contig2_All	597	A	M	28	A	38	12	61	C	25	6	29	90	0.0159987	1.8	0	6
CL128.Contig2_All	708	T	Y	99	T	35	22	68	C	36	13	23	91	0.400337	1.61538	0	41
CL128.Contig2_All	749	T	C	90	C	37	39	74	T	0	0	0	74	1	1.47297	0	22
CL128.Contig2_All	771	T	Y	99	T	36	20	33	C	34	15	43	76	0.510666	1.53947	0	22
CL128.Contig2_All	828	G	R	76	G	35	22	53	A	37	11	15	68	0.583899	1.51471	0	27
CL128.Contig2_All	855	G	R	99	G	34	20	45	A	36	18	19	64	0.13187	1.40625	0	27
CL128.Contig2_All	885	A	R	44	A	37	12	24	G	35	5	15	39	0.582094	1.5641	0	30
CL128.Contig2_All	1059	C	Y	36	C	36	5	11	T	26	6	10	21	0.0627706	1.47619	0	27
CL128.Contig2_All	1086	G	R	64	A	34	6	10	G	30	4	9	19	0.564286	1.47368	0	15
CL128.Contig2_All	1101	C	Y	49	T	31	5	10	C	33	3	8	18	0.75	1.55556	0	15
CL128.Contig2_All	1176	C	Y	35	C	36	4	10	T	35	4	6	18	0.671429	1.55556	0	75
CL128.Contig3_All	140	T	C	97	C	35	53	54	T	0	0	2	56	1	1.05357	0	76
CL128.Contig3_All	216	T	G	63	G	39	24	24	T	0	0	5	29	1	1.17241	0	49
CL128.Contig3_All	265	G	A	31	A	36	12	14	G	0	0	7	21	1	1.42857	0	10
CL128.Contig3_All	561	T	Y	42	T	33	76	117	C	35	9	39	156	0.131101	1.45513	0	6
CL128.Contig3_All	1029	C	Y	32	C	29	17	23	T	25	7	11	34	0.595691	1.29412	0	24
CL128.Contig3_All	1056	G	R	29	G	32	18	23	A	37	5	9	32	0.527727	1.28125	0	9
CL128.Contig3_All	1065	A	R	85	A	33	15	23	G	28	9	11	34	0.534568	1.29412	0	6
CL128.Contig3_All	1071	C	Y	91	C	31	13	18	T	31	10	15	33	0.222905	1.30303	0	6
CL128.Contig3_All	1122	A	R	99	A	34	18	24	G	33	11	12	37	0.232332	1.21622	0	24
CL128.Contig3_All	1146	C	Y	34	C	36	17	23	T	37	6	8	33	0.432425	1.30303	0	24
CL1291.Contig1_All	20	T	K	99	G	37	134	183	T	36	70	84	275	0.0268937	1.23636	0	7
CL1291.Contig1_All	64	C	Y	99	T	35	198	252	C	37	57	68	517	0.0145672	1.12573	0	15
CL1291.Contig1_All	79	T	K	99	T	34	224	285	G	34	31	35	560	0.0612208	1.11607	0	8
CL1291.Contig1_All	87	G	R	99	G	32	221	280	A	35	33	39	1081	0.00724382	1.06013	0	8
CL1291.Contig1_All	183	A	R	99	G	38	172	172	A	37	83	83	1965	0.012674	1.28957	0	15
CL1291.Contig1_All	238	A	C	99	C	37	250	251	T	40	3	3	823	1	1.58323	0	25
CL1291.Contig1_All	314	A	R	99	G	33	16	281	A	36	14	23	304	0.249205	1.90132	0	15
CL1291.Contig1_All	329	C	M	99	C	34	17	1006	A	34	9	18	1027	0.375576	1.97176	0	12
CL1291.Contig1_All	341	G	S	99	G	35	17	997	C	36	12	204	1203	0.677753	1.97589	0	12
CL1291.Contig1_All	741	T	K	39	T	33	66	475	G	31	11	16	491	0.148977	1.84318	0	101
CL1291.Contig1_All	842	A	G	99	G	38	66	393	A	0	0	233	629	1	1.89507	0	12
CL1291.Contig1_All	866	T	C	26	C	35	34	159	T	35	2	417	577	1	1.93761	0	9
CL1291.Contig2_All	270	G	R	78	G	34	239	544	A	35	16	16	8087	0.0656495	1.03784	0	28
CL1291.Contig2_All	317	T	K	99	T	33	132	132	G	32	121	121	5989	0.00267381	1.03907	0	18
CL1291.Contig2_All	347	G	S	99	G	28	221	221	C	29	34	34	4864	0.307823	1.24116	0	30
CL1291.Contig2_All	829	T	Y	99	T	35	184	446	C	33	42	355	804	0.185183	1.71891	0	132
CL1292.Contig1_All	89	A	W	99	T	36	14	14	A	38	6	6	21	0.599252	1	0	30
CL1292.Contig1_All	139	C	M	85	A	35	6	6	C	36	5	5	11	0.767316	1	0	40
CL1292.Contig1_All	179	A	M	25	A	37	35	35	C	38	8	8	45	0.0336233	1	0	33
CL1292.Contig1_All	212	C	Y	92	C	38	40	40	T	37	12	12	52	0.169194	1	0	33
CL1296.Contig1_All	65	T	Y	99	T	37	130	130	C	38	124	124	512	0.222002	1	0	42
CL1296.Contig1_All	293	A	M	99	C	32	231	731	A	32	23	633	5622	0.436161	1.81288	0	8
CL1296.Contig1_All	320	A	W	99	T	34	183	624	A	37	70	1986	4565	2.75588e-05	1.64688	0	5
CL1296.Contig1_All	382	T	Y	20	T	35	247	314	C	34	7	7	7080	0.102913	1.68008	0	8
CL1296.Contig1_All	410	T	C	99	C	34	255	1016	T	0	0	331	6046	1	1.80053	0	20
CL1296.Contig1_All	434	C	Y	99	T	33	133	231	C	32	121	422	4997	0.130616	1.80148	0	7
CL1296.Contig1_All	449	C	Y	99	T	25	43	714	C	33	18	2221	2950	0.500012	1.97898	0	6
CL1296.Contig1_All	503	T	Y	66	C	38	239	240	T	35	16	784	1423	0.000634749	1.54603	0	6
CL1296.Contig2_All	180	G	K	99	T	30	148	148	G	30	107	107	1436	0.334807	1.04248	0	21
CL1296.Contig2_All	201	A	R	99	A	34	212	212	G	30	41	41	1511	0.020274	1.04037	0	12
CL1296.Contig2_All	213	A	C	99	C	35	255	255	A	0	0	0	1473	1	1.04141	0	9
CL1296.Contig2_All	240	G	S	99	G	28	234	234	C	29	19	19	1894	0.264096	1.03221	0	15
CL1296.Contig2_All	364	A	M	99	A	33	187	187	C	33	68	68	1764	0.0462943	1	0	41
CL1296.Contig2_All	405	T	Y	99	T	32	199	199	C	32	55	55	1964	0.010678	1	0	25
CL1296.Contig3_All	83	T	K	99	T	38	151	152	G	36	104	104	2040	3.81985e-07	1.00049	0	22
CL1296.Contig3_All	133	C	Y	99	C	25	150	150	T	25	101	101	2697	0.261657	1	0	8
CL1296.Contig3_All	153	G	R	99	A	23	130	130	G	18	124	124	1598	4.1636e-05	1.04693	0	9
CL1296.Contig3_All	162	A	R	99	A	29	189	189	G	26	66	66	1978	0.0687855	1.28514	0	9
CL1296.Contig3_All	305	G	R	99	A	33	127	289	G	31	127	1154	6448	0.0048778	1.6965	0	6
CL1296.Contig3_All	333	C	M	99	C	35	238	905	A	37	17	47	5788	0.175946	1.48877	0	5
CL1296.Contig3_All	338	A	W	70	A	35	241	934	T	37	14	44	5796	0.148755	1.48879	0	5
CL1296.Contig3_All	400	T	Y	61	T	34	239	299	C	33	16	16	8476	0.0202712	1.55309	0	7
CL1296.Contig3_All	593	T	W	99	T	28	182	182	A	27	69	69	8702	0.266279	1.13595	0	14
CL1296.Contig3_All	632	T	Y	20	C	31	191	191	T	25	30	51	8413	0.280273	1.58802	0	16
CL1297.Contig1_All	28	A	R	58	G	39	29	29	A	37	7	7	36	0.0378485	1	0	19
CL1297.Contig1_All	47	A	R	99	A	38	32	32	G	36	17	17	49	0.0567086	1	0	18
CL1297.Contig1_All	65	A	W	99	A	36	34	34	T	38	15	15	49	0.536118	1	0	17
CL1297.Contig1_All	82	C	M	99	C	36	38	38	A	39	15	15	53	0.0563079	1	0	10
CL1297.Contig1_All	240	A	W	90	A	36	40	40	T	36	9	9	49	0.727278	1	0	39
CL1297.Contig1_All	340	G	R	99	G	36	28	28	A	37	15	15	43	0.520208	1	0	29
CL1297.Contig1_All	369	C	Y	83	C	36	38	43	T	37	12	13	56	0.550547	1.10714	0	29
CL1297.Contig3_All	339	C	Y	95	C	32	13	13	T	37	9	9	22	0.0721905	1	0	7
CL1297.Contig3_All	346	A	M	99	A	31	13	13	C	37	9	9	22	0.018208	1	0	7
CL1299.Contig1_All	29	C	S	99	C	35	13	13	G	35	11	11	24	0.55165	1	0	33
CL1299.Contig1_All	62	C	Y	99	C	38	16	16	T	36	14	14	30	0.0422637	1	0	33
CL1299.Contig1_All	163	G	K	37	G	36	33	33	T	34	8	8	41	0.131003	1	0	49
CL1299.Contig1_All	256	A	W	62	A	36	11	11	T	32	6	6	17	0.403765	1	0	22
CL1299.Contig1_All	278	G	K	42	G	36	15	15	T	29	6	6	21	0.133606	1	0	22
CL1299.Contig1_All	382	T	Y	99	T	38	25	25	C	34	22	22	47	3.3944e-06	1	0	33
CL1299.Contig1_All	415	C	M	63	C	35	87	87	A	35	11	11	99	0.0550098	1	0	11
CL1299.Contig1_All	426	A	W	99	A	35	77	77	T	32	30	30	107	0.00428785	1	0	11
CL1299.Contig1_All	448	A	W	99	T	37	65	65	A	36	50	50	115	0.0847542	1	0	22
CL1299.Contig1_All	514	C	Y	99	C	35	68	69	T	34	30	30	99	0.164756	1.0101	0	12
CL1299.Contig1_All	541	A	R	99	G	34	80	80	A	34	48	49	131	0.314781	1.00763	0	14
CL1299.Contig1_All	558	C	Y	41	C	35	143	143	T	36	12	13	157	0.217695	1.00637	0	17
CL1299.Contig1_All	583	A	M	99	C	35	105	105	A	36	24	25	130	0.328217	1.00769	0	14
CL1299.Contig1_All	597	A	W	99	T	33	85	85	A	35	21	21	106	0.0961333	1	0	7
CL1299.Contig1_All	604	A	W	99	T	28	80	80	A	33	17	17	101	0.0014892	1	0	7
CL1299.Contig1_All	625	G	K	99	T	32	36	36	G	33	31	31	67	0.141153	1	0	21
CL1299.Contig2_All	229	C	T	48	T	37	21	21	C	0	0	0	21	1	1	0	20
CL1300.Contig1_All	208	A	R	43	A	32	8	8	G	40	5	5	13	0.003108	1	0	23
CL1300.Contig1_All	280	T	W	99	T	36	16	16	A	38	9	9	25	0.669271	1	0	17
CL1300.Contig1_All	351	G	R	56	G	36	16	16	A	37	6	6	22	0.428866	1	0	54
CL1300.Contig1_All	500	T	Y	99	T	34	63	63	C	37	21	21	84	0.00490432	1	0	12
CL1300.Contig1_All	515	A	M	99	C	35	67	67	A	36	39	39	108	0.191788	1	0	11
CL1300.Contig1_All	557	T	W	21	T	35	144	144	A	36	7	7	156	0.220667	1	0	9
CL1300.Contig1_All	591	G	R	89	G	35	70	70	A	38	12	12	84	0.196897	1	0	8
CL1300.Contig1_All	599	G	R	99	G	34	54	54	A	36	13	13	67	0.337185	1	0	8
CL1303.Contig1_All	495	C	S	99	G	40	13	13	C	35	8	8	21	0.0123053	1	0	16
CL1303.Contig1_All	511	C	S	99	G	37	16	16	C	30	8	8	24	0.0191156	1	0	16
CL1303.Contig1_All	585	G	A	38	A	33	15	24	G	0	0	2	26	1	1.42308	0	74
CL1305.Contig1_All	162	A	W	99	A	32	149	149	T	32	41	41	190	0.438831	1	0	33
CL1305.Contig1_All	195	G	R	99	A	35	159	159	G	35	57	57	216	0.469972	1	0	33
CL1305.Contig1_All	339	G	K	99	G	32	109	109	T	34	76	76	185	0.0262177	1	0	12
CL1305.Contig1_All	351	G	R	99	G	34	104	104	A	35	51	51	155	0.114778	1	0	12
CL1305.Contig1_All	426	G	S	68	G	35	109	109	C	37	11	11	120	0.18396	1	0	13
CL1305.Contig1_All	439	G	R	39	G	34	120	120	A	33	11	11	131	0.110462	1	0	13
CL1305.Contig1_All	484	T	W	99	T	33	58	58	A	36	26	26	84	0.160659	1	0	45
CL1305.Contig1_All	640	A	W	99	A	35	110	110	T	36	26	26	136	0.0758814	1	0	42
CL1305.Contig1_All	694	C	A	99	A	30	123	123	C	0	0	5	128	1	1.03906	0	10
CL1305.Contig1_All	721	T	A	99	A	34	119	119	G	30	1	1	125	1	1.04	0	9
CL1305.Contig1_All	730	A	C	99	C	37	112	112	A	0	0	5	117	1	1.04274	0	9
CL1305.Contig1_All	749	G	R	99	G	37	80	85	A	32	20	20	105	0.00279897	1.04762	0	19
CL1306.Contig1_All	291	C	Y	43	C	31	23	23	T	34	7	7	30	0.589938	1	0	476
CL1306.Contig1_All	1279	C	M	99	C	32	119	119	A	35	63	63	182	0.00443059	1	0	45
CL1306.Contig1_All	1324	T	Y	99	T	37	167	167	C	37	88	88	301	0.271851	1	0	45
CL1306.Contig1_All	1393	G	S	99	G	36	173	173	C	36	79	79	252	0.167275	1	0	7
CL1306.Contig1_All	1400	G	R	99	G	35	179	179	A	36	69	69	248	0.15997	1	0	7
CL1306.Contig1_All	1429	A	W	99	A	36	165	165	T	38	89	89	312	0.0081053	1	0	29
CL1306.Contig1_All	1732	T	W	99	T	35	95	95	A	37	42	42	137	0.0110834	1	0	18
CL1306.Contig1_All	1750	T	W	99	T	35	97	98	A	37	32	32	131	0.0180061	1.00763	0	18
CL1306.Contig1_All	1879	C	Y	99	C	36	124	142	T	36	67	69	211	0.164425	1.09479	0	129
CL1306.Contig1_All	2305	A	R	99	A	30	149	355	G	31	27	59	417	0.265646	1.57554	0	33
CL1306.Contig1_All	2338	C	Y	99	C	36	116	329	T	34	17	50	379	0.0540039	1.64908	0	33
CL1306.Contig1_All	2453	A	R	99	A	34	130	308	G	33	19	31	339	0.428863	1.56047	0	115
CL1306.Contig1_All	3332	T	A	34	A	36	14	15	T	0	0	5	20	1	1.3	0	124
CL1306.Contig2_All	56	T	W	99	T	39	51	51	A	39	43	43	94	0.157304	1	0	30
CL1306.Contig2_All	86	A	W	99	A	33	62	62	T	29	44	44	109	3.96793e-05	1	0	18
CL1306.Contig2_All	104	A	W	99	A	36	59	59	T	38	37	38	97	0.144244	1.01031	0	18
CL1306.Contig2_All	144	G	R	99	G	34	123	131	A	33	44	49	180	0.34338	1.07222	0	40
CL1307.Contig2_All	341	G	K	96	T	36	10	10	G	36	5	5	15	0.738262	1	0	58
CL130.Contig3_All	58	T	K	99	T	36	22	22	G	33	20	20	42	0.590446	1	0	116
CL130.Contig3_All	243	A	R	99	A	37	90	90	G	36	53	53	143	0.00441444	1	0	15
CL130.Contig3_All	258	G	R	99	G	32	165	165	A	37	32	32	197	0.000235838	1	0	5
CL130.Contig3_All	263	C	S	99	C	35	159	159	G	37	32	32	191	0.0142434	1	0	5
CL130.Contig3_All	314	A	R	99	A	38	117	117	G	38	24	24	141	0.0527946	1	0	7
CL130.Contig3_All	321	T	W	99	T	38	116	116	A	38	24	24	140	0.398551	1	0	7
CL130.Contig3_All	672	G	R	99	G	32	18	18	A	36	11	11	29	0.505346	1	0	71
CL130.Contig3_All	743	A	R	99	A	38	77	77	G	38	26	26	103	0.481834	1	0	40
CL130.Contig3_All	783	A	R	43	A	36	88	88	G	36	12	12	100	0.296097	1	0	40
CL1312.Contig1_All	1714	C	Y	99	C	35	140	140	T	35	71	71	212	0.483345	1	0	12
CL1315.Contig2_All	297	A	R	49	A	37	23	23	G	36	7	7	30	0.649384	1	0	21
CL1315.Contig2_All	318	T	K	99	T	38	17	17	G	39	9	9	26	0.523811	1	0	14
CL1315.Contig2_All	399	G	R	99	G	35	27	27	A	37	23	23	54	0.627857	1	0	13
CL1315.Contig2_All	412	G	K	99	G	37	39	39	T	34	15	15	55	0.0860806	1	0	13
CL1315.Contig2_All	524	A	R	99	A	36	34	34	G	34	24	24	59	0.525642	1	0	6
CL1315.Contig2_All	555	G	K	99	G	35	62	62	T	36	23	23	85	0.236636	1	0	24
CL1315.Contig2_All	579	G	R	53	G	36	81	81	A	39	10	10	91	0.0488592	1	0	7
CL1315.Contig2_All	601	G	R	72	G	36	68	68	A	36	11	11	79	0.266614	1	0	13
CL1318.Contig3_All	298	A	G	38	G	37	17	19	A	0	0	5	24	1	1.29167	0	29
CL1318.Contig3_All	327	A	C	38	C	38	16	17	A	0	0	5	22	1	1.27273	0	13
CL1318.Contig3_All	442	G	S	85	G	37	8	8	C	35	6	6	14	0.622711	1	0	93
CL1318.Contig3_All	753	C	M	94	C	36	52	52	A	36	12	12	64	0.083081	1	0	217
CL1318.Contig3_All	1023	T	Y	55	T	35	142	194	C	37	11	11	205	0.085861	1.25366	0	6
CL1318.Contig3_All	1125	C	M	74	C	37	83	100	A	37	11	13	113	0.382112	1.16814	0	19
CL1318.Contig3_All	1146	G	R	26	G	36	64	80	A	36	8	8	88	0.407905	1.18182	0	20
CL1318.Contig3_All	1166	A	R	61	A	36	47	57	G	35	12	18	75	0.536516	1.21333	0	5
CL1318.Contig3_All	1171	G	S	99	C	36	33	38	G	37	24	35	73	0.606677	1.21918	0	5
CL1318.Contig3_All	1202	C	M	99	A	32	25	30	C	36	18	33	63	0.510341	1.31746	0	31
CL1318.Contig3_All	1255	T	G	74	G	34	38	49	T	0	0	2	51	1	1.2549	0	53
CL1318.Contig3_All	1361	C	S	99	G	32	13	15	C	38	6	9	24	0.0895621	1.20833	0	38
CL1318.Contig3_All	1448	A	W	28	A	36	20	27	T	31	5	8	35	0.135893	1.28571	0	30
CL1318.Contig3_All	1551	A	C	41	C	37	16	24	A	0	0	4	28	1	1.42857	0	50
CL1318.Contig3_All	2050	C	Y	99	T	35	17	17	C	37	14	14	31	0.312292	1	0	12
CL1318.Contig3_All	2240	T	Y	92	T	36	12	12	C	33	9	9	21	0.510224	1	0	26
CL1318.Contig3_All	2266	C	Y	69	C	36	12	12	T	28	8	8	20	0.514345	1	0	14
CL1318.Contig3_All	2280	T	Y	61	T	34	9	9	C	31	7	7	16	0.0708042	1	0	14
CL1318.Contig3_All	2303	G	R	61	A	32	11	11	G	28	5	5	16	0.0465888	1	0	10
CL1318.Contig4_All	136	A	C	20	C	39	8	9	A	0	0	7	16	1	1.5	0	60
CL1318.Contig4_All	196	T	C	20	C	37	8	9	T	0	0	5	14	1	1.42857	0	7
CL1318.Contig5_All	225	C	T	22	T	34	38	46	C	38	3	25	73	1	1.43836	0	475
CL1318.Contig5_All	700	C	M	33	A	37	11	15	C	39	3	10	25	0.184066	1.44	0	475
CL1319.Contig2_All	260	C	S	92	G	32	6	6	C	35	5	5	11	0.732684	1	0	47
CL1320.Contig1_All	180	C	M	64	C	34	39	39	A	38	8	8	47	0.122652	1	0	145
CL1320.Contig1_All	325	T	K	99	T	37	15	149	G	39	8	62	211	0.525139	1.891	0	47
CL1320.Contig2_All	83	G	R	60	G	34	12	12	A	38	6	6	18	0.531162	1	0	162
CL1321.Contig1_All	25	A	T	29	T	36	11	11	A	0	0	0	11	1	1	0	14
CL1321.Contig1_All	39	T	Y	57	T	34	6	6	C	34	6	6	12	0.294372	1	0	14
CL1321.Contig2_All	188	C	Y	99	C	35	136	136	T	34	119	119	370	0.192709	1.12973	0	49
CL1321.Contig2_All	254	C	Y	99	C	37	99	156	T	36	55	73	229	0.27882	1.51092	0	66
CL1321.Contig3_All	117	C	T	91	T	37	63	83	C	35	1	25	108	1	1.81481	0	150
CL1321.Contig3_All	267	A	C	98	C	37	66	82	A	0	0	10	92	1	1.56522	0	63
CL1322.Contig2_All	967	C	Y	24	T	37	3	94	C	38	2	96	191	0.6	1.97382	0	520
CL1322.Contig2_All	1603	A	M	24	A	27	32	2474	C	17	6	114	2601	0.198725	1.98539	0	19
CL1324.Contig1_All	162	C	Y	99	C	34	57	57	T	37	24	24	81	0.265742	1	0	113
CL1324.Contig1_All	275	C	M	99	C	33	22	22	A	33	13	13	35	0.66232	1	0	113
CL1324.Contig1_All	500	A	R	99	A	35	31	31	G	33	16	16	47	0.532676	1	0	66
CL1324.Contig1_All	566	T	Y	99	T	33	36	36	C	36	19	19	55	0.284201	1	0	66
CL1324.Contig1_All	809	C	M	99	C	38	12	12	A	35	11	11	23	0.0518543	1	0	88
CL1324.Contig1_All	1319	T	Y	44	T	36	115	115	C	34	13	13	129	0.194947	1	0	253
CL1324.Contig1_All	1901	C	Y	26	C	36	67	67	T	37	10	10	78	0.433809	1	0	47
CL1328.Contig1_All	894	G	R	55	G	36	15	15	A	31	7	7	22	0.0209442	1	0	6
CL1328.Contig1_All	919	A	W	54	A	29	21	21	T	32	6	6	27	0.667469	1	0	25
CL1328.Contig1_All	1403	T	Y	99	C	33	29	29	T	33	18	18	48	0.603914	1	0	14
CL1328.Contig1_All	1508	T	K	99	T	33	16	16	G	36	14	14	30	0.754083	1	0	31
CL1328.Contig1_All	1539	C	S	99	G	38	9	9	C	40	7	7	16	0.00104895	1	0	16
CL1328.Contig1_All	1555	T	Y	97	T	35	11	11	C	36	8	8	19	0.694497	1	0	16
CL1328.Contig1_All	2052	G	R	77	G	36	41	41	A	36	11	11	52	0.080099	1	0	91
CL1328.Contig1_All	2143	C	Y	99	C	36	46	46	T	37	32	32	78	0.48177	1	0	91
CL1328.Contig1_All	2254	G	R	99	A	36	40	40	G	36	17	17	57	0.610332	1	0	11
CL1328.Contig1_All	2361	A	M	77	A	37	59	59	C	38	12	12	71	0.46028	1	0	21
CL1328.Contig1_All	2743	G	R	99	G	37	230	230	A	38	24	24	260	0.159356	1	0	33
CL1328.Contig1_All	2776	G	K	99	G	32	184	184	T	35	18	18	202	0.00889246	1	0	21
CL1328.Contig1_All	2797	T	K	99	T	39	159	159	G	34	23	23	182	0.000283591	1	0	21
CL1328.Contig1_All	2853	A	R	91	A	35	204	204	G	38	18	18	222	0.00785571	1	0	24
CL1328.Contig1_All	2904	G	R	50	G	35	126	126	A	36	16	16	163	0.176431	1	0	27
CL1332.Contig1_All	111	C	Y	83	C	37	11	11	T	36	8	8	19	0.221071	1	0	5
CL1332.Contig1_All	116	G	R	78	G	36	12	12	A	36	7	7	19	0.548891	1	0	5
CL1332.Contig1_All	188	A	T	58	T	36	22	22	A	0	0	0	22	1	1	0	72
CL1333.Contig1_All	633	T	Y	66	T	35	7	7	C	34	7	7	15	0.655012	1	0	12
CL1333.Contig1_All	645	C	Y	80	T	32	8	8	C	39	5	5	13	0.0854701	1	0	12
CL1333.Contig1_All	667	A	R	45	A	31	9	9	G	37	5	5	14	0.148851	1	0	22
CL1333.Contig1_All	1175	A	R	82	G	40	8	8	A	37	5	5	13	0.531857	1	0	180
CL1333.Contig1_All	1445	G	R	55	A	38	5	34	G	38	3	20	54	0.75	1.85185	0	37
CL1335.Contig1_All	1479	G	K	28	G	38	20	21	T	38	5	5	26	0.704489	1.03846	0	104
CL1335.Contig1_All	1631	T	K	99	T	38	17	18	G	37	15	15	34	0.553991	1.02941	0	25
CL1335.Contig1_All	1656	A	W	99	A	35	20	24	T	38	16	16	40	0.000394317	1.1	0	25
CL1335.Contig2_All	1339	A	T	87	T	38	41	46	A	0	0	9	55	1	1.25455	0	18
CL1335.Contig2_All	1357	G	R	99	G	36	29	29	A	36	11	12	41	0.588257	1.02439	0	18
CL1335.Contig2_All	1611	T	W	41	A	40	4	20	T	34	3	11	31	0.0285714	1.77419	0	6
CL1335.Contig2_All	1617	G	S	60	C	39	4	19	G	34	3	11	30	0.6	1.76667	0	6
CL1336.Contig1_All	176	T	Y	68	T	34	8	8	C	36	6	6	14	0.603397	1	0	64
CL1336.Contig1_All	240	C	Y	99	T	37	9	9	C	33	10	10	19	0.200091	1	0	64
CL1336.Contig1_All	334	A	R	99	G	33	13	13	A	34	11	11	24	0.606107	1	0	5
CL1336.Contig1_All	339	G	R	64	A	34	20	20	G	35	6	6	26	0.643185	1	0	5
CL1336.Contig1_All	413	G	R	92	G	36	30	30	A	33	11	11	41	0.75289	1	0	15
CL1336.Contig1_All	493	T	Y	57	T	35	51	51	C	37	10	10	61	0.503825	1	0	18
CL1336.Contig1_All	511	G	K	23	G	36	52	52	T	36	7	7	60	0.141197	1	0	6
CL1336.Contig1_All	603	C	S	99	C	33	36	36	G	35	16	16	52	0.281201	1	0	51
CL1336.Contig1_All	794	G	R	57	G	39	9	9	A	35	6	6	15	0.632168	1	0	29
CL1336.Contig1_All	838	G	R	60	G	33	11	12	A	36	6	6	18	0.530381	1.05556	0	44
CL1336.Contig1_All	1514	G	R	59	G	35	10	10	A	36	6	6	16	0.437438	1	0	32
CL1336.Contig1_All	1546	T	K	59	T	33	12	12	G	35	5	5	17	0.520362	1	0	31
CL1336.Contig1_All	1577	G	R	50	G	33	10	11	A	37	5	5	16	0.563603	1.0625	0	27
CL1336.Contig1_All	1627	A	R	58	G	37	7	8	A	38	5	5	13	0.438131	1.07692	0	23
CL1336.Contig2_All	434	A	W	99	A	32	8	8	T	36	7	7	15	0.615851	1	0	127
CL1339.Contig3_All	158	A	M	27	A	36	28	245	C	35	6	19	264	0.456204	1.87121	0	132
CL1339.Contig3_All	290	C	Y	99	C	34	211	348	T	28	44	83	507	3.42299e-05	1.34714	0	132
CL133.Contig2_All	288	T	C	34	C	35	13	13	T	0	0	0	13	1	1	0	10
CL133.Contig2_All	298	G	A	25	A	24	11	11	G	0	0	0	11	1	1	0	7
CL1345.Contig1_All	233	T	Y	99	T	36	203	203	C	36	52	52	370	0.149429	1	0	630
CL1346.Contig1_All	122	T	Y	84	T	38	13	112	C	39	9	16	128	0.607759	1.82812	0	30
CL1346.Contig2_All	135	C	M	31	C	37	36	139	A	34	6	8	147	0.148593	1.71429	0	22
CL1346.Contig2_All	157	T	Y	64	T	37	32	128	C	40	10	14	149	0.527088	1.71812	0	20
CL1346.Contig3_All	256	G	R	80	A	38	6	6	G	33	5	5	11	0.268398	1	0	41
CL1348.Contig1_All	586	G	K	27	G	37	22	22	T	39	5	5	27	0.115806	1	0	56
CL1349.Contig1_All	140	A	M	49	A	38	7	7	C	31	5	5	12	0.5	1	0	52
CL1350.Contig1_All	688	T	K	75	T	30	12	12	G	23	10	10	22	0.208791	1	0	625
CL1351.Contig2_All	270	C	Y	99	C	34	228	228	T	36	27	27	322	0.0699315	1.15839	0	22
CL1351.Contig2_All	292	T	Y	99	T	35	210	258	C	37	24	26	284	0.00480721	1.20775	0	22
CL1351.Contig2_All	322	T	Y	99	T	37	231	279	C	35	24	30	311	0.476812	1.21543	0	30
CL1352.Contig1_All	97	C	M	25	C	38	13	13	A	37	5	5	20	0.596814	1	0	13
CL1352.Contig1_All	110	C	M	83	C	36	13	13	A	38	7	7	21	0.321324	1	0	13
CL1356.Contig2_All	167	C	M	57	C	38	9	9	A	40	5	5	14	0.0414585	1	0	16
CL1356.Contig4_All	129	T	Y	33	T	36	6	6	C	37	5	5	11	0.268398	1	0	55
CL1356.Contig5_All	82	T	K	99	G	37	25	25	T	38	8	8	33	0.681574	1	0	21
CL1356.Contig5_All	103	C	Y	99	T	36	31	31	C	34	13	13	45	0.389989	1	0	21
CL1356.Contig5_All	140	G	R	99	G	35	43	43	A	36	12	12	56	0.392997	1	0	30
CL1356.Contig5_All	170	A	R	99	A	36	30	30	G	37	25	25	55	0.646401	1	0	30
CL1357.Contig2_All	293	G	A	34	A	38	13	317	G	0	0	330	648	1	1.97994	0	221
CL1358.Contig3_All	1208	A	R	52	G	39	6	9	A	38	6	13	22	0.621212	1.54545	0	2827
CL1359.Contig1_All	1761	T	Y	38	T	39	11	11	C	35	5	5	16	0.254808	1	0	18
CL1359.Contig1_All	1947	T	Y	56	C	36	16	16	T	39	6	6	22	0.0200903	1	0	138
CL1359.Contig1_All	2085	A	R	99	A	36	20	20	G	36	12	12	32	0.753822	1	0	21
CL1359.Contig1_All	2106	G	S	99	G	35	19	19	C	36	12	12	31	0.229479	1	0	21
CL1363.Contig1_All	176	G	R	99	G	37	75	301	A	39	26	147	449	0.00484742	1.77506	0	22
CL1363.Contig1_All	296	A	R	99	G	37	117	144	A	36	115	117	261	0.00289379	1.11111	0	51
CL1363.Contig2_All	368	T	W	99	T	38	13	13	A	35	9	9	22	0.552326	1	0	34
CL1363.Contig2_All	402	G	R	99	G	33	11	11	A	34	9	9	20	0.5	1	0	26
CL1363.Contig2_All	428	A	R	65	G	37	6	33	A	37	4	6	39	0.380952	1.74359	0	26
CL1364.Contig1_All	175	T	K	99	T	35	171	171	G	35	84	84	1499	0.17821	1.24416	0	15
CL1364.Contig1_All	235	C	Y	63	C	31	229	229	T	29	26	26	1671	0.103108	1.31358	0	5
CL1364.Contig1_All	266	G	R	75	G	31	45	186	A	33	8	10	202	0.649948	1.71782	0	11
CL1364.Contig2_All	33	T	Y	55	T	38	237	237	C	36	18	18	508	0.00599168	1	0	19
CL1364.Contig2_All	61	G	S	99	C	35	230	230	G	35	25	25	837	0.43255	1	0	18
CL1364.Contig2_All	79	A	R	99	G	30	230	230	A	31	24	24	1116	0.0615797	1	0	18
CL1364.Contig2_All	152	G	S	99	G	29	158	158	C	26	97	97	3187	0.0296373	1	0	73
CL1364.Contig2_All	324	C	Y	99	T	32	128	128	C	33	126	126	1914	0.38152	1.27377	0	7
CL1364.Contig2_All	331	G	R	99	G	35	179	179	A	35	76	76	1728	0.26489	1.30324	0	7
CL1364.Contig2_All	400	G	R	99	G	31	238	399	A	29	17	27	602	0.054449	1.38538	0	9
CL1364.Contig3_All	42	C	G	99	G	37	255	256	C	0	0	0	941	1	1.00213	0	14
CL1364.Contig3_All	56	T	Y	99	T	37	219	220	C	37	35	35	1192	0.398323	1.00419	0	14
CL1364.Contig3_All	370	T	W	99	T	36	224	224	A	35	27	27	2562	0.332827	1	0	8
CL1364.Contig3_All	474	C	Y	54	C	34	17	17	T	38	8	8	25	0.00947507	1	0	42
CL1364.Contig4_All	68	C	Y	99	C	36	223	223	T	37	32	32	293	0.0582287	1	0	13
CL1364.Contig4_All	81	G	R	99	G	37	233	233	A	35	22	22	323	0.298858	1	0	13
CL1364.Contig4_All	302	C	Y	73	C	31	241	241	T	31	14	14	3060	0.0931942	1	0	15
CL1364.Contig4_All	317	G	R	99	G	35	167	167	A	35	87	87	2533	0.394982	1	0	15
CL1364.Contig4_All	376	A	T	99	T	27	195	195	G	2	2	2	197	1	1	0	9
CL1364.Contig4_All	480	T	W	99	A	36	145	145	T	36	47	47	193	0.23102	1	0	10
CL1366.Contig1_All	2420	C	Y	58	C	34	28	28	T	37	9	9	37	0.0311617	1	0	26
CL1366.Contig1_All	2446	T	Y	99	T	35	19	19	C	36	13	13	32	0.545496	1	0	6
CL1366.Contig1_All	2452	G	R	36	G	34	24	24	A	34	6	6	31	0.744963	1	0	6
CL1366.Contig1_All	2708	G	R	89	A	38	11	11	G	36	7	7	18	0.239473	1	0	116
CL1367.Contig2_All	348	T	Y	99	C	35	28	31	T	34	12	13	44	0.668219	1.09091	0	64
CL1367.Contig2_All	412	C	M	36	C	37	4	6	A	35	4	11	17	0.721429	1.52941	0	64
CL1367.Contig2_All	640	G	R	41	A	38	6	13	G	37	3	34	47	0.678571	1.80851	0	6
CL1367.Contig2_All	741	T	Y	99	C	30	50	60	T	32	16	28	88	0.405397	1.25	0	22
CL1367.Contig2_All	763	A	R	99	G	34	66	75	A	36	26	34	109	0.124394	1.15596	0	21
CL1367.Contig2_All	784	G	R	99	G	37	65	65	A	37	24	24	89	0.465007	1	0	18
CL1367.Contig2_All	802	A	R	99	G	38	50	50	A	39	36	36	86	0.183625	1	0	18
CL1369.Contig1_All	281	C	Y	99	T	32	14	14	C	36	9	9	23	0.13828	1	0	42
CL1369.Contig1_All	374	A	R	99	A	34	10	10	G	33	7	7	17	0.740565	1	0	17
CL1369.Contig1_All	470	T	K	83	T	36	10	10	G	36	5	5	15	0.738262	1	0	54
CL1369.Contig1_All	524	A	M	99	A	35	16	16	C	36	7	7	24	0.623035	1	0	12
CL1369.Contig1_All	536	T	K	45	T	36	19	19	G	39	5	5	24	0.0375024	1	0	12
CL1369.Contig1_All	570	A	R	71	A	36	127	127	G	37	12	12	139	0.413915	1	0	6
CL1369.Contig1_All	586	C	S	99	C	36	122	122	G	39	21	21	143	0.00681936	1	0	16
CL1369.Contig1_All	690	G	K	99	G	37	15	15	T	35	12	12	27	0.528456	1	0	10
CL1369.Contig1_All	700	A	R	23	A	37	22	22	G	31	5	5	27	0.524805	1	0	10
CL1370.Contig1_All	445	G	R	99	G	35	159	466	A	35	33	126	593	0.137586	1.67622	0	630
CL1370.Contig2_All	365	G	K	99	G	37	44	534	T	39	24	48	583	0.0529413	1.88336	0	76
CL1370.Contig2_All	441	C	T	68	T	28	45	61	C	2	1	96	158	1	1.70886	0	57
CL1370.Contig2_All	498	T	Y	99	C	36	53	122	T	35	43	44	166	0.119967	1.42169	0	57
CL1373.Contig1_All	41	C	Y	49	C	33	22	22	T	36	8	8	30	0.196608	1	0	31
CL1374.Contig1_All	261	T	W	99	A	34	9	9	T	38	6	6	15	0.528372	1	0	109
CL1375.Contig2_All	61	G	R	71	A	36	20	43	G	35	7	80	123	0.733856	2.5122	0	19
CL1375.Contig2_All	80	A	W	88	T	38	21	44	A	38	7	80	124	0.739671	2.5	0	19
CL1375.Contig2_All	113	A	R	99	A	38	16	63	G	37	16	33	97	0.559697	2.30928	0	9
CL1375.Contig2_All	122	T	Y	56	C	38	25	51	T	33	7	72	123	0.0395592	2.43089	0	9
CL1375.Contig3_All	79	A	W	35	T	40	3	25	A	40	2	71	96	0.8	2.88542	0	19
CL1375.Contig3_All	121	T	Y	30	C	37	3	28	T	36	2	63	91	0.7	2.87912	0	42
CL1377.Contig1_All	316	G	R	99	A	38	8	8	G	37	8	8	16	0.595571	1	0	36
CL137.Contig1_All	1638	G	R	99	A	33	8	8	G	37	6	6	14	0.0905761	1	0	1383
CL1380.Contig1_All	44	A	R	99	A	35	10	10	G	39	8	8	18	0.707139	1	0	235
CL1380.Contig2_All	228	C	M	99	A	37	19	19	C	33	16	16	35	0.740226	1	0	20
CL1380.Contig2_All	248	G	K	99	G	38	24	24	T	37	9	9	33	0.57716	1	0	20
CL1384.Contig2_All	960	G	R	57	G	34	7	7	A	38	5	5	12	0.632576	1	0	42
CL1387.Contig2_All	3380	T	Y	29	T	32	10	10	C	37	5	5	15	0.10323	1	0	216
CL1388.Contig1_All	55	T	W	99	T	37	18	18	A	39	16	16	34	0.286911	1	0	30
CL1388.Contig1_All	209	G	R	99	G	36	44	44	A	37	36	36	80	0.45764	1	0	16
CL1388.Contig1_All	286	T	W	99	A	33	23	38	T	34	22	44	82	0.380746	1.45122	0	17
CL1388.Contig1_All	332	C	Y	99	C	37	30	58	T	37	26	56	114	0.412933	1.50877	0	15
CL1388.Contig1_All	357	C	Y	99	C	37	28	91	T	37	21	22	113	0.326166	1.56637	0	13
CL1388.Contig1_All	370	A	R	99	G	35	13	37	A	37	12	64	101	0.324755	1.75248	0	7
CL1388.Contig2_All	225	T	Y	99	C	33	33	33	T	35	25	25	58	0.75	1	0	22
CL1388.Contig2_All	254	G	R	99	A	38	34	34	G	37	25	25	59	0.299656	1	0	6
CL1389.Contig1_All	407	A	W	99	T	38	8	10	A	37	8	26	36	0.739782	1.55556	0	274
CL1389.Contig1_All	963	C	M	99	A	35	76	86	C	35	43	43	129	0.321086	1.07752	0	230
CL1389.Contig2_All	484	C	Y	99	C	35	28	44	T	33	19	37	81	0.526698	1.41975	0	831
CL138.Contig1_All	157	G	K	71	G	31	9	95	T	38	6	36	136	0.738661	2.13235	0	23
CL138.Contig1_All	220	C	Y	40	T	38	6	19	C	36	4	101	120	0.652381	1.91667	0	40
CL138.Contig1_All	288	G	R	30	A	37	4	7	G	34	2	74	81	0.266667	1.92593	0	64
CL138.Contig1_All	384	C	Y	99	C	37	45	72	T	39	17	20	93	0.504625	1.41935	0	32
CL138.Contig1_All	454	G	K	99	G	35	37	51	T	37	16	23	74	0.510016	1.28378	0	22
CL138.Contig1_All	509	C	M	52	C	36	100	112	A	36	10	10	123	0.307033	1.09756	0	14
CL138.Contig1_All	523	T	Y	99	T	34	64	69	C	35	53	64	134	0.027656	1.1194	0	14
CL138.Contig1_All	583	T	K	99	T	35	87	91	G	36	22	23	114	0.463907	1.04386	0	18
CL138.Contig1_All	601	C	Y	65	C	36	91	95	T	36	14	14	110	0.223975	1.03636	0	18
CL138.Contig1_All	625	G	S	99	G	35	64	64	C	37	39	39	103	0.0577446	1	0	24
CL138.Contig1_All	850	G	R	29	G	34	50	50	A	34	8	8	58	0.743385	1	0	28
CL138.Contig1_All	946	G	R	74	G	34	41	41	A	36	9	9	50	0.625458	1	0	30
CL138.Contig1_All	997	T	K	78	T	37	43	43	G	39	9	9	52	0.283847	1	0	51
CL1394.Contig1_All	268	A	R	30	A	32	6	4246	G	27	4	1030	5289	0.128571	1.99811	0	149
CL1394.Contig1_All	417	C	Y	24	T	34	6	1737	C	33	2	1381	3123	0.660714	1.99744	0	10
CL1394.Contig1_All	427	G	K	30	T	34	6	1698	G	29	2	1355	3054	0.0714286	1.99738	0	10
CL1394.Contig2_All	355	C	Y	99	C	37	231	410	T	37	24	32	964	0.486082	1.81846	0	25
CL1394.Contig2_All	383	G	R	99	G	33	231	365	A	34	24	32	1424	0.0197616	1.80758	0	28
CL1394.Contig2_All	439	C	Y	99	C	33	212	479	T	33	43	89	3356	0.478299	1.35489	0	7
CL1394.Contig2_All	446	G	R	99	G	33	213	392	A	34	41	63	3256	0.162212	1.28256	0	7
CL1394.Contig2_All	514	T	Y	88	T	31	228	267	C	30	25	30	3379	0.478762	1.01569	0	6
CL1394.Contig2_All	536	G	R	35	G	30	245	245	A	32	10	10	3178	0.388922	1.03052	0	16
CL1394.Contig2_All	748	T	Y	99	T	37	219	4181	C	37	36	1014	6024	0.0832148	1.87633	0	53
CL1395.Contig1_All	152	G	K	27	G	33	84	84	T	34	7	7	91	0.417414	1	0	13
CL1395.Contig1_All	165	A	W	92	A	34	83	83	T	33	15	15	98	0.0453036	1	0	12
CL1395.Contig1_All	177	G	R	99	G	33	88	88	A	31	27	27	116	0.00122826	1	0	12
CL1395.Contig1_All	224	G	R	99	A	37	65	65	G	36	29	29	94	0.0851627	1	0	8
CL1395.Contig1_All	232	T	Y	99	C	34	64	64	T	34	28	28	93	0.21501	1	0	8
CL1395.Contig1_All	244	C	M	58	C	38	20	20	A	31	8	8	28	0.189817	1	0	9
CL1398.Contig1_All	229	C	Y	99	C	36	24	24	T	36	19	19	43	0.690567	1	0	421
CL1399.Contig2_All	102	C	Y	81	T	33	8	8	C	34	6	6	14	0.206793	1	0	27
CL1399.Contig2_All	285	G	R	64	G	36	10	234	A	36	6	59	293	0.437438	1.94539	0	156
CL1399.Contig2_All	1056	G	R	74	A	37	6	6	G	32	6	6	12	0.510281	1	0	771
CL139.Contig2_All	252	T	Y	56	T	38	44	100	C	37	9	12	112	0.253006	1.52679	0	13
CL139.Contig2_All	265	A	W	99	A	36	32	62	T	34	21	37	99	0.060333	1.46465	0	13
CL139.Contig2_All	357	C	Y	22	C	31	45	52	T	34	8	8	60	0.54687	1.11667	0	76
CL13.Contig1_All	1175	G	R	99	G	35	99	99	A	36	65	65	165	0.270318	1	0	42
CL13.Contig1_All	1217	C	M	56	C	36	145	145	A	34	11	11	156	0.419094	1	0	42
CL1402.Contig2_All	233	A	R	73	G	37	5	5	A	37	5	5	10	0.75	1	0	13
CL1402.Contig2_All	246	G	K	68	G	35	6	6	T	35	5	5	11	0.465368	1	0	13
CL1403.Contig1_All	85	G	R	42	G	35	60	60	A	35	9	9	70	0.337714	1	0	8
CL1403.Contig1_All	135	G	R	77	G	37	63	63	A	37	12	12	82	0.405764	1	0	15
CL1403.Contig1_All	153	T	K	99	T	34	69	69	G	32	15	15	84	0.250935	1	0	18
CL1403.Contig1_All	209	G	R	76	G	33	77	77	A	35	11	11	88	0.327112	1	0	7
CL1403.Contig1_All	275	C	S	36	C	36	51	53	G	36	8	8	61	0.656164	1.03279	0	28
CL1403.Contig2_All	67	G	K	99	T	38	12	12	G	39	5	5	17	0.439399	1	0	49
CL1407.Contig1_All	106	T	Y	99	T	34	16	16	C	37	9	9	25	0.546806	1	0	7
CL1407.Contig1_All	143	C	S	24	C	36	20	20	G	36	5	5	25	0.408978	1	0	12
CL1407.Contig1_All	155	C	Y	21	C	36	17	17	T	34	6	6	23	0.664398	1	0	12
CL1408.Contig1_All	54	T	W	36	T	37	16	16	A	39	5	5	21	0.578186	1	0	21
CL1408.Contig1_All	75	G	R	99	G	33	20	20	A	35	11	11	31	0.514876	1	0	21
CL1408.Contig1_All	106	A	R	99	A	38	32	32	G	39	14	14	46	0.705678	1	0	10
CL1408.Contig1_All	116	C	M	99	C	37	33	33	A	37	14	14	47	0.458819	1	0	10
CL1408.Contig1_All	135	T	Y	99	T	35	49	49	C	38	15	15	64	0.0691912	1	0	19
CL1408.Contig1_All	174	G	R	99	G	35	60	75	A	36	16	16	91	0.145138	1.16484	0	18
CL1408.Contig3_All	73	C	S	27	C	36	15	15	G	40	5	5	20	0.0208978	1	0	22
CL1409.Contig1_All	213	C	Y	77	C	38	35	35	T	36	12	12	47	0.0851439	1	0	23
CL1409.Contig1_All	236	T	C	59	C	33	34	34	T	2	1	1	35	1	1	0	19
CL1409.Contig1_All	255	C	Y	44	C	29	7	7	T	31	5	5	12	0.585859	1	0	19
CL1409.Contig1_All	452	G	R	80	G	39	8	39	A	37	7	12	51	0.140482	1.70588	0	53
CL1409.Contig1_All	505	T	Y	20	T	38	11	20	C	39	4	21	41	0.737363	1.63415	0	53
CL1411.Contig2_All	536	G	R	37	G	36	19	19	A	39	6	6	25	0.534452	1	0	21
CL1411.Contig2_All	557	A	R	72	A	32	16	16	G	38	7	7	23	0.513861	1	0	21
CL1411.Contig2_All	958	T	W	99	T	33	40	40	A	34	38	38	79	0.339122	1	0	7
CL1411.Contig2_All	965	A	R	99	G	35	39	39	A	32	41	41	80	0.0157261	1	0	7
CL1411.Contig2_All	1013	C	Y	99	C	35	95	95	T	36	21	21	116	0.477129	1	0	22
CL1412.Contig2_All	599	A	G	25	G	39	11	11	A	0	0	0	11	1	1	0	13
CL1412.Contig2_All	612	A	G	25	G	37	11	11	A	0	0	0	11	1	1	0	13
CL1413.Contig2_All	286	A	W	22	T	31	5	5	A	31	2	6	11	0.714286	1.72727	0	2882
CL1414.Contig1_All	911	T	Y	52	T	39	18	29	C	38	6	8	37	0.189062	1.35135	0	19
CL1414.Contig1_All	942	G	S	77	G	39	28	29	C	35	8	8	37	0.0574095	1.02703	0	31
CL1414.Contig1_All	975	A	R	99	A	35	17	51	G	36	12	14	67	0.456642	1.53731	0	22
CL1414.Contig1_All	997	C	T	61	T	35	23	37	C	0	0	51	89	1	1.74157	0	14
CL1414.Contig1_All	1011	C	Y	99	C	34	20	95	T	37	12	13	109	0.581518	1.70642	0	14
CL1414.Contig1_All	1038	G	R	97	G	40	16	149	A	37	9	14	163	0.0605176	1.84663	0	16
CL1414.Contig1_All	1075	A	M	71	A	38	9	150	C	38	6	8	158	0.0723277	1.90506	0	21
CL1414.Contig4_All	387	T	W	64	T	35	72	72	A	36	12	12	84	0.377073	1	0	110
CL1414.Contig4_All	503	A	R	61	A	32	38	38	G	34	10	10	48	0.137073	1	0	6
CL1414.Contig4_All	518	T	Y	99	T	35	17	17	C	34	11	11	28	0.686529	1	0	15
CL1414.Contig4_All	629	C	S	33	C	32	36	36	G	32	7	7	43	0.36769	1	0	14
CL1414.Contig4_All	903	A	R	49	G	34	4	5	A	34	4	6	11	0.778571	1.27273	0	32
CL1414.Contig4_All	1091	A	R	25	A	37	12	14	G	32	5	7	26	0.00969619	1.34615	0	135
CL1414.Contig4_All	1254	G	A	34	A	36	13	13	G	0	0	0	13	1	1	0	163
CL1414.Contig4_All	1942	C	T	70	T	38	42	78	C	34	2	18	96	1	1.54167	0	183
CL1414.Contig4_All	2150	C	Y	99	C	36	142	192	T	31	28	42	235	0.0058912	1.2766	0	25
CL1417.Contig2_All	48	G	R	99	G	36	148	148	A	37	107	107	256	9.00948e-06	1	0	205
CL1417.Contig2_All	253	A	W	99	A	37	182	182	T	37	73	73	372	0.355329	1	0	10
CL1417.Contig2_All	263	G	R	99	G	37	217	217	A	36	38	38	428	0.000837851	1	0	10
CL1417.Contig2_All	410	T	Y	46	T	38	187	391	C	36	19	35	426	0.000215602	1.51643	0	147
CL1417.Contig4_All	204	T	Y	41	T	35	9	68	C	35	5	37	105	0.5	1.86667	0	1992
CL1419.Contig2_All	78	T	Y	99	T	36	19	19	C	30	10	10	29	0.50086	1	0	250
CL141.Contig1_All	254	G	R	39	G	36	27	28	A	34	8	8	36	0.152173	1.05556	0	90
CL1421.Contig1_All	408	G	R	67	A	37	43	43	G	35	7	7	50	0.0750904	1	0	23
CL1421.Contig1_All	431	A	M	99	C	33	22	22	A	36	8	8	30	0.521777	1	0	11
CL1421.Contig2_All	36	C	Y	99	T	35	84	84	C	34	22	22	106	0.234383	1	0	6
CL1421.Contig2_All	42	C	Y	99	C	37	86	86	T	37	25	25	111	0.342404	1	0	6
CL1421.Contig2_All	76	A	R	99	G	37	91	91	A	38	61	61	152	0.442467	1	0	9
CL1421.Contig2_All	85	T	Y	99	T	38	133	133	C	35	22	22	155	0.0920927	1	0	9
CL1421.Contig2_All	95	G	K	99	G	37	144	144	T	38	20	20	164	0.247963	1	0	10
CL1421.Contig2_All	126	A	W	53	A	35	126	126	T	35	9	9	135	0.261243	1	0	6
CL1421.Contig2_All	169	G	R	99	G	36	91	91	A	37	85	85	176	0.129042	1	0	11
CL1421.Contig2_All	184	C	Y	99	C	36	145	145	T	37	29	29	174	0.184998	1	0	15
CL1421.Contig2_All	288	C	M	99	C	36	49	56	A	37	14	14	70	0.645905	1.1	0	8
CL1421.Contig2_All	296	T	W	99	T	37	61	68	A	36	11	11	79	0.493756	1.08861	0	7
CL1421.Contig2_All	313	A	W	99	A	35	61	68	T	36	13	13	81	0.200998	1.08642	0	5
CL1421.Contig2_All	318	A	R	75	A	36	72	79	G	35	12	12	91	0.168853	1.07692	0	5
CL1421.Contig2_All	392	G	R	99	G	34	82	82	A	37	21	21	103	0.0409762	1	0	28
CL1421.Contig2_All	420	C	Y	80	C	28	74	74	T	34	15	15	89	0.00759902	1	0	28
CL1421.Contig2_All	569	T	Y	43	T	36	67	74	C	36	10	10	84	0.160468	1.08333	0	11
CL1421.Contig2_All	615	G	R	99	G	35	38	38	A	36	33	33	71	0.12928	1	0	11
CL1421.Contig2_All	626	G	R	99	G	36	56	56	A	36	15	15	71	0.397205	1	0	8
CL1421.Contig2_All	634	A	R	99	A	36	55	55	G	37	16	16	71	0.300502	1	0	8
CL1421.Contig2_All	665	A	R	99	A	37	42	42	G	36	37	37	79	0.184336	1	0	10
CL1421.Contig2_All	675	T	W	99	A	37	48	48	T	36	49	49	97	0.301704	1	0	10
CL1421.Contig2_All	711	A	R	83	A	34	46	46	G	37	10	10	56	0.551615	1	0	15
CL1421.Contig2_All	726	G	R	71	G	35	37	37	A	38	11	11	48	0.574027	1	0	15
CL1421.Contig2_All	747	T	Y	99	T	33	34	34	C	31	21	21	55	0.534881	1	0	6
CL1421.Contig2_All	753	A	R	99	A	34	34	34	G	33	21	21	55	0.529382	1	0	6
CL1421.Contig2_All	967	C	Y	99	T	35	8	8	C	34	6	6	14	0.688645	1	0	15
CL1421.Contig2_All	982	C	Y	99	T	34	15	15	C	36	9	9	24	0.241001	1	0	6
CL1421.Contig2_All	988	A	R	99	G	35	13	13	A	37	12	12	25	0.218551	1	0	6
CL1421.Contig2_All	1009	T	Y	99	T	35	11	11	C	35	10	10	21	0.616964	1	0	21
CL1423.Contig3_All	1065	C	Y	87	C	37	30	30	T	37	10	10	40	0.469389	1	0	12
CL1423.Contig3_All	1077	T	Y	99	C	37	21	21	T	35	19	19	40	0.556415	1	0	12
CL1423.Contig3_All	1154	T	K	84	T	38	13	19	G	36	6	6	26	0.616762	1.23077	0	20
CL1423.Contig3_All	1206	G	K	99	T	37	8	9	G	33	7	7	16	0.115929	1.0625	0	31
CL1424.Contig1_All	56	C	Y	67	C	38	17	37	T	39	8	13	50	0.699383	1.5	0	31
CL1424.Contig1_All	157	T	Y	99	T	32	35	60	C	37	17	19	79	0.0198361	1.34177	0	79
CL1424.Contig1_All	275	G	R	52	G	35	36	36	A	35	8	8	44	0.671716	1	0	36
CL1424.Contig1_All	384	A	R	99	G	36	15	15	A	36	13	13	28	0.638775	1	0	41
CL1424.Contig1_All	425	T	Y	50	T	36	16	16	C	34	6	6	22	0.714433	1	0	41
CL1424.Contig1_All	526	C	Y	35	C	34	10	10	T	37	5	5	15	0.256743	1	0	30
CL1426.Contig1_All	254	G	R	68	A	37	7	7	G	35	5	5	12	0.659722	1	0	19
CL1426.Contig1_All	273	T	K	99	T	39	9	9	G	38	8	8	17	0.138297	1	0	19
CL1426.Contig2_All	207	G	R	22	G	35	21	21	A	36	5	5	26	0.5	1	0	7
CL1427.Contig1_All	239	A	R	99	A	37	19	19	G	34	11	11	30	0.546317	1	0	375
CL1428.Contig2_All	2111	G	R	83	G	39	10	10	A	33	7	7	17	0.533268	1	0	62
CL1428.Contig2_All	2173	C	Y	99	C	37	15	15	T	35	15	15	30	0.621591	1	0	23
CL1428.Contig2_All	2196	T	Y	99	C	37	16	16	T	37	15	15	31	0.430428	1	0	21
CL1428.Contig2_All	2217	A	M	90	A	34	17	17	C	39	6	6	23	0.544251	1	0	21
CL1428.Contig2_All	2295	A	M	90	A	35	14	14	C	38	10	10	24	0.0368519	1	0	32
CL1429.Contig1_All	314	T	W	71	T	35	26	26	A	29	12	12	38	0.000744917	1	0	474
CL1435.Contig1_All	107	G	R	99	A	37	14	15	G	37	13	15	30	0.452531	1.1	0	404
CL1436.Contig1_All	256	C	Y	99	T	36	73	73	C	34	24	24	97	0.00109217	1	0	353
CL143.Contig1_All	116	A	W	99	A	37	14	14	T	33	15	15	29	0.0858947	1	0	37
CL143.Contig1_All	153	T	Y	99	T	36	20	20	C	31	13	13	33	0.0592046	1	0	37
CL143.Contig1_All	624	G	S	99	C	28	9	9	G	33	7	7	16	0.268007	1	0	6
CL143.Contig1_All	675	A	M	99	C	36	17	17	A	35	8	8	25	0.601586	1	0	51
CL143.Contig1_All	742	C	M	75	A	38	9	9	C	29	5	5	14	0.148851	1	0	57
CL1442.Contig2_All	379	C	M	99	C	36	15	39	A	39	11	11	50	0.0038503	1.48	0	38
CL1442.Contig2_All	449	C	M	78	C	37	16	16	A	34	8	8	29	0.595651	1	0	9
CL1442.Contig2_All	458	T	W	99	T	35	23	23	A	33	10	10	33	0.508623	1	0	9
CL1442.Contig2_All	482	G	R	77	G	35	52	52	A	33	11	11	63	0.330822	1	0	13
CL1442.Contig2_All	533	T	W	99	T	38	43	43	A	35	13	13	61	0.00783916	1	0	15
CL1442.Contig2_All	548	A	M	82	A	37	37	37	C	38	10	10	47	0.747449	1	0	15
CL1443.Contig2_All	719	G	K	79	T	35	20	20	G	36	6	6	28	0.633184	1	0	717
CL1444.Contig1_All	116	A	R	62	A	39	21	21	G	38	7	7	28	0.397754	1	0	103
CL1444.Contig1_All	219	C	S	75	C	39	15	15	G	37	5	5	20	0.5764	1	0	51
CL1445.Contig2_All	140	G	R	46	G	38	76	123	A	39	8	10	133	0.374485	1.36842	0	7
CL1445.Contig2_All	147	C	S	55	C	38	76	123	G	39	8	10	133	0.386091	1.36842	0	7
CL1445.Contig2_All	390	C	Y	99	C	36	109	109	T	36	18	18	127	0.294883	1	0	243
CL1445.Contig2_All	1023	A	R	99	A	35	10	10	G	35	9	9	19	0.248349	1	0	73
CL1445.Contig2_All	1096	T	W	68	T	35	13	13	A	35	6	6	19	0.741523	1	0	17
CL1445.Contig2_All	1183	G	R	99	G	32	10	10	A	29	10	10	21	0.264424	1	0	70
CL1448.Contig2_All	553	A	R	99	A	36	200	200	G	37	55	55	739	0.167515	1	0	285
CL1448.Contig2_All	838	A	W	99	A	32	155	155	T	34	96	96	473	0.00700377	1	0	30
CL1448.Contig2_All	868	G	R	99	G	32	187	187	A	32	68	68	300	0.0108846	1	0	12
CL1448.Contig2_All	880	C	Y	99	C	30	177	177	T	28	70	70	250	0.0879175	1	0	12
CL1448.Contig2_All	958	T	Y	99	T	33	186	186	C	35	69	69	280	0.0230095	1	0	30
CL1448.Contig2_All	988	T	K	99	T	33	185	185	G	35	64	64	250	0.0592095	1	0	12
CL1448.Contig2_All	1000	C	Y	99	C	35	141	141	T	35	49	49	190	0.213424	1	0	12
CL1448.Contig2_All	1024	T	Y	99	T	34	101	101	C	35	32	32	134	0.0678105	1	0	24
CL1448.Contig2_All	1051	G	R	99	G	35	88	88	A	35	34	34	122	0.325954	1	0	27
CL1448.Contig2_All	1168	A	R	99	A	37	59	59	G	37	42	42	101	0.258592	1	0	24
CL1448.Contig2_All	1573	T	Y	99	T	35	57	57	C	36	52	52	109	0.051987	1	0	73
CL1448.Contig2_All	1646	T	K	99	T	25	76	76	G	28	41	41	117	0.326912	1	0	59
CL1448.Contig2_All	1705	A	R	99	A	35	67	67	G	33	36	36	103	0.00892064	1	0	38
CL1448.Contig2_All	1743	G	R	99	G	37	55	55	A	34	32	32	87	0.00161825	1	0	38
CL144.Contig2_All	300	G	R	73	G	37	31	31	A	37	11	11	42	0.276677	1	0	49
CL144.Contig2_All	349	T	Y	99	T	36	168	168	C	37	46	46	214	0.132652	1	0	49
CL1451.Contig1_All	166	T	Y	76	T	35	28	28	C	35	10	10	38	0.727288	1	0	9
CL1451.Contig1_All	175	T	W	99	A	36	19	19	T	35	17	17	36	0.181295	1	0	9
CL1453.Contig1_All	265	C	M	27	C	33	23	84	A	38	5	13	97	0.572538	1.71134	0	28
CL1453.Contig1_All	293	T	Y	84	T	36	29	75	C	38	9	16	91	0.60911	1.58242	0	28
CL1453.Contig1_All	362	G	K	34	G	35	45	45	T	37	7	8	53	0.192169	1.01887	0	64
CL1453.Contig1_All	426	A	W	90	T	35	32	35	A	34	8	14	49	0.598963	1.18367	0	64
CL1453.Contig2_All	313	C	A	69	A	36	27	37	C	0	0	26	63	1	1.57143	0	571
CL1456.Contig5_All	118	A	W	99	A	36	21	21	T	36	8	8	29	0.593554	1	0	44
CL1456.Contig5_All	287	A	R	49	G	36	9	15	A	35	4	84	99	0.734965	2.07071	0	169
CL1457.Contig1_All	442	G	R	30	G	36	13	13	A	39	5	5	18	0.514823	1	0	6
CL1457.Contig1_All	1043	G	S	50	G	35	12	12	C	34	5	5	17	0.643584	1	0	6
CL1457.Contig1_All	1049	G	K	88	G	36	10	10	T	35	7	7	17	0.650221	1	0	6
CL1457.Contig1_All	1085	C	Y	37	C	32	8	8	T	36	5	5	13	0.708236	1	0	14
CL1458.Contig1_All	116	A	W	95	A	33	26	26	T	36	9	9	35	0.695253	1	0	52
CL1458.Contig1_All	208	T	Y	95	T	39	8	8	C	36	8	8	16	0.540132	1	0	9
CL1458.Contig1_All	217	A	W	99	A	39	9	9	T	36	8	8	17	0.508988	1	0	5
CL1458.Contig1_All	222	A	R	99	G	37	10	10	A	36	9	9	19	0.726206	1	0	5
CL1458.Contig1_All	232	G	K	57	G	36	14	14	T	36	6	6	20	0.329489	1	0	10
CL1458.Contig1_All	258	T	W	99	A	37	7	7	T	38	5	5	12	0.377525	1	0	26
CL1458.Contig1_All	501	C	M	99	C	35	19	19	A	37	14	14	33	0.66331	1	0	16
CL1458.Contig1_All	531	C	S	22	C	35	26	26	G	34	5	5	31	0.582782	1	0	28
CL1458.Contig1_All	985	G	K	99	T	36	8	8	G	38	6	6	15	0.141192	1	0	10
CL1460.Contig1_All	198	A	W	84	A	34	10	12	T	36	6	6	18	0.356394	1.11111	0	12
CL1461.Contig1_All	101	A	W	73	A	33	24	24	T	33	8	8	32	0.358441	1	0	36
CL1461.Contig1_All	137	C	Y	99	T	29	13	13	C	34	11	11	24	0.506414	1	0	24
CL1461.Contig1_All	206	C	Y	66	C	36	14	14	T	38	8	8	22	0.0475091	1	0	45
CL1461.Contig2_All	65	C	S	99	C	31	24	24	G	35	8	8	32	0.523578	1	0	29
CL1461.Contig2_All	94	C	Y	25	C	30	31	31	T	34	7	7	39	0.603955	1	0	29
CL1461.Contig2_All	146	T	Y	30	T	34	25	25	C	33	7	7	32	0.103434	1	0	52
CL1462.Contig2_All	59	T	K	77	T	33	10	10	G	39	5	5	15	0.0822511	1	0	27
CL1462.Contig2_All	86	C	Y	35	C	33	11	11	T	38	5	5	16	0.56685	1	0	27
CL1462.Contig2_All	160	G	R	34	G	32	11	11	A	37	5	5	16	0.0725733	1	0	14
CL1462.Contig2_All	174	A	W	45	A	34	11	11	T	32	5	5	16	0.220467	1	0	14
CL1463.Contig2_All	60	C	Y	99	C	38	39	39	T	38	19	19	58	0.685653	1	0	1268
CL1464.Contig1_All	248	G	A	99	A	35	71	73	G	0	0	245	318	1	1.77673	0	9
CL1464.Contig1_All	436	G	S	99	G	33	34	34	C	38	10	10	44	0.500099	1	0	17
CL1464.Contig2_All	257	C	Y	99	C	27	179	200	T	23	75	114	1764	1.83571e-05	1.08163	0	126
CL1464.Contig2_All	468	G	R	99	G	31	31	37	A	36	10	12	49	0.500413	1.16327	0	82
CL1466.Contig1_All	179	G	R	26	G	37	6	10	A	27	5	5	15	0.0021645	1.26667	0	15
CL1467.Contig1_All	692	T	Y	41	T	34	17	17	C	30	6	6	23	0.100548	1	0	308
CL1468.Contig1_All	594	A	W	99	A	37	230	230	T	36	25	25	403	0.104247	1	0	8
CL1468.Contig1_All	602	C	Y	99	C	36	227	227	T	37	27	27	406	0.340359	1	0	8
CL1468.Contig1_All	946	C	M	64	C	32	239	239	A	38	16	43	315	3.46089e-05	1.08571	0	8
CL1468.Contig1_All	954	T	W	59	T	34	239	239	A	39	16	42	317	1.95549e-06	1.08202	0	8
CL1468.Contig3_All	83	T	W	99	A	38	7	7	T	37	6	6	13	0.314103	1	0	15
CL1468.Contig3_All	135	G	R	83	A	33	7	9	G	32	5	10	19	0.75	1.36842	0	7
CL146.Contig2_All	614	T	Y	99	T	36	103	103	C	32	51	51	155	0.0275812	1	0	193
CL1471.Contig1_All	116	G	S	29	G	37	6	7	C	28	4	5	12	0.0571429	1.16667	0	12
CL1473.Contig1_All	362	A	R	80	A	38	8	8	G	38	6	6	15	0.603397	1	0	147
CL1473.Contig1_All	951	A	W	46	A	35	15	15	T	36	5	5	20	0.197433	1	0	95
CL1476.Contig1_All	58	C	Y	99	T	38	55	55	C	38	29	29	84	0.185723	1	0	51
CL1476.Contig1_All	178	C	S	99	G	36	83	83	C	36	46	46	129	0.373702	1	0	49
CL1476.Contig1_All	227	T	K	99	G	37	115	115	T	37	49	49	164	0.403502	1	0	12
CL1476.Contig1_All	239	A	R	99	G	37	94	94	A	37	44	44	138	0.240847	1	0	12
CL1479.Contig5_All	107	C	Y	27	C	36	14	14	T	38	5	5	19	0.597824	1	0	27
CL1479.Contig5_All	134	G	K	63	G	37	17	19	T	35	6	9	28	0.629053	1.17857	0	27
CL147.Contig1_All	689	A	R	99	A	36	36	36	G	34	20	23	59	0.586427	1.05085	0	38
CL147.Contig1_All	727	C	Y	99	C	38	185	185	T	38	70	70	360	0.0749013	1	0	5
CL147.Contig1_All	732	A	R	99	A	37	146	146	G	37	109	109	369	0.0574695	1	0	5
CL147.Contig1_All	820	A	R	99	A	33	212	212	G	31	43	43	424	0.00634945	1	0	44
CL147.Contig1_All	864	C	Y	99	C	37	195	195	T	36	60	60	426	0.0603021	1	0	10
CL147.Contig1_All	874	C	Y	52	C	37	242	242	T	36	11	11	425	0.398597	1	0	10
CL147.Contig1_All	930	C	Y	99	C	34	52	52	T	38	22	22	74	2.66521e-07	1	0	56
CL1480.Contig1_All	26	T	Y	92	C	37	238	238	T	37	17	17	386	0.298895	1	0	33
CL1480.Contig1_All	59	G	R	99	G	38	225	225	A	36	30	30	439	0.00415533	1	0	13
CL1480.Contig1_All	146	A	R	99	G	35	240	240	A	37	15	16	284	0.0525958	1.00704	0	6
CL1480.Contig1_All	161	C	Y	82	C	33	238	238	T	37	17	18	262	0.0119607	1.00763	0	9
CL1480.Contig1_All	170	T	Y	99	C	32	191	193	T	35	27	27	220	5.44478e-06	1.00909	0	9
CL1480.Contig2_All	25	C	S	20	C	35	239	240	G	39	16	16	539	0.000177727	1.00371	0	6
CL1480.Contig2_All	40	G	R	99	G	36	223	223	A	38	32	33	600	0.0320312	1.00333	0	9
CL1480.Contig2_All	49	C	Y	55	C	35	244	245	T	38	11	11	604	0.172999	1.00331	0	6
CL1480.Contig2_All	79	G	R	99	A	30	123	124	G	26	132	132	622	0.00618963	1.00322	0	15
CL1480.Contig2_All	160	T	Y	99	T	37	205	205	C	38	50	50	427	0.214401	1	0	49
CL1483.Contig1_All	89	T	K	79	T	36	16	16	G	39	8	8	24	0.0224115	1	0	28
CL1483.Contig1_All	121	T	Y	99	T	35	105	105	C	35	34	34	139	0.191552	1	0	11
CL1483.Contig1_All	132	T	Y	83	T	38	147	147	C	36	19	19	166	0.120663	1	0	11
CL1483.Contig1_All	152	C	Y	99	C	35	165	165	T	37	42	42	207	0.0475437	1	0	20
CL1483.Contig1_All	212	A	R	99	A	34	152	152	G	32	33	33	185	0.146674	1	0	36
CL1483.Contig1_All	329	G	K	99	G	35	121	121	T	33	15	15	137	0.00979356	1	0	117
CL1483.Contig1_All	632	T	K	99	T	37	74	74	G	37	18	18	92	0.474495	1	0	65
CL1483.Contig1_All	697	T	Y	44	T	35	19	19	C	34	6	6	25	0.512338	1	0	46
CL1483.Contig1_All	743	A	W	99	A	35	44	44	T	37	15	15	59	0.635128	1	0	38
CL1483.Contig1_All	781	G	R	99	G	36	35	35	A	38	16	16	51	0.164224	1	0	38
CL1483.Contig1_All	856	C	Y	43	C	34	43	43	T	36	9	9	52	0.267867	1	0	18
CL1483.Contig1_All	925	A	R	69	A	35	48	48	G	38	10	10	58	0.0217626	1	0	8
CL1483.Contig1_All	933	C	Y	38	C	34	47	47	T	37	9	9	56	0.0571528	1	0	8
CL1484.Contig1_All	238	G	R	36	A	37	10	11	G	35	3	5	16	0.571678	1.1875	0	77
CL1484.Contig1_All	323	A	W	99	T	37	9	9	A	36	6	9	18	0.0567433	1.16667	0	85
CL1485.Contig1_All	793	A	M	99	C	33	12	12	A	37	10	10	22	0.208791	1	0	1063
CL1485.Contig2_All	799	A	M	22	A	37	26	26	C	36	5	5	31	0.46891	1	0	17
CL1485.Contig2_All	838	T	W	24	T	36	22	22	A	39	5	5	27	0.128589	1	0	22
CL1485.Contig3_All	610	T	Y	24	T	34	6	6	C	40	4	7	13	0.00952381	1.46154	0	57
CL1488.Contig2_All	321	G	R	93	G	34	6	12	A	29	7	16	28	0.558566	2.07143	0	89
CL1488.Contig2_All	410	C	S	99	C	35	28	39	G	35	11	12	52	0.622056	1.46154	0	37
CL1488.Contig2_All	447	T	W	66	T	36	23	32	A	34	7	9	41	0.332997	1.53659	0	37
CL1488.Contig3_All	47	T	Y	74	T	39	8	8	C	37	6	6	14	0.64319	1	0	45
CL1488.Contig3_All	92	T	Y	54	C	35	9	9	T	37	5	5	14	0.674825	1	0	45
CL1488.Contig3_All	156	T	Y	99	C	37	9	10	T	35	9	10	20	0.622357	1.1	0	64
CL1489.Contig2_All	191	A	M	99	A	37	70	70	C	38	14	14	90	0.452232	1	0	64
CL1489.Contig2_All	283	C	M	52	C	37	18	18	A	39	6	6	24	0.562717	1	0	13
CL1489.Contig2_All	296	C	M	31	C	38	13	13	A	37	5	5	19	0.283147	1	0	13
CL1489.Contig2_All	608	G	R	49	A	38	4	14	G	33	3	12	26	0.6	1.73077	0	312
CL148.Contig1_All	96	A	R	51	A	33	13	13	G	38	11	11	24	0.0669417	1	0	7
CL148.Contig1_All	117	T	Y	83	T	34	23	23	C	33	10	10	33	0.530788	1	0	21
CL148.Contig1_All	240	A	M	99	A	32	179	179	C	30	76	76	3019	0.00940968	1	0	31
CL148.Contig1_All	277	G	R	43	G	33	196	196	A	26	59	59	2144	4.32034e-07	1	0	18
CL148.Contig1_All	295	G	R	99	G	33	229	229	A	30	26	26	2682	0.0412087	1	0	18
CL148.Contig1_All	329	C	Y	99	C	35	241	241	T	36	14	14	2100	0.143208	1	0	19
CL148.Contig1_All	348	G	R	99	G	34	212	212	A	34	43	43	1650	0.476041	1	0	19
CL1491.Contig1_All	1718	A	W	99	A	35	17	17	T	35	9	9	26	0.687788	1	0	15
CL1491.Contig1_All	1733	C	Y	57	C	36	16	16	T	36	7	7	23	0.644666	1	0	15
CL1493.Contig1_All	56	T	K	99	T	37	177	177	G	35	77	80	409	0.0187519	1.00733	0	26
CL1493.Contig1_All	82	G	K	99	G	37	239	242	T	36	16	16	421	0.101879	1.00713	0	14
CL1493.Contig1_All	96	T	Y	99	C	35	161	161	T	35	94	94	410	0.496138	1	0	14
CL1493.Contig1_All	210	C	Y	99	T	37	85	85	C	38	58	58	143	0.000237378	1	0	8
CL1493.Contig1_All	277	T	Y	99	T	34	72	72	C	35	43	43	116	0.267169	1	0	8
CL1493.Contig1_All	321	G	S	99	C	38	117	117	G	34	126	126	243	1.3346e-06	1	0	17
CL1493.Contig1_All	391	G	S	99	G	36	205	205	C	36	50	50	292	0.137012	1	0	12
CL1493.Contig1_All	403	C	Y	93	C	36	235	235	T	34	20	20	326	0.00135624	1.00307	0	12
CL1493.Contig1_All	453	A	W	99	A	35	103	139	T	33	48	64	203	0.000253998	1.25616	0	9
CL1493.Contig1_All	527	A	R	49	G	37	174	187	A	38	33	43	230	0.048202	1.1	0	5
CL1493.Contig1_All	532	C	Y	68	C	38	179	194	T	36	19	24	218	0.0132409	1.09174	0	5
CL1493.Contig1_All	545	C	M	99	C	38	157	191	A	36	34	49	240	0.0181245	1.20417	0	5
CL1493.Contig1_All	550	G	S	99	G	36	161	209	C	37	25	26	235	0.188234	1.20851	0	5
CL1493.Contig2_All	270	C	Y	41	C	36	241	241	T	36	13	13	431	0.436874	1	0	106
CL1493.Contig2_All	376	A	M	99	A	35	231	231	C	34	24	24	597	0.475654	1	0	11
CL1493.Contig2_All	387	C	S	99	C	37	189	189	G	37	65	65	660	0.247903	1	0	11
CL1493.Contig2_All	417	G	S	99	G	35	211	211	C	34	44	44	979	0.396314	1	0	30
CL1493.Contig2_All	447	T	Y	99	T	35	196	196	C	34	59	59	963	0.0848613	1	0	30
CL1493.Contig2_All	727	C	M	80	C	38	41	41	A	39	10	10	51	0.563556	1	0	31
CL1493.Contig2_All	758	G	R	31	G	37	40	40	A	40	8	8	48	0.5316	1	0	31
CL1494.Contig1_All	404	A	W	97	A	37	9	9	T	39	7	7	16	0.0868881	1	0	352
CL1495.Contig1_All	304	G	R	91	G	34	22	22	A	30	9	9	33	0.536803	1	0	576
CL1496.Contig2_All	54	C	Y	99	C	38	136	136	T	37	119	119	336	0.32263	1	0	725
CL1497.Contig1_All	160	T	K	88	T	34	33	46	G	32	9	13	59	0.587041	1.28814	0	725
CL1498.Contig3_All	1162	T	Y	28	T	39	17	17	C	35	6	6	23	0.100548	1	0	52
CL1498.Contig3_All	1214	G	R	99	A	36	13	13	G	36	12	12	25	0.468081	1	0	16
CL1498.Contig3_All	1230	C	M	99	A	37	13	13	C	35	12	12	25	0.324755	1	0	16
CL1499.Contig3_All	178	A	G	20	G	36	8	8	A	0	0	2	10	1	1.2	0	23
CL149.Contig1_All	814	A	M	85	C	30	11	11	A	32	6	6	17	0.480608	1	0	796
CL149.Contig2_All	824	G	R	99	G	35	48	156	A	27	30	112	275	4.9616e-05	1.71273	0	212
CL149.Contig3_All	921	G	R	99	G	35	34	142	A	27	19	100	250	0.500009	1.78	0	243
CL14.Contig1_All	114	A	W	99	T	39	11	11	A	38	11	11	22	0.663046	1	0	25
CL14.Contig2_All	61	T	W	99	T	38	59	59	A	37	18	18	78	0.00625428	1	0	43
CL14.Contig2_All	104	T	W	99	A	35	160	164	T	37	91	91	823	5.37222e-06	1.02187	0	19
CL14.Contig2_All	133	A	R	38	A	38	242	246	G	36	13	13	920	0.339795	1.02609	0	10
CL14.Contig2_All	144	T	W	99	T	38	186	186	A	37	68	73	908	0.0273542	1.02643	0	10
CL14.Contig2_All	154	A	R	45	A	37	242	247	G	38	13	13	1008	0.142918	1.0248	0	10
CL14.Contig2_All	165	A	R	99	A	38	238	243	G	36	17	17	1213	0.0265977	1.02885	0	11
CL14.Contig2_All	227	T	Y	47	T	34	240	250	C	34	15	15	1582	0.161402	1.08091	0	14
CL14.Contig2_All	241	T	W	99	A	31	197	197	T	32	57	67	1568	0.017758	1.08163	0	8
CL14.Contig3_All	59	A	R	84	G	39	6	6	A	35	5	5	11	0.561688	1	0	38
CL14.Contig3_All	254	C	S	99	C	38	39	39	G	37	36	36	75	0.480969	1	0	176
CL14.Contig3_All	482	G	R	99	G	38	59	59	A	37	39	39	98	0.105948	1	0	52
CL1502.Contig1_All	410	G	R	99	G	38	25	33	A	39	11	11	44	0.17965	1.36364	0	25
CL1502.Contig1_All	451	C	Y	79	T	30	28	28	C	33	8	8	36	0.653536	1	0	8
CL1503.Contig1_All	771	T	K	82	T	35	11	11	G	30	9	9	20	0.602974	1	0	98
CL1507.Contig1_All	432	G	T	33	T	38	13	13	G	0	0	0	13	1	1	0	314
CL1509.Contig1_All	277	A	M	99	A	37	22	22	C	28	19	19	41	0.5	1	0	11
CL1509.Contig1_All	288	G	R	99	G	31	22	22	A	31	19	19	41	0.559261	1	0	11
CL1509.Contig1_All	348	A	W	89	A	35	191	191	T	35	16	16	208	0.18422	1	0	22
CL1509.Contig1_All	370	A	R	99	A	37	183	183	G	37	39	39	222	0.340213	1	0	22
CL1509.Contig1_All	430	C	M	99	C	35	130	130	A	36	68	68	198	0.22206	1	0	33
CL1509.Contig1_All	463	T	Y	99	T	36	82	82	C	35	67	67	149	0.399104	1	0	33
CL1509.Contig1_All	640	T	W	99	T	36	50	50	A	37	13	13	63	0.705199	1	0	108
CL1509.Contig1_All	748	A	R	96	A	37	29	29	G	38	10	10	39	0.591291	1	0	108
CL1509.Contig1_All	1141	C	Y	25	C	36	14	14	T	33	6	6	20	0.0441158	1	0	27
CL1509.Contig1_All	1168	G	R	88	A	29	15	15	G	35	6	6	21	0.551277	1	0	27
CL1509.Contig1_All	1231	A	R	69	G	33	12	12	A	31	7	7	19	0.355422	1	0	63
CL150.Contig2_All	90	A	R	77	G	38	6	6	A	33	5	5	11	0.665584	1	0	114
CL150.Contig2_All	204	A	W	99	A	35	10	10	T	37	8	8	18	0.74135	1	0	58
CL1510.Contig1_All	815	C	Y	76	T	38	40	145	C	34	10	56	201	0.051587	1.75124	0	8
CL1510.Contig1_All	823	A	R	83	A	37	46	178	G	38	10	29	207	0.714482	1.72947	0	8
CL1510.Contig1_All	836	C	Y	54	C	36	56	166	T	39	11	26	193	0.0512001	1.65285	0	13
CL1510.Contig1_All	968	C	S	99	G	38	75	78	C	36	35	35	113	0.106568	1.02655	0	21
CL1510.Contig1_All	989	A	W	79	A	37	77	97	T	29	13	15	112	0.0143898	1.19643	0	15
CL1510.Contig1_All	1004	C	Y	99	T	35	25	47	C	35	17	38	87	0.449599	1.49425	0	15
CL1510.Contig2_All	815	C	Y	99	T	38	14	119	C	38	14	60	179	0.472973	1.84358	0	153
CL1510.Contig2_All	968	C	S	99	G	33	69	72	C	36	61	61	133	0.0310165	1.02256	0	69
CL1510.Contig2_All	1037	A	W	97	A	35	85	105	T	35	12	15	120	0.200964	1.19167	0	15
CL1510.Contig2_All	1052	C	Y	99	C	36	25	47	T	36	20	42	89	0.703083	1.49438	0	15
CL1512.Contig1_All	184	T	Y	72	T	32	33	33	C	37	9	9	42	0.00816317	1	0	30
CL1512.Contig1_All	221	A	R	92	A	33	40	40	G	34	11	11	52	0.321642	1	0	14
CL1512.Contig1_All	235	A	W	44	A	29	39	40	T	32	7	7	47	0.30528	1.02128	0	6
CL1512.Contig1_All	241	C	Y	33	C	32	38	39	T	36	7	7	46	0.544256	1.02174	0	6
CL1512.Contig2_All	73	T	W	99	A	36	128	128	T	35	127	127	295	0.164221	1	0	45
CL1512.Contig2_All	221	T	Y	99	C	36	97	97	T	38	92	92	189	0.000437319	1	0	64
CL1512.Contig2_All	371	G	R	99	G	35	88	88	A	35	72	72	160	0.146969	1	0	31
CL1512.Contig2_All	402	G	R	99	G	34	48	48	A	30	40	40	88	0.0332362	1	0	31
CL1512.Contig2_All	458	C	Y	99	C	34	26	26	T	35	23	23	50	0.744063	1	0	56
CL1512.Contig2_All	564	G	R	99	G	33	24	24	A	33	13	13	37	0.493742	1	0	14
CL1512.Contig2_All	578	T	W	99	T	37	28	28	A	35	12	13	41	0.536438	1.02439	0	6
CL1512.Contig2_All	584	T	Y	99	T	38	31	31	C	35	14	15	46	0.0397573	1.02174	0	6
CL1513.Contig1_All	564	T	Y	48	T	36	51	67	C	35	10	10	77	0.608982	1.41558	0	19
CL1513.Contig2_All	98	A	W	29	A	37	32	36	T	40	6	12	51	0.511386	2.03922	0	28
CL1513.Contig2_All	126	C	M	39	C	36	72	85	A	35	9	11	96	0.175739	1.63542	0	14
CL1513.Contig2_All	152	A	R	99	A	34	109	120	G	34	62	66	189	0.028788	1.32275	0	8
CL1513.Contig2_All	173	T	Y	29	T	36	242	253	C	37	11	11	282	0.486557	1.15957	0	14
CL1513.Contig2_All	200	C	Y	99	C	37	163	165	T	33	90	91	369	6.62121e-07	1.18157	0	9
CL1513.Contig2_All	209	T	W	99	T	38	163	180	A	36	85	87	435	9.26003e-05	1.35632	0	9
CL1513.Contig2_All	236	A	R	99	A	36	240	278	G	35	15	19	755	0.202776	1.22914	0	24
CL1513.Contig2_All	260	C	Y	26	C	35	244	343	T	38	10	12	943	0.0415925	1.19618	0	24
CL1513.Contig2_All	342	G	K	99	G	33	238	248	T	33	17	17	853	0.43377	1.02345	0	9
CL1513.Contig2_All	371	A	R	99	A	36	213	214	G	34	38	42	1014	0.0352844	1.11834	0	12
CL1513.Contig2_All	444	T	W	99	T	36	157	284	A	33	95	153	1163	1.51076e-05	1.66208	0	5
CL1513.Contig2_All	467	A	W	99	A	32	189	607	T	35	62	382	1267	6.43134e-07	1.75375	0	23
CL1513.Contig2_All	863	A	R	99	A	37	207	3280	G	38	47	130	4332	0.0155682	1.85642	0	6
CL1513.Contig2_All	886	A	G	27	G	37	248	623	A	34	7	1848	3714	1	1.81529	0	11
CL1513.Contig2_All	1014	G	K	63	G	37	242	291	T	34	13	15	995	0.32438	1.05829	0	10
CL1513.Contig3_All	710	C	Y	99	T	36	176	178	C	35	38	54	232	0.360631	1.34052	0	24
CL1513.Contig3_All	737	T	K	99	T	36	196	199	G	33	20	33	232	0.0221467	1.125	0	25
CL1513.Contig3_All	762	C	S	87	C	35	159	241	G	38	10	10	251	0.170345	1.58964	0	13
CL1513.Contig3_All	812	G	R	99	G	37	203	290	A	38	52	54	388	0.443029	1.42268	0	19
CL1513.Contig3_All	857	C	M	99	C	36	205	230	A	38	50	51	339	0.0168548	1.09145	0	7
CL1513.Contig3_All	881	T	K	99	G	33	80	91	T	36	61	66	158	0.0121175	1.10127	0	5
CL1513.Contig3_All	897	G	K	99	G	35	88	187	T	34	75	84	271	0.00840863	1.39852	0	7
CL1513.Contig3_All	910	G	R	99	G	37	90	134	A	35	55	130	265	4.98366e-05	1.45283	0	13
CL1513.Contig3_All	1006	A	W	27	A	29	27	547	T	35	5	397	952	0.0488787	1.96639	0	28
CL1513.Contig3_All	1048	C	Y	99	T	38	13	418	C	37	8	387	811	0.584068	1.97411	0	10
CL1513.Contig3_All	1141	C	Y	29	C	38	5	534	T	38	4	533	1069	0.277778	2.03835	0	25
CL1513.Contig3_All	1166	A	W	30	A	36	6	1245	T	39	4	182	1432	0.588095	2.17877	0	25
CL1513.Contig3_All	1390	C	M	99	C	37	94	2466	A	39	81	1345	3841	0.00257149	1.95418	0	11
CL1513.Contig3_All	1491	T	W	99	T	37	228	390	A	33	25	46	569	0.00330082	1.42355	0	7
CL1513.Contig3_All	1498	A	R	94	A	36	238	346	G	37	15	16	496	0.450782	1.33669	0	7
CL1513.Contig3_All	1527	A	R	99	A	35	118	191	G	37	104	117	314	0.399584	1.28025	0	5
CL1513.Contig3_All	1545	A	T	37	T	35	77	85	A	35	3	47	136	1	1.38971	0	8
CL1513.Contig3_All	1571	A	W	99	A	37	219	222	T	32	21	25	247	0.000152412	1.02834	0	18
CL1515.Contig1_All	84	A	R	86	A	37	8	8	G	34	8	8	16	0.661344	1	0	21
CL1515.Contig1_All	105	C	M	92	A	38	8	8	C	36	7	7	15	0.522455	1	0	7
CL1515.Contig1_All	112	A	M	95	C	38	10	10	A	38	6	6	16	0.396229	1	0	7
CL1515.Contig1_All	336	A	R	89	A	34	11	11	G	35	7	7	18	0.5	1	0	51
CL1516.Contig2_All	730	T	Y	23	T	36	241	264	C	31	14	27	304	0.0797037	1.25658	0	532
CL1517.Contig1_All	258	A	R	99	A	34	52	94	G	35	19	20	114	0.118619	1.37719	0	317
CL1517.Contig1_All	575	T	Y	99	T	36	57	60	C	36	18	20	80	0.296867	1.0625	0	91
CL1517.Contig1_All	666	C	Y	99	C	35	75	82	T	37	24	28	110	0.114231	1.1	0	91
CL1518.Contig1_All	239	A	R	99	A	34	9	29	G	36	8	14	43	0.270712	1.60465	0	159
CL1518.Contig2_All	622	T	C	32	C	36	20	28	T	28	1	17	45	1	1.53333	0	500
CL1521.Contig2_All	224	T	Y	99	C	35	62	63	T	39	14	14	77	0.000918668	1.01299	0	5
CL1521.Contig2_All	229	T	Y	99	C	37	34	35	T	36	26	26	62	0.519894	1.01613	0	5
CL1521.Contig4_All	106	T	Y	50	T	35	11	17	C	35	5	5	22	0.728251	1.72727	0	6
CL1522.Contig1_All	304	A	W	45	A	38	13	13	T	36	5	5	18	0.193627	1	0	6
CL1522.Contig1_All	310	A	M	66	A	39	13	13	C	37	6	6	19	0.0437122	1	0	6
CL1522.Contig1_All	364	T	Y	23	T	40	3	6	C	38	3	7	13	0.675	1.53846	0	12
CL1523.Contig1_All	1499	A	R	99	A	36	62	109	G	36	14	44	153	0.404704	1.50327	0	143
CL1523.Contig4_All	388	A	M	61	A	35	12	12	C	37	5	5	17	0.323045	1	0	12
CL1523.Contig4_All	400	T	Y	30	T	37	14	14	C	36	5	5	19	0.688467	1	0	12
CL1523.Contig5_All	286	T	C	44	C	39	18	48	T	0	0	47	95	1	1.81053	0	10
CL1523.Contig5_All	296	G	K	44	G	40	9	79	T	38	5	7	88	0.0949051	1.81818	0	10
CL1523.Contig5_All	319	A	R	24	A	38	9	69	G	40	4	16	85	0.0531469	1.84706	0	23
CL1525.Contig1_All	176	T	Y	58	C	36	37	37	T	36	8	8	45	0.237188	1	0	23
CL1525.Contig1_All	199	T	Y	99	C	37	14	14	T	39	11	11	25	0.00451115	1	0	23
CL1525.Contig1_All	222	C	M	99	C	35	15	15	A	35	10	10	26	0.142625	1	0	23
CL1525.Contig1_All	457	G	K	54	G	37	16	16	T	35	7	7	23	0.0590601	1	0	13
CL1525.Contig1_All	470	T	Y	80	T	35	11	11	C	36	7	7	18	0.75	1	0	13
CL1525.Contig1_All	784	C	A	25	A	37	10	10	C	0	0	0	10	1	1	0	62
CL1525.Contig2_All	240	C	Y	58	C	38	8	8	T	31	9	9	21	0.620177	1	0	17
CL1527.Contig2_All	646	G	K	99	G	34	217	217	T	34	37	37	269	0.344331	1	0	69
CL1527.Contig3_All	534	C	Y	83	C	33	61	76	T	32	13	14	90	0.243209	1.17778	0	203
CL1528.Contig5_All	44	T	W	99	A	38	166	170	T	38	89	89	468	0.478692	1.02564	0	16
CL1528.Contig5_All	61	C	Y	99	C	35	172	176	T	38	83	83	486	4.55886e-09	1.02469	0	17
CL1528.Contig5_All	96	C	Y	65	C	31	237	237	T	33	18	22	489	0.247874	1.02454	0	35
CL1528.Contig5_All	195	T	Y	99	C	34	161	161	T	32	94	94	1067	0.0132045	1.01312	0	10
CL1529.Contig1_All	200	G	R	99	G	34	54	54	A	32	32	32	86	0.00580254	1	0	43
CL1529.Contig1_All	243	T	W	50	T	36	39	39	A	34	8	8	47	0.395983	1	0	43
CL1529.Contig1_All	724	G	K	20	G	36	23	23	T	37	5	5	28	0.223698	1	0	355
CL152.Contig5_All	98	G	R	99	G	37	47	47	A	36	15	15	62	0.273469	1	0	47
CL152.Contig5_All	145	T	Y	99	T	35	43	43	C	33	15	15	59	0.0132808	1	0	47
CL1530.Contig1_All	62	G	T	23	T	39	9	20	G	0	0	24	44	1	1.79545	0	7
CL1530.Contig1_All	69	C	T	23	T	40	9	15	C	0	0	40	55	1	1.83636	0	7
CL1530.Contig1_All	121	C	T	40	T	36	16	30	C	0	0	13	43	1	1.62791	0	28
CL1530.Contig1_All	437	T	Y	83	T	39	19	19	C	39	9	9	28	0.331915	1	0	44
[truncated: 27,999 more rows]
