# Supplementary material for: Nutrigenomics in Arma chinensis: Transcriptome Analysis of Arma chinensis Fed on Artificial Diet and Chinese Oak Silk Moth Antheraea pernyi Pupae
Source: PLoS One. 2013 Apr 11;8(4):e60881. doi: 10.1371/journal.pone.0060881 (PMC3623872; doi:10.1371/journal.pone.0060881)
Supplement: Table S11 — Putative SNPs in AD_1 Arma chinensis (1). (XLS) [file pone.0060881.s014.xls]

## Sheet: S11
Table S11. Putative SNPs in AD_1 Arma chinensis (1)
GeneID	Coordinate	Reference	Consensus	Quality	BestHit	QualityOfBestHit	UniqReadsNumOfBestHit	AllReadsNumOfBestHit	SecondHit	QualityOfSecondhit	UniqReadsNumOfSecondHit	AllReadsNumOfSecondHit	TotalDepth	RankSum	EstimateCopyNumber	dbSNPTag	DistanceGromLastSNP
CL1001.Contig1_All	897	A	W	99	A	38	125	125	T	36	95	95	220	0.0317971	1	0	255
CL1001.Contig1_All	1152	C	Y	99	C	37	93	93	T	36	84	84	177	0.0711399	1	0	255
CL1001.Contig1_All	1417	A	R	99	G	35	80	80	A	31	90	90	175	1.64e-06	1	0	265
CL1004.Contig1_All	112	A	G	66	G	38	57	74	A	0	0	45	119	1	1.52101	0	25
CL1004.Contig1_All	137	G	T	99	T	38	83	121	G	0	0	52	173	1	1.52023	0	13
CL1004.Contig1_All	150	T	K	31	T	36	96	185	G	37	10	10	195	0.45054	1.45641	0	13
CL1004.Contig2_All	184	G	R	99	G	36	45	108	A	37	34	55	163	0.333338	1.51534	0	172
CL1004.Contig2_All	425	G	R	99	A	38	16	16	G	37	15	15	31	0.574872	1	0	113
CL1004.Contig2_All	538	G	T	49	T	38	27	27	G	28	1	10	37	1	1.24324	0	59
CL1004.Contig2_All	958	C	Y	99	T	36	59	59	C	37	27	27	86	0.0348001	1	0	9
CL1004.Contig2_All	967	T	Y	99	C	37	73	73	T	39	29	29	102	0.00916067	1	0	9
CL1004.Contig2_All	1048	G	R	99	A	30	106	106	G	31	50	50	158	0.412096	1	0	81
CL1004.Contig2_All	1246	C	Y	99	T	35	19	19	C	34	15	15	34	0.617863	1	0	120
CL1004.Contig2_All	1366	A	R	57	A	34	76	76	G	37	11	11	87	0.253305	1	0	45
CL1004.Contig2_All	1411	A	W	99	T	34	65	65	A	37	28	28	93	0.000698957	1	0	6
CL1004.Contig2_All	1417	G	S	99	C	34	84	84	G	36	31	31	115	0.0582745	1	0	6
CL1004.Contig2_All	1765	T	Y	99	T	36	110	110	C	37	95	95	205	0.494349	1	0	51
CL1004.Contig2_All	1873	A	W	25	A	37	197	197	T	37	9	9	206	0.320599	1	0	108
CL1004.Contig2_All	2164	T	W	99	T	36	195	195	A	38	14	14	209	0.124471	1	0	134
CL1004.Contig2_All	2411	C	Y	99	C	37	209	209	T	37	46	46	500	0.446863	1	0	43
CL1004.Contig2_All	2454	C	Y	22	C	37	243	243	T	38	12	12	455	0.284566	1	0	43
CL1004.Contig2_All	2674	A	W	99	T	36	198	198	A	35	57	57	287	0.0337694	1	0	220
CL1004.Contig2_All	2920	T	K	99	T	37	171	171	G	36	52	52	223	0.113596	1	0	6
CL1004.Contig2_All	3061	T	K	99	G	37	66	66	T	35	44	44	110	0.0207812	1	0	135
CL1005.Contig1_All	119	T	Y	70	T	34	8	8	C	38	6	6	14	0.206793	1	0	90
CL1005.Contig1_All	1149	G	R	99	G	36	72	72	A	36	14	14	86	0.493	1	0	17
CL1005.Contig1_All	1166	C	S	99	C	37	78	78	G	37	16	16	94	0.129918	1	0	16
CL1005.Contig1_All	1182	A	R	92	A	37	72	72	G	36	12	12	84	0.311312	1	0	13
CL1005.Contig1_All	1195	T	W	99	A	38	50	50	T	38	29	29	79	0.423382	1	0	13
CL1005.Contig1_All	1219	G	R	61	G	37	45	45	A	36	20	20	78	0.277644	1	0	24
CL1007.Contig2_All	763	G	R	99	A	33	13	14	G	30	13	15	29	0.306935	1.10345	0	90
CL1007.Contig2_All	1120	G	R	73	G	35	13	13	A	36	7	7	20	0.545672	1	0	21
CL1007.Contig2_All	1419	G	R	56	G	35	13	13	A	34	6	6	19	0.644718	1	0	10
CL1007.Contig2_All	1429	A	R	37	A	35	14	14	G	32	6	6	20	0.0892931	1	0	10
CL1007.Contig2_All	1452	A	M	60	A	35	14	14	C	30	6	6	20	0.664745	1	0	23
CL1008.Contig1_All	1142	A	R	99	A	36	12	12	G	38	9	9	21	0.688593	1	0	42
CL1008.Contig2_All	384	T	Y	99	T	36	85	85	C	37	21	21	106	0.0803108	1	0	30
CL1008.Contig2_All	414	A	R	99	A	35	98	98	G	37	23	23	121	0.0894248	1	0	30
CL1008.Contig2_All	459	C	Y	99	C	35	87	87	T	34	33	33	120	0.382186	1	0	45
CL1008.Contig2_All	1733	A	M	99	A	34	214	214	C	34	32	32	246	0.442291	1	0	89
CL1008.Contig2_All	1822	A	R	99	A	33	158	158	G	32	14	14	172	0.399442	1	0	46
CL1008.Contig2_All	1868	C	M	29	C	37	94	94	A	37	10	10	104	0.0668611	1	0	29
CL1009.Contig1_All	163	C	Y	99	C	36	25	326	T	34	17	158	485	0.544093	1.9134	0	81
CL1009.Contig2_All	71	A	W	58	A	35	58	58	T	31	13	13	71	0.0628408	1	0	66
CL1009.Contig2_All	164	T	K	85	T	34	56	125	G	35	13	35	160	0.259624	1.56875	0	79
CL1009.Contig2_All	410	A	R	43	A	36	5	185	G	38	4	22	207	0.638889	1.95652	0	8
CL1009.Contig2_All	418	G	R	43	A	37	6	26	G	35	3	236	262	0.27381	1.96565	0	8
CL1009.Contig2_All	442	A	G	26	G	38	10	44	A	0	0	229	273	1	1.96337	0	24
CL1009.Contig2_All	521	C	S	30	G	30	17	36	C	32	3	279	317	0.460526	1.95268	0	7
CL1009.Contig2_All	652	C	Y	31	T	38	9	67	C	36	3	269	337	0.120455	2.72404	0	7
CL1009.Contig2_All	659	T	Y	28	C	38	8	65	T	36	3	278	343	0.533333	2.73761	0	7
CL1009.Contig2_All	685	T	Y	40	T	36	13	238	C	36	6	64	304	0.382685	2.80921	0	11
CL1009.Contig2_All	739	T	Y	99	T	37	14	181	C	39	9	30	211	0.13828	2.74882	0	30
CL1009.Contig2_All	769	A	R	87	A	32	19	170	G	31	9	20	192	0.442466	2.66667	0	30
CL1009.Contig2_All	806	A	R	99	A	35	21	91	G	34	10	15	106	0.273167	2.35849	0	37
CL1009.Contig2_All	1060	C	Y	68	C	35	49	350	T	35	11	152	503	0.312012	1.88072	0	254
CL1009.Contig4_All	80	C	S	99	C	39	9	14	G	39	6	6	20	0.477323	1.5	0	29
CL1009.Contig4_All	109	T	Y	49	T	37	8	59	C	33	5	17	76	0.60878	2.65789	0	14
CL1009.Contig4_All	123	G	S	28	G	37	7	77	C	36	3	18	95	0.5	2.78947	0	14
CL1009.Contig4_All	169	G	R	64	A	38	5	23	G	36	5	144	169	0.636905	2.88166	0	46
CL100.Contig2_All	75	G	R	99	G	38	50	50	A	38	24	24	74	0.355876	1	0	41
CL100.Contig2_All	116	A	R	99	A	36	39	39	G	39	23	23	62	0.504353	1	0	41
CL100.Contig2_All	169	C	M	99	C	34	56	56	A	36	14	14	70	0.145222	1	0	11
CL100.Contig2_All	180	G	R	99	G	35	58	58	A	36	15	15	73	0.141921	1	0	11
CL100.Contig2_All	211	T	Y	99	T	38	42	42	C	38	25	25	68	0.290826	1	0	31
CL1010.Contig1_All	646	G	R	99	G	35	61	61	A	35	21	21	82	0.274173	1	0	24
CL1010.Contig1_All	670	T	Y	99	T	37	55	55	C	38	16	16	71	0.0742269	1	0	24
CL1010.Contig1_All	878	A	R	27	A	37	41	41	G	34	8	8	49	0.370039	1	0	70
CL1010.Contig1_All	1048	T	W	34	T	36	70	70	A	30	11	11	82	0.00440504	1	0	12
CL1010.Contig1_All	1060	A	W	99	A	34	45	45	T	37	16	16	63	0.562623	1	0	12
CL1010.Contig1_All	1237	A	R	99	A	37	135	135	G	38	23	23	158	0.240401	1	0	6
CL1010.Contig1_All	1243	A	R	99	A	36	134	134	G	37	23	23	158	0.0541473	1	0	6
CL1010.Contig1_All	1255	G	K	99	G	37	136	136	T	34	23	23	160	0.21596	1	0	12
CL1010.Contig1_All	1303	T	Y	99	T	36	159	159	C	38	38	38	197	0.0697746	1	0	42
CL1010.Contig1_All	1345	T	Y	99	T	37	158	158	C	37	42	42	200	0.428001	1	0	42
CL1010.Contig1_All	1870	T	K	99	T	37	151	151	G	37	24	24	175	0.443091	1	0	387
CL1011.Contig1_All	189	T	K	22	T	36	103	149	G	30	12	14	163	4.1e-05	1.29448	0	29
CL1011.Contig1_All	243	G	S	99	G	34	136	208	C	36	25	31	240	0.0824756	1.325	0	54
CL1011.Contig1_All	549	A	W	99	A	37	55	55	T	36	18	18	73	0.259036	1	0	83
CL1011.Contig1_All	632	C	Y	78	C	36	124	124	T	36	15	15	139	0.464839	1	0	83
CL1011.Contig1_All	835	A	R	90	A	35	45	45	G	35	11	11	56	0.612699	1	0	61
CL1011.Contig1_All	896	G	K	23	G	36	24	24	T	37	5	5	29	0.7333	1	0	61
CL1011.Contig1_All	962	A	R	99	G	30	12	12	A	25	9	9	21	0.276896	1	0	66
CL1011.Contig4_All	94	C	G	23	G	38	10	10	C	0	0	3	13	1	1.46154	0	22
CL1011.Contig4_All	116	G	K	58	G	35	6	9	T	29	5	5	14	0.607143	1.42857	0	22
CL1013.Contig1_All	113	G	R	66	A	38	6	6	G	39	5	5	11	0.123377	1	0	6
CL1013.Contig1_All	170	G	R	47	G	33	6	6	A	26	6	6	12	0.0898268	1	0	57
CL1014.Contig2_All	438	T	Y	58	T	33	30	30	C	36	11	11	41	0.305802	1	0	614
CL1015.Contig1_All	200	A	W	24	A	36	11	11	T	37	5	5	16	0.159799	1	0	519
CL1015.Contig1_All	719	T	Y	99	C	33	10	10	T	35	9	9	19	0.533325	1	0	42
CL1015.Contig1_All	761	A	W	21	A	34	21	21	T	35	5	5	27	0.66467	1	0	42
CL1015.Contig1_All	814	G	S	96	G	37	24	24	C	35	8	8	32	0.648365	1	0	19
CL1015.Contig1_All	833	A	R	60	A	34	27	27	G	36	8	8	36	0.237475	1	0	18
CL1015.Contig1_All	851	C	Y	65	C	33	13	13	T	33	7	7	20	0.689325	1	0	10
CL1015.Contig1_All	861	A	R	35	A	31	16	16	G	34	5	5	21	0.726178	1	0	10
CL1015.Contig1_All	890	G	R	35	G	33	18	18	A	22	7	8	26	0.500966	1.03846	0	29
CL1015.Contig1_All	920	C	Y	99	T	37	13	13	C	36	12	13	26	0.58008	1.03846	0	30
CL1015.Contig1_All	983	T	Y	65	C	35	9	10	T	40	5	7	17	0.520729	1.17647	0	63
CL1015.Contig1_All	1225	C	Y	99	T	31	23	23	C	30	16	18	41	0.0602956	1.04878	0	50
CL1015.Contig2_All	81	A	R	99	A	35	40	40	G	36	13	13	53	0.150228	1	0	60
CL1015.Contig2_All	141	T	Y	99	T	34	44	45	C	34	25	26	71	0.189401	1.02817	0	15
CL1015.Contig2_All	156	A	R	87	A	30	49	54	G	27	14	14	68	0.110379	1.07353	0	15
CL1015.Contig4_All	58	T	Y	99	C	37	42	43	T	36	40	41	84	0.369203	1.02381	0	15
CL1015.Contig4_All	73	A	R	99	A	29	66	71	G	28	16	16	87	0.261835	1.05747	0	15
CL1015.Contig4_All	778	A	M	99	C	32	30	32	A	29	32	70	104	0.262114	1.76923	0	705
CL1021.Contig1_All	850	G	K	99	G	38	111	117	T	38	28	30	156	0.076209	1.05128	0	20
CL1021.Contig1_All	870	T	W	99	T	35	161	163	A	36	18	18	181	0.286525	1.01105	0	20
CL1021.Contig1_All	927	C	Y	99	C	35	81	82	T	35	39	40	122	0.380044	1.01639	0	10
CL1021.Contig1_All	937	A	R	33	A	37	101	103	G	35	11	11	114	0.139998	1.01754	0	10
CL1021.Contig1_All	967	A	W	99	A	37	56	56	T	35	15	15	71	0.00258661	1	0	30
CL1021.Contig2_All	1051	G	S	99	C	32	11	11	G	35	10	10	21	0.378222	1	0	185
CL1023.Contig1_All	50	G	R	80	G	35	57	57	A	38	32	32	89	0.000267462	1	0	7
CL1023.Contig1_All	57	G	K	99	G	36	210	210	T	35	45	45	1501	0.379712	1	0	7
CL1023.Contig1_All	70	G	K	99	G	38	210	210	T	38	45	45	2074	0.271218	1	0	13
CL1023.Contig1_All	121	G	R	82	G	35	242	242	A	36	13	13	3879	0.472303	1	0	7
CL1023.Contig1_All	169	A	R	99	A	27	232	232	G	30	23	23	2963	0.106324	1.24401	0	48
CL1023.Contig1_All	220	A	G	99	G	36	255	375	A	0	0	8	3947	1	1.5812	0	6
CL1023.Contig1_All	226	G	R	99	A	35	181	191	G	34	74	222	4424	0.0358833	1.61935	0	6
CL1023.Contig1_All	250	T	Y	62	T	34	232	381	C	36	23	24	7461	0.011022	1.95483	0	24
CL1023.Contig1_All	382	T	Y	99	T	33	197	3000	C	31	23	672	3675	0.166631	2.04463	0	11
CL1023.Contig1_All	393	G	S	42	G	36	195	2908	C	36	8	625	3537	0.487753	2.05061	0	11
CL1024.Contig1_All	346	T	A	31	A	33	15	15	C	37	1	1	16	1	1	0	95
CL1024.Contig1_All	441	A	W	28	A	35	28	28	T	34	6	6	34	0.702182	1	0	30
CL1025.Contig1_All	73	T	W	47	T	31	11	11	A	38	5	5	16	0.0725733	1	0	14
CL1025.Contig1_All	123	T	W	25	T	34	19	19	A	35	5	5	24	0.339639	1	0	9
CL1025.Contig1_All	132	A	R	99	A	34	15	15	G	36	13	13	28	0.740965	1	0	9
CL1025.Contig1_All	168	C	M	67	A	37	26	26	C	36	25	25	64	0.459096	1	0	36
CL1025.Contig1_All	289	G	R	70	G	36	78	78	A	36	13	13	91	0.251697	1	0	121
CL1025.Contig1_All	529	G	R	36	G	34	19	19	A	33	6	6	25	0.660463	1	0	17
CL1025.Contig1_All	553	A	R	99	A	35	27	27	G	34	13	13	40	0.366167	1	0	24
CL1025.Contig1_All	600	T	Y	79	T	35	20	20	C	31	9	9	29	0.597538	1	0	47
CL1028.Contig2_All	23	C	T	27	T	36	33	33	C	41	2	2	35	1	1	0	12
CL1028.Contig2_All	35	A	G	62	G	36	63	63	A	40	2	2	65	1	1	0	12
CL1028.Contig2_All	102	G	R	99	A	36	92	92	G	37	58	58	150	0.0138447	1	0	44
CL1028.Contig2_All	529	C	M	99	A	35	11	11	C	37	10	10	21	0.278632	1	0	25
CL1028.Contig2_All	579	C	Y	21	C	31	17	17	T	37	5	5	22	0.222792	1	0	50
CL1029.Contig1_All	223	C	Y	99	T	30	183	200	C	29	72	114	5272	0.151542	1.33574	0	30
CL1029.Contig1_All	253	C	M	99	C	34	229	231	A	27	26	96	5708	1.41e-08	1.43903	0	9
CL1029.Contig1_All	298	C	Y	99	C	30	213	272	T	33	41	66	2970	4.44e-07	1.58148	0	8
CL1029.Contig2_All	108	G	R	99	G	32	181	181	A	31	74	138	3034	0.0635553	1.33784	0	10
CL1029.Contig2_All	170	C	Y	99	T	16	140	140	C	20	67	85	2364	0.00484538	1.19459	0	9
CL1029.Contig2_All	293	C	Y	99	T	27	153	159	C	29	101	101	6528	0.00229852	1.00245	0	6
CL102.Contig1_All	475	C	Y	99	T	36	16	16	C	28	18	18	34	0.00611876	1	0	6
CL102.Contig1_All	481	G	R	99	G	32	30	30	A	34	13	13	43	0.517427	1	0	6
CL102.Contig1_All	490	G	R	47	G	34	33	33	A	37	8	8	41	0.565502	1	0	9
CL102.Contig1_All	520	T	W	99	T	35	43	43	A	35	26	26	69	0.199884	1	0	9
CL102.Contig1_All	538	A	R	99	A	32	38	38	G	35	26	26	64	0.0127094	1	0	12
CL102.Contig1_All	550	A	W	99	A	36	39	39	T	35	17	17	56	0.519399	1	0	12
CL102.Contig1_All	577	A	W	23	A	33	31	31	T	24	8	8	39	0.00263606	1	0	6
CL1030.Contig1_All	376	T	W	56	T	35	7	23	A	38	5	6	29	0.550505	1.58621	0	18
CL1035.Contig1_All	316	T	Y	54	T	33	43	51	C	31	10	11	62	0.12294	1.29032	0	21
CL1035.Contig1_All	337	G	R	99	A	34	41	44	G	35	17	19	63	0.317791	1.15873	0	21
CL1035.Contig1_All	664	G	R	61	A	35	26	26	G	34	6	6	32	0.663664	1	0	6
CL1035.Contig1_All	670	G	R	64	A	34	24	24	G	36	6	6	30	0.173374	1	0	6
CL1035.Contig1_All	778	G	K	37	G	35	27	27	T	35	6	6	33	0.472818	1	0	51
CL1035.Contig1_All	829	T	Y	99	T	35	33	33	C	34	19	19	52	0.360277	1	0	51
CL1035.Contig1_All	994	A	R	99	G	39	16	16	A	37	14	14	30	0.236307	1	0	30
CL1035.Contig1_All	1024	T	W	55	T	36	19	19	A	37	6	6	25	0.366629	1	0	30
CL1035.Contig1_All	1063	T	Y	35	T	35	19	19	C	38	6	6	25	0.366629	1	0	39
CL1036.Contig1_All	2874	C	Y	38	C	37	6	9	T	37	6	7	16	0.349567	1.25	0	3728
CL1037.Contig1_All	161	G	R	99	G	36	40	629	A	38	13	175	815	0.509158	2.37791	0	54
CL1037.Contig1_All	215	T	W	99	T	33	92	776	A	36	37	209	987	0.0641836	2.31104	0	54
CL1037.Contig1_All	290	T	W	99	T	28	157	157	A	30	63	63	230	0.219357	1	0	57
CL1037.Contig1_All	347	C	Y	76	C	33	232	232	T	27	19	19	330	0.00310736	1	0	57
CL1037.Contig1_All	411	G	R	99	G	33	185	189	A	31	65	66	255	0.0376534	1.03529	0	21
CL1037.Contig1_All	432	T	Y	99	T	33	117	122	C	30	35	37	167	0.00216264	1.07186	0	21
CL1037.Contig1_All	477	A	M	99	C	38	59	61	A	39	14	20	82	0.0332152	1.19512	0	10
CL1037.Contig2_All	161	G	R	99	A	34	55	219	G	37	17	606	836	0.0205784	2.34569	0	51
CL1037.Contig2_All	237	G	R	99	A	37	62	119	G	37	39	791	911	0.328908	2.33699	0	22
CL1037.Contig3_All	59	G	R	99	A	36	23	23	G	36	23	70	93	0.0498723	1.56989	0	5
CL1037.Contig3_All	364	C	Y	99	C	37	210	554	T	38	45	82	765	0.0903614	2.09673	0	22
CL1037.Contig3_All	448	T	K	95	T	32	192	504	G	31	13	16	521	0.337135	2.20921	0	8
CL1037.Contig3_All	470	T	Y	41	T	32	242	588	C	32	13	13	769	0.229894	2.07932	0	5
CL1037.Contig3_All	475	A	W	57	A	33	244	591	T	34	11	11	764	0.277847	2.08377	0	5
CL1037.Contig3_All	485	A	R	37	A	31	236	573	G	33	12	15	762	0.0860576	2.08136	0	10
CL1037.Contig3_All	511	C	M	99	C	38	186	402	A	36	69	175	733	5.53e-06	2.06003	0	26
CL1039.Contig1_All	307	T	C	23	C	33	10	10	T	0	0	0	10	1	1	0	38
CL1039.Contig3_All	97	A	M	48	A	31	26	26	C	37	6	6	32	0.551632	1	0	6
CL1039.Contig3_All	103	G	R	30	G	28	26	26	A	36	6	6	32	0.524136	1	0	6
CL1039.Contig3_All	176	C	Y	28	C	36	38	38	T	39	7	7	45	0.530727	1	0	32
CL1039.Contig3_All	220	A	R	88	A	29	12	12	G	29	11	11	23	0.756017	1	0	11
CL1039.Contig3_All	241	C	S	99	G	30	21	21	C	31	9	9	30	0.447019	1	0	5
CL1039.Contig3_All	246	T	W	99	T	33	21	21	A	37	11	11	32	0.0122898	1	0	5
CL1039.Contig3_All	316	T	Y	99	T	35	36	36	C	38	19	19	56	0.0320006	1	0	26
CL1039.Contig3_All	342	G	R	80	A	33	35	35	G	34	8	8	47	0.599498	1	0	26
CL1039.Contig3_All	370	C	M	93	C	36	48	48	A	36	12	12	60	0.744544	1	0	28
CL1039.Contig3_All	418	C	Y	99	C	35	58	58	T	36	19	19	77	0.318242	1	0	7
CL1039.Contig3_All	425	A	R	43	A	36	65	65	G	35	11	11	76	0.152429	1	0	7
CL1039.Contig3_All	462	A	W	60	A	34	46	46	T	37	11	11	63	0.0750444	1	0	27
CL1039.Contig3_All	489	G	K	34	G	36	47	47	T	37	7	7	54	0.671663	1	0	27
CL1039.Contig3_All	522	A	R	99	G	38	23	23	A	39	11	11	34	0.550228	1	0	19
CL1039.Contig4_All	197	T	K	99	T	38	8	8	G	37	6	6	14	0.474858	1	0	12
CL1039.Contig4_All	251	G	R	99	G	37	26	26	A	38	16	16	42	0.538029	1	0	17
CL1039.Contig4_All	323	T	Y	39	T	34	22	22	C	36	6	6	28	0.467431	1	0	22
CL1039.Contig4_All	351	A	R	42	A	36	23	30	G	36	7	7	37	0.702667	1.18919	0	16
CL1039.Contig4_All	394	G	K	71	G	37	17	24	T	36	7	7	31	0.450682	1.22581	0	23
CL1039.Contig4_All	462	T	Y	66	T	36	14	15	C	38	6	6	21	0.568511	1.04762	0	38
CL1039.Contig4_All	500	C	Y	90	C	35	8	8	T	30	9	10	18	0.160633	1.05556	0	38
CL1040.Contig1_All	59	C	Y	54	T	38	22	22	C	39	5	5	27	0.74398	1	0	25
CL1040.Contig3_All	131	G	K	96	G	36	16	23	T	35	8	13	36	0.542982	1.33333	0	50
CL1040.Contig3_All	253	T	Y	99	T	38	68	75	C	37	17	27	102	0.247883	1.17647	0	13
CL1040.Contig3_All	266	A	W	40	A	37	80	94	T	37	9	9	104	0.494571	1.14423	0	13
CL1040.Contig3_All	305	C	Y	37	C	35	46	47	T	37	11	11	61	0.056656	1.01639	0	5
CL1040.Contig3_All	310	G	R	48	G	35	47	48	A	38	12	12	60	0.0209337	1.01667	0	5
CL1040.Contig3_All	321	T	K	99	T	34	40	41	G	31	16	16	57	0.0468182	1.01754	0	9
CL1040.Contig3_All	353	T	Y	89	T	34	10	10	C	37	7	7	17	0.369807	1	0	16
CL1040.Contig3_All	516	C	Y	99	C	36	47	49	T	34	23	23	72	0.149674	1.02778	0	38
CL1040.Contig3_All	554	C	M	99	C	35	30	31	A	33	21	26	57	0.62206	1.10526	0	23
CL1040.Contig3_All	593	C	Y	99	C	36	18	20	T	35	14	17	37	0.319741	1.13514	0	16
CL1040.Contig3_All	656	T	W	99	T	37	11	11	A	40	8	8	19	0.00179937	1	0	5
CL1040.Contig3_All	661	C	Y	75	C	37	12	12	T	39	7	7	19	0.647952	1	0	5
CL1043.Contig1_All	1075	C	Y	46	C	34	20	35	T	36	6	18	53	0.39487	1.50943	0	144
CL1043.Contig1_All	1219	A	R	99	A	32	52	52	G	31	40	40	92	0.0260996	1	0	144
CL1044.Contig1_All	327	G	R	27	G	35	25	27	A	33	6	6	33	0.52928	1.06061	0	5
CL1044.Contig1_All	422	G	R	59	G	37	10	10	A	36	6	6	16	0.356394	1	0	49
CL1044.Contig1_All	527	G	R	21	G	35	23	23	A	35	5	5	28	0.70406	1	0	56
CL1044.Contig1_All	647	A	M	41	A	31	25	26	C	37	5	5	31	0.620304	1.03226	0	61
CL1047.Contig1_All	324	A	W	23	A	36	160	160	T	33	9	9	169	0.194572	1	0	13
CL1047.Contig1_All	455	T	K	99	T	35	228	228	G	33	26	26	394	0.478092	1	0	131
CL1047.Contig1_All	706	T	Y	99	T	34	205	205	C	35	23	23	228	0.293427	1	0	24
CL1047.Contig1_All	730	C	Y	99	C	36	212	212	T	37	19	19	231	0.374891	1	0	24
CL1047.Contig1_All	766	A	R	99	A	32	214	214	G	35	20	20	234	0.0687372	1	0	36
CL1047.Contig1_All	848	G	S	99	G	36	168	168	C	35	19	19	188	0.284287	1	0	82
CL1047.Contig1_All	952	C	Y	33	C	37	66	66	T	36	10	10	76	0.256854	1	0	69
CL1047.Contig1_All	1021	T	Y	98	T	37	20	20	C	37	9	9	29	0.453987	1	0	69
CL1047.Contig1_All	1107	C	S	22	C	37	69	69	G	37	6	6	76	0.373639	1	0	86
CL1047.Contig1_All	1374	C	Y	99	C	35	202	202	T	36	19	19	222	0.459645	1	0	19
CL1047.Contig1_All	1393	T	K	99	T	35	174	174	G	34	19	19	194	0.477579	1	0	19
CL1047.Contig1_All	1454	T	K	62	T	33	181	181	G	35	10	10	191	0.192236	1	0	61
CL1047.Contig1_All	1629	T	Y	91	T	37	120	120	C	38	15	15	135	0.23541	1	0	38
CL1047.Contig1_All	1667	A	R	99	A	35	156	156	G	33	22	22	178	0.124799	1	0	38
CL1047.Contig1_All	1734	C	Y	99	C	36	177	177	T	38	14	14	191	0.234782	1	0	9
CL1047.Contig1_All	1743	A	R	99	A	36	148	148	G	35	80	80	230	0.159338	1	0	9
CL1047.Contig1_All	1884	C	Y	99	C	36	235	235	T	36	20	20	288	0.244589	1	0	14
CL1047.Contig1_All	1898	G	K	99	G	37	233	233	T	39	22	22	298	0.0040363	1	0	14
CL1047.Contig1_All	1990	G	K	99	G	35	213	213	T	37	41	41	552	0.0264339	1	0	8
CL1047.Contig1_All	1998	G	K	99	G	35	161	161	T	35	94	94	536	0.47404	1	0	8
CL1047.Contig1_All	2014	T	Y	99	T	32	211	211	C	33	44	44	502	0.4879	1	0	16
CL1047.Contig2_All	25	G	K	99	T	36	222	222	G	37	33	33	348	0.102301	1.00287	0	22
CL1047.Contig2_All	187	A	T	99	T	37	254	254	C	17	1	1	321	1	1.0405	0	19
CL1047.Contig2_All	206	C	T	80	T	36	225	225	C	33	4	17	242	1	1.05372	0	19
CL1047.Contig2_All	274	C	Y	99	T	33	9	10	C	36	7	34	44	0.0453671	1.63636	0	7
CL1048.Contig2_All	146	G	S	99	C	36	48	48	G	36	28	28	76	0.248759	1	0	402
CL104.Contig1_All	133	G	S	99	G	27	16	203	C	31	9	14	225	0.164323	2.75111	0	9
CL104.Contig1_All	142	T	Y	32	T	33	10	180	C	31	5	10	190	0.42957	2.54737	0	9
CL104.Contig1_All	192	T	W	55	T	33	9	255	A	33	5	8	263	0.724525	1.94677	0	32
CL104.Contig1_All	715	A	M	53	A	38	18	28	C	39	5	5	33	0.400309	1.36364	0	377
CL104.Contig3_All	342	C	Y	32	C	36	82	320	T	38	11	16	336	0.015648	1.9256	0	5
CL104.Contig3_All	347	A	R	99	A	36	71	292	G	36	20	42	335	0.176273	1.92239	0	5
CL104.Contig3_All	353	T	Y	99	T	34	80	316	C	36	13	29	352	0.0830408	1.91477	0	6
CL104.Contig3_All	359	A	R	80	A	37	89	356	G	37	11	15	372	0.486818	1.90591	0	6
CL104.Contig3_All	373	G	K	99	G	36	88	397	T	37	15	19	416	0.472049	1.91106	0	13
CL104.Contig3_All	386	G	R	74	G	36	87	403	A	36	11	21	426	0.228807	1.91315	0	13
CL104.Contig3_All	407	G	R	28	G	34	75	377	A	35	10	14	394	0.0111657	1.86548	0	6
CL104.Contig3_All	473	C	Y	20	C	36	78	301	T	38	11	19	322	0.133614	1.91304	0	37
CL104.Contig3_All	510	G	R	36	G	33	123	336	A	35	11	19	356	0.388324	1.8736	0	20
CL104.Contig3_All	530	C	Y	99	C	34	171	339	T	37	23	28	371	0.0422964	1.7062	0	9
CL104.Contig3_All	539	G	R	99	G	34	190	349	A	38	16	16	371	0.00188137	1.66307	0	5
CL104.Contig3_All	558	G	K	26	G	34	199	339	T	37	8	8	349	0.219597	1.62464	0	14
CL104.Contig3_All	588	G	K	37	G	35	235	285	T	32	10	12	302	0.138603	1.33444	0	6
CL104.Contig3_All	615	C	Y	99	C	32	230	265	T	35	17	18	290	0.283184	1.26207	0	6
CL104.Contig3_All	735	T	W	55	T	36	184	184	A	38	9	9	193	0.452567	1	0	9
CL104.Contig3_All	814	G	R	23	G	36	111	111	A	37	8	8	119	0.445138	1	0	44
CL1051.Contig2_All	790	T	Y	99	T	38	16	39	C	36	11	33	72	0.579383	1.625	0	1225
CL1053.Contig1_All	94	T	Y	99	C	33	160	160	T	33	95	95	786	0.0987032	1	0	20
CL1053.Contig1_All	148	T	Y	26	T	31	228	228	C	32	27	27	871	0.272358	1	0	6
CL1053.Contig1_All	154	C	Y	99	C	31	226	226	T	33	28	28	649	0.17131	1	0	6
CL1053.Contig1_All	175	C	M	99	C	34	238	238	A	38	17	17	937	0.012779	1	0	6
CL1053.Contig1_All	193	C	Y	99	C	36	154	154	T	36	101	101	966	0.315304	1.03106	0	18
CL1053.Contig1_All	216	C	M	99	C	37	225	225	A	32	29	29	718	7.14e-06	1.06267	0	19
CL1053.Contig1_All	235	T	Y	99	T	37	238	238	C	36	16	16	681	0.194062	1.06608	0	13
CL1053.Contig1_All	268	T	C	99	C	34	186	221	T	0	0	5	226	1	1.17699	0	20
CL1053.Contig1_All	328	C	Y	99	T	36	130	130	C	36	125	125	588	0.383472	1	0	60
CL1053.Contig2_All	155	C	M	99	C	33	236	236	A	32	19	19	264	0.27595	1	0	5
CL1053.Contig2_All	207	G	R	99	G	34	179	179	A	32	76	76	289	0.0615832	1	0	6
CL1053.Contig2_All	213	A	R	99	A	32	225	225	G	30	26	26	252	0.0998416	1	0	6
CL1053.Contig2_All	285	C	M	81	C	33	242	246	A	36	13	13	284	0.0276502	1.01408	0	72
CL1053.Contig2_All	381	A	C	99	C	31	253	253	T	34	2	2	384	1	1	0	15
CL1053.Contig2_All	402	T	W	99	T	31	207	207	A	35	46	46	272	0.000795918	1	0	6
CL1053.Contig2_All	471	C	Y	99	T	35	152	152	C	35	102	102	751	0.0218686	1.03995	0	15
CL1053.Contig2_All	510	T	Y	99	T	34	228	228	C	33	26	26	983	0.00547617	1.04578	0	6
CL1053.Contig2_All	516	A	R	60	A	37	239	239	G	34	16	16	997	0.0012577	1.04614	0	6
CL1053.Contig2_All	650	A	R	99	A	35	95	186	G	36	51	94	282	0.340729	1.48227	0	18
CL1053.Contig2_All	681	C	Y	99	C	34	232	263	T	34	23	40	370	0.25148	1.12973	0	9
CL1053.Contig2_All	729	T	W	99	T	38	156	156	A	37	27	27	183	0.241833	1	0	24
CL1053.Contig3_All	284	A	W	99	A	31	121	121	T	32	15	15	136	0.228644	1	0	20
CL1053.Contig3_All	304	G	R	99	A	34	84	84	G	33	54	54	138	0.400122	1	0	9
CL1053.Contig3_All	313	C	M	57	C	33	128	128	A	33	8	8	136	0.430255	1	0	9
CL1053.Contig3_All	442	T	Y	99	T	27	130	130	C	30	87	87	224	0.00311338	1	0	33
CL1053.Contig3_All	475	A	M	99	C	35	80	80	A	36	57	57	137	0.269037	1	0	9
CL1053.Contig5_All	94	T	C	99	C	34	105	105	T	0	0	54	159	1	1.61006	0	21
CL1053.Contig5_All	115	T	C	60	C	32	67	101	T	0	0	26	127	1	1.85827	0	21
CL1053.Contig6_All	143	T	W	29	T	36	187	234	A	36	9	11	245	0.4928	1.2	0	11
CL1053.Contig6_All	154	A	W	99	A	32	132	180	T	36	61	62	243	1.97e-07	1.20165	0	11
CL1053.Contig6_All	194	C	Y	99	C	33	89	137	T	35	50	51	188	0.0601354	1.26064	0	12
CL1053.Contig6_All	227	G	R	99	G	36	92	92	A	34	20	20	112	0.0241214	1	0	33
CL1053.Contig6_All	260	T	C	99	C	30	72	72	A	30	1	1	73	1	1	0	9
CL1053.Contig7_All	90	C	T	96	T	36	42	43	C	0	0	5	48	1	1.125	0	15
CL1053.Contig7_All	105	G	A	99	A	35	61	62	C	22	1	1	67	1	1.0597	0	15
CL1053.Contig7_All	143	A	R	99	A	33	110	110	G	33	29	29	139	0.364183	1	0	38
CL1053.Contig7_All	213	C	Y	93	C	33	163	163	T	32	17	17	180	0.347783	1	0	9
CL1053.Contig7_All	312	C	T	82	T	31	45	45	G	38	2	2	51	1	1.07843	0	9
CL1055.Contig1_All	364	G	R	28	G	39	10	10	A	35	5	5	15	0.256743	1	0	530
CL1058.Contig2_All	433	T	W	79	T	35	40	40	A	35	9	9	49	0.692597	1	0	329
CL1058.Contig2_All	762	G	K	99	G	36	34	34	T	33	29	29	63	0.536649	1	0	27
CL1058.Contig2_All	789	A	R	77	A	35	49	49	G	36	10	10	62	0.700905	1	0	27
CL1058.Contig2_All	864	C	Y	57	T	38	15	15	C	36	6	13	28	0.0561146	1.42857	0	6
CL1058.Contig2_All	870	A	W	85	T	36	15	15	A	36	6	20	35	0.235091	1.54286	0	6
CL1059.Contig1_All	234	T	Y	51	T	36	12	12	C	34	6	6	18	0.638305	1	0	9
CL1059.Contig1_All	243	G	K	99	G	34	12	12	T	34	8	8	20	0.515035	1	0	9
CL1061.Contig2_All	145	A	R	99	A	37	92	92	G	38	13	13	105	0.26996	1	0	11
CL1061.Contig2_All	156	A	R	99	A	37	98	98	G	36	57	57	156	0.158186	1	0	11
CL1061.Contig2_All	192	A	W	99	A	37	124	124	T	37	67	67	191	0.118847	1	0	25
CL1061.Contig2_All	217	C	Y	72	C	37	146	156	T	39	12	13	169	0.0639175	1.06509	0	13
CL1061.Contig2_All	230	G	S	99	G	36	116	127	C	37	19	21	148	0.474775	1.08784	0	13
CL1061.Contig2_All	243	T	K	42	T	36	111	123	G	36	7	10	133	0.160814	1.11278	0	8
CL1061.Contig2_All	251	A	R	42	A	35	94	106	G	34	9	12	118	0.0994591	1.12712	0	8
CL1061.Contig2_All	269	T	K	99	T	35	165	178	G	37	12	14	192	0.11355	1.07812	0	18
CL1061.Contig2_All	310	T	W	99	A	35	114	117	T	38	48	49	166	0.000325625	1.0241	0	41
CL1061.Contig2_All	383	G	R	99	A	33	45	45	G	32	16	16	61	0.74191	1	0	14
CL1063.Contig1_All	102	G	K	73	G	34	20	24	T	34	8	9	33	0.696038	1.15152	0	198
CL1063.Contig1_All	300	C	Y	99	C	36	38	38	T	34	26	26	64	0.0816139	1	0	162
CL1063.Contig1_All	462	A	W	37	A	34	20	35	T	36	5	5	40	0.611669	1.375	0	162
CL1065.Contig2_All	46	A	W	76	A	37	26	26	T	37	11	11	37	0.714298	1	0	16
CL1065.Contig2_All	206	C	Y	99	C	37	113	113	T	37	23	23	136	0.161844	1	0	75
CL1065.Contig2_All	281	G	R	99	G	35	185	185	A	35	70	70	427	0.271008	1	0	18
CL1065.Contig2_All	299	A	R	99	A	31	231	231	G	34	24	24	444	0.0117964	1	0	15
CL1065.Contig2_All	566	T	Y	99	T	36	167	167	C	37	52	52	219	0.0640953	1	0	108
CL1065.Contig2_All	837	T	Y	86	T	33	114	114	C	33	15	15	129	0.20949	1	0	156
CL1066.Contig1_All	5075	T	Y	68	T	35	9	87	C	36	6	37	124	0.651748	1.87903	0	5825
CL1067.Contig1_All	172	A	R	50	A	39	5	7	G	27	5	7	14	0.52381	1.28571	0	140
CL1067.Contig2_All	160	C	Y	21	T	38	3	5	C	38	3	5	10	0.675	1.4	0	5
CL1070.Contig2_All	155	A	R	86	A	33	11	11	G	29	8	8	19	0.175531	1	0	88
CL1070.Contig2_All	243	C	Y	86	C	34	21	21	T	34	10	10	31	0.331271	1	0	88
CL1070.Contig2_All	396	C	Y	30	C	33	22	22	T	39	6	6	28	0.502008	1	0	138
CL1070.Contig2_All	534	G	S	51	G	33	13	13	C	37	5	5	18	0.583975	1	0	138
CL1070.Contig2_All	779	G	R	99	G	38	19	19	A	38	13	13	32	0.324908	1	0	5
CL1070.Contig2_All	784	C	Y	99	C	36	23	23	T	35	18	18	41	0.474113	1	0	5
CL1070.Contig2_All	790	G	R	99	G	37	25	25	A	35	18	18	43	0.667458	1	0	6
CL1070.Contig2_All	896	T	W	99	T	37	18	20	A	39	8	9	29	0.65123	1.10345	0	106
CL1074.Contig1_All	23	A	M	99	C	33	51	51	A	31	54	54	105	0.0135963	1	0	107
CL1074.Contig1_All	464	C	Y	54	C	36	54	101	T	34	11	19	120	0.41004	1.91667	0	102
CL1074.Contig1_All	566	G	R	99	G	37	64	68	A	34	29	30	98	0.241714	1.08163	0	45
CL1074.Contig1_All	890	T	Y	99	C	38	14	110	T	37	11	171	281	0.467882	2.42705	0	153
CL1074.Contig1_All	1043	C	Y	99	T	34	57	76	C	34	41	81	157	0.294551	1.3758	0	153
CL1074.Contig1_All	1322	T	W	35	T	37	29	29	A	38	6	6	35	0.4915	1	0	279
CL1076.Contig3_All	461	G	R	49	A	35	7	22	G	38	3	17	39	0.666667	1.79487	0	1656
CL1077.Contig1_All	101	G	K	99	G	37	96	96	T	38	44	44	140	0.312326	1	0	63
CL1077.Contig1_All	164	T	W	99	T	36	222	222	A	37	33	33	326	0.446676	1	0	39
CL1077.Contig1_All	203	C	Y	99	C	33	193	193	T	32	62	62	351	0.0832587	1	0	30
CL1077.Contig1_All	233	G	R	99	G	33	138	138	A	31	108	108	247	0.000768315	1	0	30
CL1077.Contig1_All	332	T	Y	99	T	36	27	27	C	36	26	26	53	0.372049	1	0	99
CL1077.Contig1_All	577	C	Y	99	C	37	119	119	T	37	88	88	207	0.260834	1	0	5
CL1077.Contig1_All	863	G	R	99	G	36	94	94	A	37	18	18	112	0.29641	1	0	98
CL1077.Contig1_All	961	T	Y	99	T	33	159	159	C	35	33	33	192	0.0445159	1	0	15
CL1077.Contig1_All	976	G	K	32	G	33	208	208	T	36	7	7	215	0.465543	1	0	10
CL1077.Contig1_All	1315	T	Y	99	T	36	31	37	C	35	32	41	78	0.374168	1.19231	0	57
CL1077.Contig1_All	1372	C	S	31	C	37	96	96	G	38	7	7	103	0.366668	1	0	57
CL1077.Contig1_All	1568	A	R	99	G	34	13	13	A	35	8	10	24	0.457767	1.08333	0	20
CL1077.Contig1_All	1588	C	S	99	C	33	10	24	G	39	6	6	30	0.183816	1.46667	0	20
CL1077.Contig2_All	449	C	M	63	C	31	49	49	A	30	10	10	59	0.166221	1	0	98
CL1077.Contig2_All	1820	G	R	53	G	38	7	7	A	35	5	5	12	0.659722	1	0	109
CL1077.Contig2_All	1929	G	R	99	G	37	18	27	A	34	11	17	44	0.523049	1.34091	0	109
CL1079.Contig1_All	213	T	K	99	T	36	87	87	G	36	80	80	167	0.488499	1	0	79
CL1079.Contig1_All	292	T	W	99	T	37	39	39	A	36	16	16	55	0.319927	1	0	79
CL1079.Contig1_All	398	C	M	81	C	35	50	50	A	35	10	10	60	0.262424	1	0	106
CL1079.Contig1_All	758	T	W	99	T	36	30	30	A	37	27	27	57	0.18045	1	0	135
CL1079.Contig1_All	893	C	M	99	C	34	73	73	A	36	49	49	122	0.000327637	1	0	135
CL1079.Contig1_All	1126	G	R	99	A	28	63	63	G	31	44	44	107	0.0130273	1	0	51
CL1079.Contig2_All	135	A	R	99	A	37	138	138	G	36	117	117	604	0.261149	1	0	74
CL1079.Contig2_All	209	C	M	60	C	29	229	229	A	26	26	26	593	0.0317212	1	0	55
CL1079.Contig2_All	343	A	M	72	A	35	60	60	C	35	10	10	71	0.394143	1	0	76
CL1079.Contig2_All	450	T	Y	99	T	35	107	107	C	37	32	32	139	0.0118639	1	0	57
CL1079.Contig2_All	507	C	Y	99	C	35	90	90	T	36	33	33	124	0.0263149	1	0	15
CL1079.Contig2_All	522	T	Y	99	T	35	125	125	C	35	51	51	176	0.30776	1	0	13
CL1079.Contig2_All	535	G	K	99	G	36	159	159	T	36	57	57	216	0.0613125	1	0	13
CL1079.Contig2_All	798	G	K	99	G	35	156	156	T	38	99	99	545	0.0820941	1	0	6
CL1079.Contig2_All	804	T	Y	99	T	34	155	155	C	38	100	100	559	1.01e-08	1	0	6
CL1079.Contig2_All	824	T	Y	99	T	35	149	149	C	36	99	99	708	0.00936995	1	0	20
CL1079.Contig2_All	854	T	K	99	T	36	195	195	G	34	60	60	448	0.00274979	1	0	17
CL1079.Contig2_All	871	T	W	99	T	32	200	200	A	30	54	54	483	0.0919836	1	0	6
CL1079.Contig2_All	877	G	K	99	G	33	200	200	T	30	54	54	493	3.2e-05	1	0	6
CL1079.Contig2_All	910	C	M	99	C	35	190	190	A	36	65	65	521	0.0168129	1	0	20
CL1079.Contig2_All	930	A	R	99	A	37	190	190	G	37	65	65	507	0.17013	1	0	20
CL1079.Contig2_All	1296	T	Y	99	T	34	213	213	C	35	41	41	367	0.316255	1	0	157
CL1079.Contig2_All	1453	G	R	99	G	33	223	223	A	35	31	31	940	0.354538	1	0	116
CL1079.Contig2_All	1569	C	Y	50	C	32	225	225	T	23	29	29	584	2.51e-07	1	0	116
CL1079.Contig2_All	1911	T	W	99	A	34	124	124	T	35	21	21	145	0.137874	1	0	15
CL1079.Contig2_All	1998	G	R	99	A	28	189	189	G	27	66	66	837	0.0453851	1	0	58
CL1079.Contig2_All	2056	C	M	99	A	35	201	201	C	35	54	54	829	0.0222385	1	0	44
CL107.Contig2_All	916	C	Y	54	C	28	19	21	T	33	7	7	28	0.63339	1.07143	0	82
CL1080.Contig1_All	263	T	C	37	C	32	14	17	T	0	0	14	32	1	1.5625	0	43
CL1080.Contig1_All	306	T	C	26	C	34	10	13	T	0	0	21	34	1	1.70588	0	43
CL1081.Contig2_All	917	T	Y	23	T	35	16	56	C	33	6	10	66	0.582285	3	0	3575
CL1082.Contig1_All	1596	G	R	99	A	32	11	11	G	34	9	9	20	0.411878	1	0	126
CL1082.Contig1_All	1722	T	Y	53	T	32	16	16	C	37	6	6	22	0.550755	1	0	48
CL1082.Contig1_All	1770	A	R	75	A	37	18	18	G	32	7	7	25	0.506137	1	0	48
CL1084.Contig2_All	281	T	Y	67	T	37	14	16	C	38	6	6	22	0.329489	1.09091	0	156
CL1085.Contig1_All	495	C	Y	87	C	28	10	10	T	34	8	8	18	0.257393	1	0	9
CL1085.Contig1_All	504	C	S	71	C	36	10	10	G	38	5	5	15	0.185481	1	0	9
CL1086.Contig1_All	879	G	R	99	G	37	14	14	A	31	11	11	25	0.505265	1	0	50
CL1086.Contig1_All	929	T	K	60	T	37	75	75	G	37	12	12	87	0.429172	1	0	25
CL1086.Contig1_All	954	G	R	99	G	35	38	38	A	36	29	29	67	0.0455736	1	0	25
CL1089.Contig1_All	1644	G	R	99	G	35	155	264	A	36	60	80	344	0.265758	2.44767	0	2250
CL1089.Contig3_All	1644	G	R	31	G	35	55	330	A	35	8	57	387	0.700035	2.7907	0	2987
CL108.Contig1_All	203	A	R	38	A	36	12	12	G	32	5	5	17	0.539997	1	0	19
CL108.Contig1_All	222	A	R	62	A	36	12	12	G	34	6	6	18	0.537627	1	0	11
CL108.Contig1_All	267	G	K	61	G	36	21	21	T	36	7	7	28	0.479342	1	0	21
CL108.Contig1_All	305	T	W	99	T	38	9	9	A	32	8	8	17	0.500391	1	0	12
CL108.Contig1_All	364	A	M	83	A	34	13	13	C	37	6	6	19	0.758477	1	0	18
CL108.Contig2_All	93	G	R	55	G	33	14	14	A	29	7	7	21	0.371663	1	0	13
CL108.Contig2_All	106	C	Y	54	C	35	13	13	T	39	6	6	19	0.415708	1	0	8
CL108.Contig2_All	114	A	R	58	A	37	12	12	G	38	7	7	19	0.38662	1	0	5
CL108.Contig2_All	119	T	W	72	T	38	13	13	A	33	6	6	19	0.570452	1	0	5
CL108.Contig2_All	348	A	R	99	A	36	14	14	G	36	14	14	28	0.490984	1	0	10
CL108.Contig2_All	358	A	R	36	A	33	21	21	G	32	7	7	28	0.339069	1	0	10
CL108.Contig2_All	393	A	R	97	A	37	7	7	G	36	7	7	14	0.5794	1	0	33
CL108.Contig2_All	482	A	M	79	A	35	10	10	C	33	7	7	17	0.684903	1	0	37
CL108.Contig2_All	613	G	K	99	T	38	8	10	G	38	5	14	24	0.708236	1.45833	0	20
CL108.Contig2_All	657	A	M	74	C	35	6	7	A	38	4	14	21	0.238095	1.52381	0	24
CL108.Contig2_All	890	G	R	61	G	36	10	10	A	39	6	6	16	0.0902847	1	0	22
CL108.Contig2_All	912	T	K	54	T	36	10	13	G	39	5	5	18	0.383949	1.16667	0	22
CL108.Contig2_All	952	C	Y	39	T	39	5	11	C	31	3	5	16	0.196429	1.5	0	32
CL1090.Contig1_All	418	T	Y	99	T	33	48	140	C	37	25	59	199	0.000302614	1.63317	0	114
CL1090.Contig1_All	532	G	R	99	G	35	88	107	A	35	74	82	189	0.310561	1.14286	0	6
CL1091.Contig1_All	771	A	M	49	A	35	23	23	C	38	6	6	29	0.192063	1	0	36
CL1091.Contig2_All	872	C	Y	46	C	32	25	25	T	38	7	7	32	0.0114975	1	0	14
CL1091.Contig2_All	886	T	W	99	T	34	19	19	A	35	12	12	31	0.746019	1	0	14
CL1092.Contig5_All	468	G	K	99	G	32	16	16	T	35	13	13	29	0.711499	1	0	38
CL1092.Contig5_All	506	T	Y	89	T	32	14	14	C	38	8	8	22	0.0175845	1	0	18
CL1092.Contig5_All	524	C	Y	99	C	37	14	14	T	37	12	12	26	0.734897	1	0	18
CL1092.Contig5_All	552	C	Y	39	C	37	26	26	T	36	7	7	33	0.605952	1	0	14
CL1092.Contig5_All	566	A	R	99	A	38	15	15	G	34	14	14	29	0.640323	1	0	14
CL1092.Contig5_All	671	T	W	99	T	38	22	22	A	37	20	20	42	0.445508	1	0	12
CL1092.Contig5_All	693	A	R	41	A	37	33	33	G	37	7	7	40	0.172152	1	0	8
CL1092.Contig5_All	800	G	R	40	G	37	9	9	A	38	8	8	17	0.668244	1	0	22
CL1092.Contig5_All	965	A	R	69	A	36	35	35	G	31	10	10	45	0.0525042	1	0	12
CL1092.Contig5_All	977	T	W	64	T	34	38	38	A	35	8	8	46	0.675261	1	0	12
CL1092.Contig5_All	1013	T	Y	99	T	36	48	48	C	36	14	14	62	0.595221	1	0	22
CL1092.Contig5_All	1035	G	R	32	G	36	50	50	A	32	10	10	60	0.151335	1	0	22
CL1092.Contig5_All	1133	C	M	99	C	32	11	11	A	27	8	8	19	0.537939	1	0	9
CL1092.Contig5_All	1142	C	M	57	C	29	16	16	A	32	6	6	22	0.728606	1	0	9
CL1092.Contig5_All	1152	A	R	99	A	35	13	13	G	34	10	10	23	0.506379	1	0	10
CL1092.Contig5_All	1298	G	R	99	A	35	15	15	G	31	16	16	31	0.223148	1	0	6
CL1092.Contig5_All	1304	C	Y	99	C	31	20	20	T	35	11	11	31	0.632053	1	0	6
CL1092.Contig5_All	1390	G	K	99	G	38	26	26	T	35	12	12	38	0.00609717	1	0	5
CL1092.Contig5_All	1481	T	W	88	T	36	25	25	A	39	8	8	33	0.522284	1	0	9
CL1092.Contig5_All	1686	T	Y	99	C	35	16	16	T	32	11	11	28	0.0811261	1	0	16
CL1092.Contig5_All	1712	C	Y	37	C	35	29	29	T	37	8	8	37	0.141252	1	0	26
CL1092.Contig5_All	1778	A	M	56	A	34	25	25	C	37	6	6	31	0.224163	1	0	21
CL1092.Contig5_All	1799	C	Y	39	C	34	30	30	T	37	8	8	38	0.601873	1	0	15
CL1092.Contig5_All	1814	C	Y	99	T	33	21	21	C	33	17	17	38	0.15403	1	0	15
CL1092.Contig5_All	1890	T	W	25	T	35	69	69	A	38	7	7	76	0.253147	1	0	39
CL1092.Contig5_All	1958	T	W	78	T	32	58	58	A	33	10	10	68	0.424467	1	0	16
CL1092.Contig5_All	1974	T	Y	21	T	29	49	50	C	32	7	7	62	0.255846	1.01613	0	16
CL1092.Contig5_All	1991	T	Y	52	T	29	59	60	C	22	16	16	78	0.0239224	1.01282	0	6
CL1092.Contig5_All	1997	A	R	99	A	36	41	42	G	29	33	33	75	0.000240897	1.01333	0	6
CL1092.Contig5_All	2035	A	W	60	A	37	193	196	T	38	11	11	207	0.218537	1.01449	0	13
CL1092.Contig5_All	2048	C	Y	99	C	37	170	175	T	35	40	42	217	0.00376797	1.03226	0	12
CL1092.Contig5_All	2060	T	Y	99	T	36	178	185	C	33	32	32	217	0.00985142	1.03226	0	6
CL1092.Contig5_All	2074	A	M	99	A	32	147	153	C	33	57	58	212	0.106825	1.03302	0	8
CL1092.Contig5_All	2323	T	K	99	T	37	66	66	G	37	24	24	92	0.385154	1	0	24
CL1092.Contig5_All	2392	G	R	37	G	37	239	239	A	38	13	13	330	0.0466619	1	0	7
CL1092.Contig5_All	2533	G	R	99	G	36	187	187	A	37	41	41	236	0.270351	1	0	39
CL1092.Contig5_All	2572	C	Y	99	C	37	15	15	T	34	12	12	27	0.554339	1	0	39
CL1094.Contig3_All	324	A	R	23	A	38	3	24	G	36	3	13	37	0.35	2.67568	0	11
CL1095.Contig1_All	116	C	Y	92	C	33	53	53	T	36	14	14	67	0.068349	1	0	86
CL1095.Contig1_All	202	A	M	99	C	36	42	42	A	28	12	12	54	0.00577142	1	0	86
CL1095.Contig1_All	290	C	Y	99	T	33	41	41	C	32	17	17	58	0.553661	1	0	33
CL1095.Contig1_All	323	C	Y	99	T	35	49	49	C	28	19	19	68	0.018879	1	0	18
CL1095.Contig1_All	341	T	Y	99	C	34	48	48	T	31	19	19	67	0.239029	1	0	18
CL1095.Contig1_All	478	A	R	99	G	34	10	10	A	35	8	8	18	0.414279	1	0	7
CL1095.Contig1_All	555	C	Y	93	C	37	9	9	T	38	8	8	17	0.72209	1	0	42
CL1095.Contig1_All	597	G	R	99	G	38	15	15	A	34	11	11	26	0.524316	1	0	11
CL1095.Contig1_All	608	C	M	99	A	37	15	15	C	36	11	11	26	0.570297	1	0	11
CL1095.Contig1_All	624	A	W	99	T	36	15	15	A	37	10	10	25	0.247614	1	0	11
CL1095.Contig1_All	635	G	S	99	G	34	17	17	C	35	13	13	30	0.733582	1	0	11
CL1095.Contig2_All	41	G	A	51	A	32	21	21	G	0	0	0	21	1	1	0	84
CL1095.Contig2_All	125	T	W	99	A	38	23	23	T	37	14	14	37	0.242991	1	0	50
CL1097.Contig1_All	272	T	K	49	T	34	24	24	G	37	6	6	30	0.51828	1	0	25
CL1097.Contig1_All	447	T	Y	99	C	34	9	12	T	31	8	8	20	0.558968	1.15	0	10
CL1097.Contig1_All	457	C	S	99	C	39	8	8	G	34	9	12	20	0.000781571	1.15	0	10
CL10.Contig3_All	179	A	W	75	A	34	14	14	T	38	6	6	20	0.515544	1	0	41
CL10.Contig3_All	220	C	Y	99	C	36	17	17	T	33	10	10	27	0.571498	1	0	41
CL10.Contig3_All	325	G	R	77	G	36	18	18	A	36	8	8	27	0.247718	1	0	48
CL10.Contig5_All	198	T	K	99	T	31	10	10	G	32	9	9	19	0.695046	1	0	6
CL10.Contig5_All	286	G	R	30	G	36	38	67	A	36	7	7	75	0.274713	1.4	0	27
CL10.Contig5_All	334	T	Y	99	T	33	55	87	C	32	15	20	107	0.392831	1.34579	0	48
CL10.Contig5_All	453	G	K	99	G	33	62	62	T	34	20	20	84	0.300244	1	0	12
CL10.Contig5_All	487	A	R	75	A	31	40	41	G	34	10	10	51	0.551586	1.01961	0	13
CL10.Contig5_All	500	A	R	47	A	28	48	49	G	33	9	9	58	0.505084	1.01724	0	13
CL10.Contig5_All	543	C	Y	99	C	37	36	36	T	33	20	21	57	0.501262	1.01754	0	22
CL10.Contig5_All	619	A	R	85	A	34	48	48	G	34	11	11	59	0.732801	1	0	18
CL10.Contig5_All	637	T	Y	99	T	32	38	38	C	36	14	14	52	0.00750182	1	0	18
CL10.Contig5_All	673	G	R	99	A	32	23	23	G	32	20	20	43	0.573196	1	0	12
CL10.Contig5_All	703	G	R	32	G	36	37	37	A	32	9	9	46	0.0275261	1	0	7
CL10.Contig5_All	721	T	K	99	T	36	24	24	G	32	21	21	45	0.526058	1	0	18
CL10.Contig5_All	784	T	W	99	T	36	9	9	A	35	9	9	18	0.622357	1	0	42
CL10.Contig5_All	826	A	R	99	G	35	12	12	A	29	9	9	21	0.615978	1	0	27
CL10.Contig5_All	877	C	Y	99	C	37	28	28	T	37	20	23	51	0.546507	1.05882	0	24
CL10.Contig5_All	937	C	Y	31	C	30	28	31	T	33	9	9	40	0.410607	1.075	0	54
CL10.Contig5_All	991	T	K	99	T	35	36	37	G	36	12	14	51	0.62561	1.05882	0	54
CL10.Contig5_All	1154	C	Y	28	C	35	19	19	T	34	6	6	26	0.583329	1	0	35
CL10.Contig5_All	1189	A	R	82	A	35	13	13	G	33	7	7	20	0.539358	1	0	35
CL1100.Contig1_All	187	C	Y	96	T	34	10	10	C	32	8	8	18	0.448375	1	0	53
CL1100.Contig2_All	125	A	W	99	A	32	34	34	T	34	10	10	44	0.657314	1	0	21
CL1100.Contig2_All	172	A	R	99	A	33	30	30	G	36	22	22	52	0.00736008	1	0	9
CL1100.Contig2_All	181	C	Y	99	C	35	35	35	T	33	18	18	53	0.393695	1	0	9
CL1100.Contig2_All	238	T	Y	99	T	34	62	62	C	37	17	17	79	0.112976	1	0	50
CL1100.Contig2_All	586	C	Y	47	C	35	97	97	T	31	12	12	109	0.0129864	1	0	50
CL1100.Contig2_All	636	A	W	51	A	36	78	78	T	33	9	9	87	0.0688608	1	0	50
CL1100.Contig2_All	688	T	W	40	T	36	106	106	A	37	8	8	114	0.449245	1	0	23
CL1100.Contig2_All	711	A	R	99	A	35	108	108	G	36	24	24	132	0.208614	1	0	20
CL1100.Contig2_All	798	G	R	24	G	34	95	95	A	33	10	10	105	0.0632211	1	0	46
CL1100.Contig2_All	844	G	R	99	G	34	107	107	A	37	16	16	123	0.0687862	1	0	36
CL1100.Contig2_All	880	A	R	86	A	36	75	75	G	36	13	13	88	0.409313	1	0	31
CL1100.Contig2_All	911	C	M	57	C	36	42	42	A	35	9	9	51	0.112763	1	0	8
CL1100.Contig2_All	919	A	W	40	A	37	42	42	T	34	9	9	51	0.563849	1	0	8
CL1100.Contig2_All	928	C	M	99	C	36	40	40	A	37	15	15	55	0.290502	1	0	9
CL1100.Contig2_All	1039	T	W	49	T	35	48	48	A	35	9	9	57	0.555089	1	0	18
CL1100.Contig2_All	1057	G	R	99	G	32	93	93	A	34	13	13	106	0.339383	1	0	18
CL1100.Contig2_All	1075	C	Y	44	C	35	85	85	T	37	11	11	96	0.411261	1	0	6
CL1100.Contig2_All	1081	A	R	99	A	36	68	68	G	35	38	38	106	0.182508	1	0	6
CL1100.Contig2_All	1177	C	Y	99	C	35	70	70	T	38	24	24	94	0.00430276	1	0	24
CL1100.Contig2_All	1201	T	Y	99	C	36	48	48	T	36	48	48	96	0.24663	1	0	9
CL1100.Contig2_All	1210	G	K	62	G	33	83	83	T	33	12	12	96	0.234969	1	0	6
CL1100.Contig2_All	1216	G	R	99	G	35	80	80	A	36	25	25	106	0.339512	1	0	6
CL1100.Contig2_All	1228	C	M	99	C	36	81	81	A	35	31	31	112	0.170366	1	0	12
CL1100.Contig2_All	1282	A	R	99	A	36	39	42	G	36	15	15	57	0.654804	1.05263	0	15
CL1100.Contig2_All	1426	A	W	99	T	35	36	37	A	36	32	35	72	0.402943	1.05556	0	6
CL1100.Contig2_All	1432	T	Y	99	C	35	37	38	T	37	31	34	72	0.335485	1.05556	0	6
CL1100.Contig2_All	1438	A	M	82	A	37	58	62	C	37	11	12	74	0.425239	1.06757	0	6
CL1100.Contig2_All	1468	T	K	99	G	36	48	58	T	36	35	47	105	0.217929	1.20952	0	12
CL1100.Contig2_All	1480	C	Y	99	C	35	31	44	T	35	25	34	78	0.1668	1.28205	0	12
CL1100.Contig2_All	1507	C	Y	52	C	35	41	57	T	26	11	17	74	0.190276	1.2973	0	27
CL1100.Contig2_All	1548	C	S	99	C	35	37	43	G	34	9	18	61	0.728338	1.2459	0	5
CL1100.Contig2_All	1553	G	K	31	G	35	40	51	T	38	6	6	57	0.277749	1.19298	0	5
CL1100.Contig2_All	1576	C	Y	99	C	36	30	30	T	35	13	13	43	0.726628	1	0	16
CL1102.Contig1_All	614	C	Y	62	C	38	7	7	T	36	6	6	13	0.534382	1	0	144
CL1103.Contig1_All	173	T	W	31	T	35	10	12	A	34	4	5	17	0.683317	1.17647	0	8
CL1103.Contig2_All	181	G	R	24	G	33	22	25	A	38	5	5	30	0.571114	1.1	0	544
CL1105.Contig1_All	281	G	R	29	G	34	13	22	A	22	6	10	33	0.517876	1.39394	0	66
CL1105.Contig1_All	430	T	Y	23	C	32	12	15	T	39	4	14	30	0.0291209	1.46667	0	149
CL1106.Contig1_All	66	T	Y	47	T	34	9	9	C	32	6	6	16	0.632168	1	0	203
CL1106.Contig1_All	269	C	Y	99	C	35	27	27	T	34	15	15	42	0.136887	1	0	203
CL1107.Contig1_All	223	G	R	99	G	35	36	36	A	34	13	13	49	0.356029	1	0	74
CL1107.Contig1_All	297	T	W	22	T	36	56	56	A	39	7	7	63	0.557572	1	0	14
CL1107.Contig1_All	343	G	R	99	G	34	42	42	A	32	12	12	54	0.657294	1	0	5
CL1107.Contig1_All	383	C	Y	28	C	35	44	44	T	34	9	9	53	0.554414	1	0	20
CL1107.Contig1_All	403	C	Y	99	C	35	30	30	T	34	13	13	43	0.150188	1	0	20
CL1107.Contig1_All	606	A	R	99	A	34	29	29	G	36	25	25	54	0.529764	1	0	203
CL1107.Contig1_All	1234	A	R	61	G	38	5	5	A	27	4	13	18	0.527778	1.5	0	136
CL1107.Contig1_All	1750	A	R	48	A	35	9	9	G	32	5	5	14	0.527972	1	0	82
CL1108.Contig2_All	336	T	Y	99	T	37	24	24	C	36	16	16	40	0.186926	1	0	189
CL1108.Contig2_All	525	G	K	83	G	38	19	19	T	35	8	8	27	0.180161	1	0	189
CL1109.Contig2_All	741	C	M	94	C	36	27	27	A	35	9	9	36	0.414785	1	0	1456
CL110.Contig3_All	2380	T	Y	76	T	39	7	39	C	39	6	22	61	0.763695	1.78689	0	211
CL110.Contig3_All	2591	A	R	99	A	33	35	94	G	31	13	39	133	0.102343	1.6391	0	211
CL1110.Contig1_All	189	A	W	56	A	36	230	230	T	36	25	25	991	0.0912038	1	0	42
CL1110.Contig1_All	231	C	Y	99	C	27	221	221	T	20	34	34	1151	0.00963368	1	0	15
CL1110.Contig1_All	246	A	R	99	G	31	150	150	A	27	100	100	1625	0.0283384	1	0	15
CL1110.Contig1_All	297	C	Y	99	C	37	228	228	T	36	26	26	1418	0.154883	1	0	6
CL1110.Contig1_All	303	T	W	99	T	37	211	211	A	35	44	44	1397	0.129661	1	0	6
CL1110.Contig1_All	394	A	R	99	A	31	143	143	G	30	109	109	943	0.277141	1	0	34
CL1110.Contig1_All	428	A	R	99	A	33	151	151	G	33	103	103	1121	0.257386	1	0	34
CL1110.Contig1_All	522	G	K	99	G	31	214	214	T	25	41	41	4077	0.0132852	1.54574	0	48
CL1110.Contig1_All	618	G	R	99	G	38	220	384	A	38	35	55	4427	0.316969	1.72058	0	12
CL1110.Contig1_All	863	A	R	23	A	32	12	658	G	32	3	137	798	0.472527	1.9812	0	6
CL1110.Contig2_All	84	A	R	99	A	24	205	207	G	22	48	48	724	0.070892	1.00967	0	5
CL1110.Contig2_All	140	G	K	81	G	32	239	244	T	31	16	16	1220	0.257454	1.0041	0	56
CL1110.Contig2_All	243	A	M	99	A	30	157	157	C	30	98	98	1170	0.0834249	1	0	63
CL1110.Contig2_All	306	G	R	35	G	36	241	241	A	36	13	13	1561	0.193722	1	0	13
CL1110.Contig2_All	331	A	M	99	A	34	192	192	C	36	63	63	1099	0.0155967	1	0	6
CL1110.Contig2_All	371	G	K	99	G	33	214	214	T	31	41	41	776	0.0279693	1	0	6
CL1110.Contig2_All	377	G	R	99	G	32	210	210	A	30	44	44	793	0.0670036	1	0	6
CL1110.Contig2_All	423	G	R	99	G	31	228	228	A	35	27	27	897	0.000187653	1	0	30
CL1110.Contig2_All	533	T	C	99	C	28	176	176	T	0	0	2520	2701	1	1.93484	0	6
CL1110.Contig2_All	539	C	T	99	T	25	142	142	G	2	1	1	2741	1	1.94783	0	6
CL1110.Contig3_All	108	G	K	99	G	32	217	217	T	31	38	38	1090	0.443594	1	0	8
CL1110.Contig3_All	116	G	R	99	G	36	197	197	A	37	58	58	1108	0.176267	1	0	8
CL1110.Contig3_All	277	A	W	99	A	35	231	231	T	29	23	23	2226	0.000383459	1	0	7
CL1110.Contig3_All	284	G	K	99	G	34	222	222	T	34	33	33	2458	0.0661542	1	0	7
CL1110.Contig3_All	306	A	R	99	A	32	234	234	G	31	21	21	2382	0.35661	1	0	12
CL1111.Contig2_All	155	G	R	97	G	37	16	27	A	33	11	11	38	0.0889287	1.28947	0	42
CL1112.Contig1_All	576	C	M	34	C	36	10	52	A	36	4	17	71	0.736264	2.5493	0	1008
CL1113.Contig1_All	48	C	Y	99	T	35	18	18	C	29	13	14	32	0.604364	1.03125	0	23
CL1113.Contig1_All	178	A	R	99	A	32	20	20	G	35	11	11	31	0.542323	1	0	6
CL1113.Contig1_All	184	C	Y	77	C	34	10	10	T	34	7	7	17	0.578697	1	0	6
CL1113.Contig3_All	471	G	R	56	G	36	23	61	A	33	9	21	82	0.75	1.60976	0	7
CL1113.Contig3_All	478	G	R	99	G	33	42	60	A	36	13	45	105	0.0492388	1.47619	0	7
CL1113.Contig3_All	505	G	R	87	G	38	43	59	A	36	11	16	75	0.0429146	1.28	0	9
CL1113.Contig3_All	514	T	K	99	T	34	42	56	G	35	16	19	75	0.700709	1.22667	0	9
CL1113.Contig3_All	580	C	S	99	G	35	91	91	C	38	70	70	161	0.000136221	1	0	36
CL1113.Contig3_All	616	C	S	99	C	32	162	162	G	28	61	61	223	0.0168586	1	0	6
CL1113.Contig3_All	649	G	R	99	A	36	93	93	G	37	65	65	158	0.00444199	1	0	18
CL1113.Contig3_All	688	C	Y	99	C	35	88	88	T	34	44	44	132	0.115624	1	0	21
CL1113.Contig3_All	709	A	W	99	A	30	107	107	T	36	26	26	136	6.2e-05	1	0	14
CL1113.Contig3_All	723	T	W	99	T	32	125	125	A	33	46	46	173	0.213034	1	0	14
CL1113.Contig3_All	766	A	R	99	A	34	131	131	G	36	47	47	178	0.0965015	1	0	6
CL1113.Contig3_All	775	G	K	99	G	36	122	122	T	34	58	58	180	0.00164086	1	0	9
CL1113.Contig3_All	847	G	R	99	G	35	83	83	A	33	15	15	98	0.229641	1	0	42
CL1113.Contig3_All	897	G	K	99	G	36	43	43	T	38	22	22	65	0.102308	1	0	5
CL1113.Contig3_All	907	C	S	99	C	35	46	46	G	37	18	18	64	0.332497	1	0	10
CL1113.Contig3_All	937	A	R	99	A	36	42	42	G	38	18	18	60	0.539867	1	0	16
CL1113.Contig3_All	1134	A	R	30	A	37	56	56	G	37	11	11	67	0.0933838	1	0	10
CL1113.Contig3_All	1144	C	M	72	C	36	56	56	A	36	11	11	67	0.496624	1	0	10
CL1113.Contig3_All	1180	T	Y	90	T	35	55	55	C	35	14	14	69	0.253351	1	0	9
CL1113.Contig3_All	1189	T	Y	80	T	36	56	56	C	37	13	13	69	0.216928	1	0	9
CL1113.Contig3_All	1200	T	Y	74	T	36	49	49	C	36	11	11	60	0.712653	1	0	7
CL1113.Contig3_All	1207	G	K	88	G	35	61	61	T	34	11	11	74	0.13834	1	0	7
CL1113.Contig3_All	1301	T	Y	99	T	33	54	54	C	35	36	36	90	0.0433462	1	0	11
CL1113.Contig3_All	1312	G	K	25	G	35	116	116	T	37	7	7	123	0.095092	1	0	11
CL1113.Contig3_All	1345	T	Y	99	T	35	87	87	C	34	31	32	119	0.161692	1.0084	0	33
CL1113.Contig3_All	1402	C	Y	99	C	33	55	56	T	33	24	24	80	0.497874	1.0125	0	8
CL1113.Contig3_All	1425	C	Y	99	C	33	75	75	T	34	48	49	124	0.38776	1.00806	0	23
CL1113.Contig3_All	1549	G	R	99	G	36	122	123	A	34	29	29	152	0.0141957	1.00658	0	24
CL1113.Contig3_All	1615	T	Y	80	T	35	147	147	C	31	15	15	162	0.0108141	1	0	5
CL1113.Contig3_All	1620	T	Y	99	T	35	147	147	C	32	18	18	167	0.0259238	1	0	5
CL1113.Contig3_All	1643	C	M	99	C	31	166	166	A	29	26	26	193	0.0476448	1	0	23
CL1113.Contig3_All	1719	C	S	99	C	34	139	139	G	34	43	43	182	0.143838	1	0	11
CL1113.Contig3_All	1752	G	K	99	G	34	110	110	T	33	14	14	124	0.24483	1	0	16
CL1113.Contig3_All	1777	T	W	99	T	37	124	124	A	37	18	18	143	0.355333	1	0	25
CL1113.Contig3_All	1805	T	W	68	T	35	194	194	A	36	13	13	208	0.197953	1	0	23
CL1113.Contig3_All	1908	T	Y	99	T	35	222	222	C	36	18	18	240	0.320624	1	0	22
CL1113.Contig3_All	1930	G	R	99	G	36	238	238	A	36	17	17	280	0.315639	1	0	12
CL1113.Contig3_All	1964	C	Y	99	C	36	162	162	T	37	27	27	189	0.257302	1	0	17
CL1113.Contig3_All	1986	G	S	99	G	36	102	102	C	35	20	20	122	0.0713127	1	0	11
CL1113.Contig3_All	1997	T	Y	99	T	32	101	101	C	34	21	21	122	0.0528804	1	0	11
CL1113.Contig3_All	2030	A	R	96	A	35	60	60	G	31	14	14	74	0.00282738	1	0	14
CL1113.Contig3_All	2053	A	R	99	A	34	63	63	G	35	15	15	78	0.155228	1	0	23
CL1114.Contig1_All	156	C	Y	99	C	35	26	26	T	36	16	16	42	0.413863	1	0	431
CL1115.Contig1_All	162	G	R	59	G	36	142	326	A	35	13	54	380	0.182214	2.18421	0	604
CL1121.Contig3_All	260	G	R	61	G	33	6	6	A	35	5	5	11	0.465368	1	0	68
CL1122.Contig1_All	150	A	R	99	A	37	24	24	G	36	10	10	34	0.552299	1	0	20
CL1123.Contig1_All	933	C	M	45	C	36	7	7	A	28	5	5	12	0.526515	1	0	30
CL1125.Contig2_All	8172	A	R	99	A	35	63	364	G	35	27	128	492	0.154589	1.81707	0	244
CL1125.Contig2_All	8416	A	W	99	A	36	145	369	T	36	19	72	442	0.322814	1.62896	0	239
CL1129.Contig1_All	146	G	K	86	G	35	85	85	T	38	13	13	98	0.122504	1	0	35
CL1129.Contig1_All	239	G	R	86	A	34	8	8	G	38	6	6	14	0.712954	1	0	21
CL1130.Contig4_All	164	C	S	89	C	34	7	7	G	36	5	5	12	0.75	1	0	328
CL1130.Contig5_All	1024	A	W	34	A	33	27	27	T	35	7	7	34	0.167539	1	0	564
CL1131.Contig1_All	359	C	Y	78	C	31	11	33	T	33	8	37	70	0.155024	1.72857	0	716
CL1132.Contig1_All	38	A	C	36	C	36	15	20	A	0	0	0	20	1	1.25	0	25
CL1132.Contig1_All	118	T	Y	99	T	33	15	25	C	31	16	29	54	0.605797	1.42593	0	11
CL1132.Contig1_All	129	T	Y	70	T	31	21	38	C	35	8	8	46	0.587163	1.36957	0	8
CL1132.Contig1_All	137	A	W	93	A	32	22	31	T	34	8	8	39	0.454296	1.23077	0	8
CL1132.Contig1_All	199	T	K	99	G	36	8	9	T	36	8	8	17	0.439239	1.05882	0	38
CL1132.Contig1_All	237	T	G	20	G	37	8	9	T	0	0	0	9	1	1.11111	0	38
CL1133.Contig2_All	457	G	R	70	G	33	41	41	A	34	11	11	52	0.5	1	0	161
CL1133.Contig2_All	618	T	Y	81	T	33	33	33	C	34	10	10	43	0.735908	1	0	26
CL1133.Contig2_All	644	C	S	71	C	37	26	26	G	35	7	7	34	0.54228	1	0	26
CL1133.Contig2_All	671	A	R	99	A	39	15	15	G	35	15	15	30	0.0337481	1	0	27
CL1133.Contig2_All	757	G	S	99	G	32	28	28	C	34	15	15	43	0.236066	1	0	86
CL1133.Contig2_All	898	C	M	99	C	35	72	72	A	34	25	25	97	0.40708	1	0	141
CL1133.Contig2_All	1046	T	Y	99	T	34	53	53	C	36	28	28	81	0.213472	1	0	110
CL1133.Contig2_All	1156	G	R	58	G	29	20	58	A	31	7	9	67	0.1569	1.59701	0	110
CL1136.Contig1_All	138	G	K	99	T	34	54	54	G	35	27	27	86	0.0724618	1	0	11
CL1136.Contig1_All	149	G	R	46	G	32	84	84	A	32	9	9	93	0.24346	1	0	11
CL1136.Contig1_All	171	C	M	90	C	35	68	68	A	34	11	11	79	0.310076	1	0	22
CL1136.Contig1_All	227	T	W	99	T	36	93	93	A	34	15	15	108	0.209427	1	0	21
CL1136.Contig1_All	417	G	S	99	G	36	56	56	C	38	18	18	74	0.369239	1	0	16
CL1136.Contig1_All	433	C	M	62	C	35	65	65	A	35	12	12	77	0.411104	1	0	16
CL1136.Contig1_All	489	G	R	52	G	36	125	125	A	36	11	11	136	0.207793	1	0	7
CL1136.Contig1_All	565	G	R	71	G	35	84	136	A	34	12	13	149	0.0789033	1.3557	0	12
CL1136.Contig1_All	577	C	Y	22	C	35	85	149	T	38	9	12	161	0.0949822	1.41615	0	12
CL1136.Contig1_All	604	T	Y	71	T	38	69	128	C	38	15	25	153	0.295551	1.45098	0	6
CL1136.Contig1_All	610	A	M	70	A	38	69	122	C	38	10	19	146	0.0922581	1.43836	0	6
CL1136.Contig1_All	625	C	Y	99	C	36	54	105	T	34	20	35	140	0.147605	1.47143	0	7
CL1136.Contig1_All	720	G	S	23	C	38	11	14	G	36	2	40	54	0.25641	1.75926	0	5
CL1136.Contig1_All	793	G	R	66	G	34	23	23	A	29	10	10	33	0.262158	1	0	66
CL1136.Contig1_All	1216	G	R	77	G	33	49	49	A	33	11	11	60	0.683627	1	0	414
CL1136.Contig1_All	1630	C	Y	99	T	37	23	23	C	32	18	18	41	0.553661	1	0	375
CL1136.Contig1_All	2350	G	S	99	G	36	50	50	C	35	16	16	66	0.259984	1	0	153
CL1136.Contig2_All	246	G	S	34	G	33	67	83	C	38	7	8	91	0.00949501	1.18681	0	66
CL1137.Contig1_All	31	G	R	83	G	37	34	34	A	37	11	11	45	0.691171	1	0	9
CL1137.Contig1_All	40	T	W	99	T	37	28	28	A	38	22	22	50	0.736492	1	0	9
CL1137.Contig1_All	148	G	R	99	G	35	99	99	A	35	53	53	152	0.0440959	1	0	108
CL1137.Contig1_All	298	C	Y	95	C	35	95	95	T	34	15	15	110	0.261024	1	0	33
CL1137.Contig1_All	331	G	R	99	G	32	102	102	A	33	27	27	129	0.316457	1	0	11
CL1137.Contig1_All	370	G	R	99	G	33	46	46	A	31	32	32	78	0.264407	1	0	15
CL1137.Contig1_All	412	A	R	22	A	35	92	92	G	34	8	8	100	0.185197	1	0	9
CL1137.Contig1_All	490	G	R	99	G	32	41	41	A	31	14	14	55	0.559428	1	0	30
CL1137.Contig1_All	631	G	R	99	G	35	112	112	A	32	25	25	137	0.0258934	1	0	27
CL1137.Contig1_All	685	T	Y	99	T	33	122	122	C	34	59	59	182	0.162277	1	0	54
CL1137.Contig1_All	748	G	R	99	G	32	111	111	A	33	64	64	175	0.0236125	1	0	6
CL1137.Contig1_All	754	A	R	87	G	33	159	159	A	31	13	13	172	0.0663858	1	0	6
CL1137.Contig1_All	769	T	C	99	C	36	135	135	T	32	1	1	136	1	1	0	15
CL1137.Contig1_All	822	G	R	99	G	35	85	85	A	34	23	23	109	0.0666987	1	0	12
CL1137.Contig1_All	834	C	Y	99	C	37	84	84	T	37	24	24	109	0.285928	1	0	12
CL1137.Contig1_All	980	A	W	99	A	35	115	115	T	36	20	20	135	0.0180144	1	0	21
CL1137.Contig1_All	1002	A	W	99	A	36	141	141	T	38	13	13	154	0.168881	1	0	8
CL1137.Contig1_All	1010	C	M	99	C	34	105	105	A	37	45	45	150	0.000907727	1	0	8
CL1137.Contig1_All	1023	G	K	99	G	34	130	130	T	37	45	45	175	0.00165336	1	0	8
CL1137.Contig1_All	1031	A	R	38	A	35	157	157	G	35	10	10	167	0.490583	1	0	6
CL1137.Contig1_All	1037	A	R	99	A	37	84	84	G	34	79	79	163	7.98e-08	1	0	6
CL1137.Contig1_All	1049	C	Y	99	C	35	121	121	T	36	29	29	150	0.0460265	1	0	12
CL1137.Contig1_All	1091	T	Y	99	T	36	63	63	C	36	36	36	101	0.40515	1	0	10
CL1137.Contig1_All	1101	A	R	36	A	37	85	85	G	36	10	10	96	0.278216	1	0	5
CL1137.Contig1_All	1655	A	R	99	G	33	20	27	A	34	12	43	70	0.401616	2.07143	0	474
CL113.Contig2_All	75	A	M	80	A	35	10	10	C	34	7	7	17	0.481129	1	0	27
CL113.Contig2_All	102	A	R	49	A	35	10	10	G	36	5	5	15	0.761738	1	0	27
CL113.Contig2_All	459	C	Y	51	C	34	9	9	T	35	6	6	15	0.672228	1	0	15
CL113.Contig2_All	474	C	Y	58	T	39	6	6	C	37	6	6	12	0.242424	1	0	5
CL1140.Contig1_All	233	A	R	56	A	33	48	48	G	32	9	9	57	0.29139	1	0	29
CL1140.Contig1_All	262	A	R	99	A	34	28	28	G	34	19	19	47	0.32216	1	0	29
CL1140.Contig1_All	557	A	R	32	A	34	47	47	G	33	8	8	55	0.622126	1	0	295
CL1140.Contig1_All	1071	A	R	39	A	32	14	14	G	31	5	5	19	0.109649	1	0	269
CL1140.Contig1_All	1340	T	Y	99	C	36	15	15	T	36	13	13	28	0.638775	1	0	30
CL1140.Contig1_All	1370	T	Y	99	C	37	14	14	T	36	10	10	24	0.465697	1	0	30
CL1140.Contig1_All	1427	C	Y	70	C	38	16	16	T	35	8	8	24	0.520202	1	0	15
CL1140.Contig1_All	1442	A	R	78	A	38	16	16	G	38	7	7	23	0.312175	1	0	15
CL1141.Contig1_All	78	C	Y	99	T	35	9	9	C	36	7	7	16	0.709266	1	0	46
CL1141.Contig1_All	124	C	Y	99	T	35	9	9	C	37	8	8	17	0.65146	1	0	26
CL1141.Contig1_All	192	G	R	99	A	38	9	9	G	35	8	8	17	0.703702	1	0	42
CL1142.Contig1_All	59	G	R	74	A	37	6	6	G	36	5	5	11	0.396104	1	0	25
CL1142.Contig1_All	84	T	Y	91	T	35	9	9	C	37	7	7	16	0.552622	1	0	24
CL1142.Contig2_All	213	T	Y	79	T	34	49	49	C	33	11	11	62	0.298766	1	0	60
CL1142.Contig2_All	321	T	K	99	T	34	79	79	G	35	12	12	91	0.156543	1	0	6
CL1142.Contig2_All	327	A	R	99	A	35	63	63	G	36	25	25	88	0.488928	1	0	6
CL1142.Contig2_All	362	A	R	74	A	33	79	79	G	35	10	10	89	0.112241	1	0	9
CL1142.Contig2_All	371	G	R	21	G	32	70	70	A	32	9	9	79	0.417494	1	0	9
CL1142.Contig2_All	465	C	T	60	T	36	66	66	C	37	3	3	69	1	1	0	19
CL1142.Contig2_All	488	C	M	53	C	37	64	64	A	37	10	10	74	0.2287	1	0	8
CL1142.Contig2_All	496	T	Y	52	T	37	64	64	C	37	12	12	77	0.407087	1	0	8
CL1142.Contig2_All	505	A	R	99	A	36	66	66	G	36	19	19	85	0.449635	1	0	9
CL1142.Contig2_All	608	G	R	99	G	34	51	51	A	34	26	26	77	0.220604	1	0	12
CL1142.Contig2_All	655	G	R	99	A	36	19	19	G	37	15	15	35	0.303704	1	0	12
CL1142.Contig2_All	667	T	Y	99	T	36	21	21	C	39	15	15	36	0.0179087	1	0	6
CL1142.Contig2_All	673	A	M	99	A	37	21	21	C	37	13	13	34	0.190411	1	0	6
CL1142.Contig2_All	722	C	Y	81	C	36	12	13	T	35	8	10	23	0.712658	1.13043	0	8
CL1142.Contig2_All	730	T	W	58	T	35	12	13	A	32	8	10	23	0.0345479	1.13043	0	8
CL1143.Contig1_All	618	A	C	33	C	33	13	13	A	0	0	0	13	1	1	0	110
CL1145.Contig1_All	39	G	A	28	A	39	11	11	G	0	0	0	11	1	1	0	33
CL1145.Contig2_All	422	A	R	89	A	32	11	11	G	34	7	7	18	0.66475	1	0	261
CL1146.Contig1_All	73	A	R	99	A	36	42	46	G	37	14	15	61	0.196754	1.08197	0	126
CL1150.Contig1_All	104	T	Y	23	T	33	11	12	C	34	5	5	17	0.456502	1.05882	0	29
CL1150.Contig1_All	133	C	M	45	C	32	13	14	A	39	5	5	19	0.503501	1.05263	0	29
CL1152.Contig1_All	114	T	W	72	T	32	25	27	A	35	7	7	34	0.625669	1.05882	0	71
CL1155.Contig1_All	189	A	W	99	A	37	47	51	T	38	10	12	63	0.671729	1.09524	0	72
CL1155.Contig1_All	261	T	Y	50	T	34	48	50	C	38	9	10	60	0.505763	1.05	0	72
CL1159.Contig1_All	86	C	S	99	C	36	11	11	G	37	7	7	18	0.75	1	0	33
CL1159.Contig1_All	119	G	S	99	C	36	12	12	G	35	7	7	19	0.418473	1	0	6
CL1159.Contig1_All	382	A	W	57	A	39	9	9	T	40	5	5	14	0.11988	1	0	16
CL1159.Contig1_All	398	A	W	58	A	39	11	11	T	40	5	5	16	0.51717	1	0	16
CL115.Contig1_All	32	C	Y	27	C	37	3	692	T	27	4	234	926	0.557143	1.99244	0	51
CL115.Contig1_All	83	G	K	38	G	36	6	1174	T	34	4	238	1412	0.17619	1.99292	0	51
CL115.Contig1_All	482	T	Y	29	C	33	21	1614	T	29	5	6521	8140	0.066317	1.99681	0	14
CL115.Contig2_All	361	T	K	54	G	35	33	1123	T	30	6	4379	5509	0.0632341	1.99292	0	41
CL115.Contig2_All	402	A	G	28	G	30	38	2920	A	27	2	4916	7872	1	1.99492	0	14
CL1161.Contig1_All	390	C	Y	55	C	36	19	61	T	39	7	7	68	0.569806	2.23529	0	64
CL1161.Contig1_All	466	A	W	99	A	39	13	25	T	34	10	10	35	0.500215	1.68571	0	12
CL1162.Contig4_All	636	C	Y	99	C	36	55	74	T	34	51	69	144	0.000651575	1.79167	0	84
CL1162.Contig4_All	720	C	Y	99	T	34	36	39	C	36	14	14	53	0.552212	1.16981	0	30
CL1165.Contig1_All	60	C	Y	99	C	37	17	4042	T	36	15	69	4112	0.275402	2.49927	0	18
CL1165.Contig1_All	78	T	Y	37	C	36	28	179	T	27	8	4337	4517	0.0253101	2.61944	0	6
CL1165.Contig1_All	84	T	Y	45	C	33	29	829	T	28	7	3678	4517	0.0477673	2.61944	0	6
CL1165.Contig2_All	57	C	Y	92	T	39	156	411	C	37	99	1565	6061	0.0301269	2.27652	0	27
CL1165.Contig2_All	84	T	Y	99	C	32	157	422	T	31	98	1551	7039	0.0589177	2.4279	0	20
CL1165.Contig2_All	156	T	Y	99	T	27	146	911	C	29	109	333	2081	9.63e-05	2.56511	0	6
CL1165.Contig3_All	48	T	W	99	T	37	128	451	A	37	127	285	2929	0.224419	1.66064	0	7
CL1165.Contig3_All	89	G	R	99	G	36	142	494	A	34	113	242	6953	0.000246889	2.28319	0	6
CL1165.Contig3_All	98	T	Y	62	C	33	226	615	T	31	29	123	8070	0.00065633	2.10558	0	6
CL1165.Contig4_All	64	C	Y	33	C	36	246	246	T	34	9	9	4927	0.219755	2.02456	0	9
CL1165.Contig4_All	82	T	Y	99	T	31	213	213	C	31	39	39	5779	0.332689	2.2272	0	6
CL1165.Contig4_All	160	T	C	99	C	29	255	337	T	0	0	9	1392	1	2.75718	0	12
CL1165.Contig5_All	89	G	R	82	G	36	239	1848	A	33	16	925	2849	0.056965	2.23622	0	9
CL1165.Contig5_All	98	T	Y	99	C	36	215	1959	T	37	40	814	2849	0.196743	2.23622	0	6
CL1165.Contig5_All	104	T	Y	24	T	33	240	1471	C	29	15	1299	2849	0.0282563	2.23622	0	6
CL1165.Contig5_All	131	T	Y	98	T	29	213	558	C	33	42	593	1234	0.000219103	2.54376	0	6
CL1167.Contig1_All	535	C	Y	22	C	35	16	16	T	38	5	5	21	0.137402	1	0	26
CL1167.Contig1_All	579	C	Y	99	T	34	14	14	C	37	13	13	27	0.519068	1	0	15
CL1167.Contig1_All	594	A	M	99	A	38	18	18	C	38	8	8	26	0.733756	1	0	15
CL1167.Contig1_All	616	G	K	68	G	37	21	21	T	39	7	7	28	0.53148	1	0	22
CL1167.Contig1_All	651	C	Y	99	C	32	17	17	T	34	13	13	30	0.150163	1	0	35
CL1167.Contig1_All	717	T	Y	94	T	36	21	21	C	36	9	9	30	0.412143	1	0	66
CL1167.Contig1_All	786	C	Y	58	C	37	22	22	T	37	8	8	30	0.347996	1	0	12
CL1167.Contig1_All	798	G	R	32	G	35	15	15	A	35	5	5	20	0.466396	1	0	12
CL1167.Contig1_All	849	T	K	99	T	37	20	20	G	36	8	8	28	0.190574	1	0	12
CL1167.Contig1_All	861	T	Y	51	T	37	22	22	C	38	7	7	29	0.266308	1	0	11
CL1167.Contig1_All	1095	G	K	64	G	36	14	16	T	34	6	6	22	0.599252	1.09091	0	9
CL1167.Contig1_All	1158	A	W	99	T	36	19	39	A	38	7	10	49	0.547061	1.46939	0	44
CL1167.Contig1_All	1202	G	S	78	G	36	15	49	C	34	6	10	59	0.655545	1.64407	0	5
CL1167.Contig1_All	1207	G	R	99	G	34	12	39	A	38	9	15	55	0.520386	1.61818	0	5
CL1167.Contig1_All	1230	A	W	25	A	38	17	49	T	31	5	8	57	0.0193286	1.61404	0	23
CL1167.Contig1_All	1258	G	R	72	G	38	12	50	A	39	9	19	69	0.0407716	1.69565	0	28
CL1167.Contig1_All	1296	G	S	90	G	39	10	51	C	38	6	9	60	0.183816	1.73333	0	38
CL1167.Contig1_All	1344	T	Y	33	C	35	6	17	T	38	3	22	39	0.130952	1.76923	0	14
CL1167.Contig2_All	82	G	K	62	G	37	18	37	T	37	6	7	44	0.705103	1.45455	0	43
CL1167.Contig2_All	125	C	S	39	C	34	26	51	G	39	6	7	58	0.524136	1.44828	0	7
CL1167.Contig2_All	132	C	Y	33	C	34	25	54	T	35	7	11	65	0.672052	1.50769	0	7
CL1167.Contig2_All	198	G	R	66	G	38	16	54	A	30	7	17	72	0.50115	1.66667	0	14
CL1167.Contig2_All	212	A	R	27	A	38	18	63	G	38	5	9	76	0.293679	1.69737	0	14
CL1168.Contig3_All	25	A	C	55	C	35	22	22	A	0	0	0	22	1	1	0	14
CL1168.Contig3_All	273	C	Y	67	C	35	19	20	T	38	9	9	29	0.674829	1.03448	0	18
CL1168.Contig3_All	291	T	K	88	T	36	19	21	G	35	10	10	31	0.727576	1.06452	0	5
CL1168.Contig3_All	296	T	Y	63	T	35	19	21	C	39	9	9	30	0.0185283	1.06667	0	5
CL1168.Contig3_All	442	G	R	60	G	34	10	14	A	35	7	7	21	0.721694	1.38095	0	69
CL1168.Contig3_All	606	A	R	99	A	30	22	22	G	35	14	14	36	0.56325	1	0	36
CL1168.Contig3_All	702	C	M	54	C	31	18	18	A	29	6	6	24	0.569898	1	0	39
CL1168.Contig3_All	741	G	R	32	G	31	26	26	A	34	6	6	32	0.582822	1	0	9
CL1168.Contig3_All	750	C	S	99	C	36	16	16	G	37	9	9	25	0.279714	1	0	9
CL1170.Contig1_All	200	G	R	99	G	36	19	19	A	38	11	16	35	0.533414	1.14286	0	33
CL1170.Contig2_All	68	G	K	99	G	38	26	29	T	33	13	14	43	0.500781	1.09302	0	8
CL1170.Contig2_All	100	C	Y	99	C	36	25	35	T	32	14	19	54	0.508783	1.27778	0	24
CL1170.Contig2_All	199	A	R	78	G	38	10	15	A	35	6	29	44	0.0735514	1.63636	0	24
CL1174.Contig2_All	194	A	M	99	A	35	36	36	C	31	22	22	58	0.0439814	1	0	111
CL1174.Contig2_All	1049	A	W	64	A	33	109	109	T	33	11	11	120	0.262183	1	0	116
CL1175.Contig1_All	78	G	R	37	G	38	15	15	A	35	6	6	21	0.509113	1	0	25
CL1175.Contig1_All	103	T	Y	44	T	38	9	9	C	34	5	5	15	0.105728	1	0	5
CL1175.Contig1_All	108	T	W	23	T	34	10	10	A	28	5	5	15	0.0646021	1	0	5
CL1175.Contig1_All	121	G	R	99	G	34	15	15	A	32	10	10	25	0.489152	1	0	13
CL1175.Contig1_All	259	G	R	56	G	34	14	14	A	35	6	6	20	0.35903	1	0	114
CL1175.Contig2_All	102	A	W	99	T	40	11	11	A	39	9	9	20	0.614024	1	0	24
CL1175.Contig2_All	131	C	S	79	C	37	49	49	G	38	20	20	69	0.273659	1	0	29
CL1175.Contig2_All	165	C	M	99	C	36	75	75	A	38	27	27	102	0.00415019	1	0	11
CL1175.Contig2_All	176	C	Y	99	T	35	65	65	C	34	43	43	108	0.368523	1	0	6
CL1175.Contig2_All	182	T	Y	99	T	36	81	81	C	38	29	29	110	0.00236006	1	0	6
CL1175.Contig2_All	219	C	S	99	C	35	108	108	G	34	99	99	208	0.0377829	1	0	9
CL1175.Contig2_All	243	C	Y	99	T	35	131	131	C	35	122	122	370	0.0275068	1	0	11
CL1175.Contig2_All	257	C	Y	99	C	38	221	221	T	38	34	34	441	0.248453	1	0	14
CL1175.Contig2_All	285	A	W	99	A	37	178	178	T	36	77	77	400	0.408952	1	0	21
CL1175.Contig2_All	306	G	R	99	G	35	168	168	A	36	87	87	385	0.0523482	1	0	8
CL1175.Contig2_All	314	T	Y	99	T	37	204	204	C	36	50	50	350	0.0784629	1	0	8
CL1175.Contig2_All	327	A	R	99	A	34	201	201	G	37	54	54	285	0.00129658	1	0	5
CL1175.Contig2_All	370	A	R	99	A	37	228	228	G	33	17	17	245	0.0349306	1	0	5
CL1175.Contig2_All	375	G	R	99	G	36	174	174	A	36	72	72	246	0.40736	1	0	5
CL1175.Contig2_All	381	A	R	99	A	37	191	191	G	38	56	56	247	0.230566	1	0	6
CL1175.Contig2_All	396	A	R	99	A	37	210	210	G	37	25	25	236	0.432658	1	0	12
CL1175.Contig2_All	408	G	R	99	G	37	115	115	A	37	89	89	204	0.364833	1	0	12
CL1175.Contig2_All	558	C	Y	41	C	34	62	62	T	36	10	10	72	0.31549	1	0	36
CL1175.Contig2_All	594	A	R	99	A	37	65	65	G	36	44	44	109	0.0416026	1	0	12
CL1175.Contig2_All	606	G	R	99	G	36	131	131	A	37	52	52	183	0.00551321	1	0	12
CL1175.Contig2_All	633	A	R	99	A	35	148	148	G	35	72	72	221	0.0595343	1	0	5
CL1175.Contig2_All	657	A	W	99	A	36	225	225	T	36	24	24	249	0.268566	1	0	18
CL1175.Contig2_All	705	T	Y	99	T	31	189	189	C	29	28	28	217	0.169877	1	0	23
CL1175.Contig2_All	728	C	M	99	C	33	151	151	A	36	75	75	226	0.00433206	1	0	18
CL1175.Contig2_All	746	G	K	99	G	36	166	166	T	37	83	83	251	0.0471326	1	0	18
CL1175.Contig2_All	765	T	K	99	T	37	178	178	G	37	66	66	244	0.304148	1	0	16
CL1175.Contig2_All	781	G	S	99	C	35	128	128	G	37	92	92	220	0.00112302	1	0	7
CL1175.Contig2_All	788	C	Y	99	C	35	166	166	T	36	42	42	208	0.371778	1	0	7
CL1175.Contig2_All	833	T	W	43	T	36	154	154	A	36	11	11	165	0.459674	1	0	10
CL1175.Contig2_All	843	A	R	75	A	36	145	145	G	39	18	18	163	0.00340874	1	0	10
CL1175.Contig2_All	855	G	R	99	G	35	154	154	A	38	18	18	172	0.00593202	1	0	9
CL1175.Contig2_All	864	G	K	99	G	35	155	155	T	37	18	18	173	0.062234	1	0	9
CL1175.Contig2_All	885	A	R	99	G	33	112	112	A	34	62	62	174	0.292803	1	0	21
CL1175.Contig2_All	924	A	W	40	A	34	128	128	T	33	9	9	137	0.424209	1	0	12
CL1175.Contig2_All	936	T	Y	22	T	36	135	135	C	36	9	9	145	0.465472	1	0	12
CL1175.Contig2_All	984	A	R	99	A	34	132	132	G	35	16	16	149	0.141996	1	0	18
CL1175.Contig2_All	1002	T	W	99	T	36	92	92	A	31	26	26	118	0.0311992	1	0	18
CL1175.Contig2_All	1020	T	Y	57	T	35	101	101	C	36	11	11	112	0.186818	1	0	18
CL1175.Contig2_All	1056	A	R	99	G	37	83	83	A	35	83	83	167	0.0396031	1	0	36
CL1175.Contig2_All	1122	G	R	99	A	28	76	76	G	34	38	38	116	2.23e-06	1	0	6
CL1175.Contig2_All	1152	C	S	99	C	35	111	111	G	33	68	68	179	0.000266365	1	0	12
CL1175.Contig2_All	1164	A	R	99	A	33	131	131	G	35	70	70	202	0.0173193	1	0	12
CL1175.Contig2_All	1224	A	R	99	G	36	144	144	A	36	32	32	177	0.0273217	1	0	21
CL1175.Contig2_All	1245	G	R	99	A	34	114	114	G	34	28	28	142	0.444947	1	0	6
CL1175.Contig2_All	1251	T	W	99	T	33	110	110	A	34	20	20	130	0.252112	1	0	6
CL1175.Contig2_All	1268	T	W	91	T	32	86	86	A	32	20	20	106	0.456597	1	0	17
CL1175.Contig2_All	1296	A	R	99	G	36	57	57	A	37	40	40	97	0.070374	1	0	28
CL1175.Contig2_All	1329	C	Y	99	T	37	63	63	C	33	67	67	131	9.21e-07	1	0	33
CL1175.Contig2_All	1362	A	W	99	A	33	59	59	T	33	20	20	80	0.439511	1	0	24
CL1175.Contig2_All	1386	A	R	99	A	33	63	63	G	37	31	31	94	4.19e-06	1	0	12
CL1175.Contig2_All	1440	G	R	99	A	36	197	197	G	35	57	57	268	0.0533554	1	0	16
CL1175.Contig2_All	1480	T	K	99	T	37	139	139	G	36	116	116	304	0.0675269	1	0	40
CL1175.Contig2_All	1578	C	M	99	C	36	187	187	A	37	64	64	276	0.317486	1	0	15
CL1175.Contig2_All	1617	G	R	99	G	35	115	115	A	35	97	97	212	0.340853	1	0	39
CL1175.Contig2_All	1662	C	Y	99	C	35	60	60	T	36	52	52	112	0.445475	1	0	20
CL1175.Contig2_All	1682	T	W	99	T	35	64	64	A	36	11	11	75	0.269602	1	0	7
CL1175.Contig2_All	1689	T	Y	99	T	37	58	58	C	37	18	18	77	0.310362	1	0	7
CL1175.Contig2_All	1701	A	R	99	A	37	55	55	G	38	14	14	69	0.116303	1	0	7
CL1175.Contig2_All	1708	G	R	99	G	37	39	39	A	36	25	25	64	0.18189	1	0	7
CL1175.Contig2_All	1752	A	R	99	A	37	16	16	G	38	10	10	26	0.620949	1	0	24
CL1177.Contig1_All	526	G	A	43	A	36	20	34	G	0	0	62	96	1	1.79167	0	6
CL1177.Contig1_All	532	A	T	45	T	38	20	27	A	0	0	59	86	1	1.76744	0	6
CL1177.Contig2_All	445	A	G	26	G	37	10	159	A	0	0	80	239	1	1.95816	0	41
CL1177.Contig2_All	493	A	W	99	T	33	21	79	A	35	10	57	137	0.688845	1.77372	0	7
CL1177.Contig2_All	675	A	W	99	A	36	131	131	T	37	45	45	176	0.450073	1	0	38
CL1177.Contig2_All	713	A	M	99	C	36	35	35	A	39	21	21	56	0.000352471	1	0	38
CL1177.Contig2_All	752	C	M	99	C	38	17	17	A	37	15	15	32	0.705809	1	0	19
CL1177.Contig2_All	771	G	K	99	G	37	10	11	T	39	9	9	20	0.533325	1.05	0	19
CL1180.Contig1_All	140	G	K	99	G	37	104	184	T	38	16	23	207	0.21102	1.42029	0	12
CL1180.Contig1_All	208	G	R	99	G	35	197	254	A	36	57	62	759	0.323642	1.23584	0	10
CL1180.Contig1_All	218	G	R	99	G	33	217	259	A	33	38	52	753	0.269627	1.25365	0	10
CL1180.Contig1_All	234	A	R	99	A	32	219	232	G	33	36	63	983	0.203886	1.18718	0	12
CL1180.Contig1_All	246	G	R	99	G	30	216	242	A	33	39	63	1055	1.35e-07	1.16493	0	12
CL1180.Contig1_All	270	G	R	99	G	33	207	307	A	37	48	69	1089	0.000836423	1.11111	0	24
CL1180.Contig1_All	306	A	R	70	A	35	237	273	G	35	18	20	1176	0.442019	1.03316	0	5
CL1180.Contig1_All	384	A	M	97	A	38	228	305	C	38	26	35	432	0.287026	1.25694	0	27
CL1180.Contig2_All	77	G	K	81	G	36	45	45	T	38	14	14	66	0.142274	1	0	41
CL1180.Contig2_All	170	T	Y	81	T	35	62	62	C	34	13	13	75	0.266695	1	0	55
CL1180.Contig2_All	225	A	M	21	A	36	53	53	C	37	7	7	60	0.60382	1	0	49
CL1180.Contig3_All	152	G	R	99	A	37	35	86	G	38	32	86	172	0.114096	1.61047	0	5
CL1180.Contig3_All	157	A	R	99	A	36	57	144	G	38	19	42	187	0.0608756	1.58824	0	5
CL1180.Contig3_All	218	G	R	99	G	32	114	273	A	34	26	56	329	0.20845	1.57447	0	16
CL1180.Contig3_All	234	A	R	99	A	35	153	281	G	33	28	83	365	0.096043	1.50411	0	11
CL1180.Contig3_All	245	C	Y	37	C	33	215	385	T	35	11	16	401	0.484914	1.43641	0	11
CL1180.Contig3_All	293	G	R	99	G	35	209	263	A	36	45	56	327	0.408891	1.20183	0	5
CL1180.Contig3_All	298	A	W	99	A	36	206	239	T	36	49	68	313	0.275999	1.16613	0	5
CL1180.Contig3_All	303	A	M	99	A	37	214	256	C	35	41	41	299	0.000841442	1.14047	0	5
CL1180.Contig3_All	331	A	R	99	A	33	186	290	G	34	24	26	316	0.321319	1.33544	0	6
CL1180.Contig3_All	343	C	Y	99	C	37	134	240	T	36	24	29	269	0.0747657	1.41264	0	12
CL1180.Contig3_All	369	A	M	45	A	39	77	178	C	34	8	18	196	0.0914352	1.56633	0	21
CL1180.Contig3_All	390	T	Y	32	T	38	78	185	C	39	7	11	196	0.196203	1.56633	0	6
CL1181.Contig2_All	582	A	R	99	A	36	15	15	G	34	13	13	29	0.0162513	1	0	261
CL1181.Contig2_All	843	A	R	99	A	36	39	39	G	36	17	17	56	0.59655	1	0	78
CL1181.Contig2_All	921	A	G	30	G	37	44	44	A	39	3	3	47	1	1	0	78
CL1181.Contig2_All	1122	T	Y	99	T	35	14	14	C	36	9	9	23	0.367152	1	0	201
CL1181.Contig2_All	1590	C	Y	99	C	32	26	26	T	33	19	19	45	0.468281	1	0	219
CL1181.Contig2_All	1850	C	Y	21	C	36	21	21	T	36	6	6	27	0.688681	1	0	41
CL1181.Contig2_All	1992	A	R	99	A	36	29	29	G	39	14	14	43	0.0102419	1	0	142
CL1182.Contig1_All	194	T	W	45	T	38	14	14	A	39	5	5	19	0.411507	1	0	34
CL1184.Contig1_All	340	A	G	58	G	33	25	25	A	0	0	0	25	1	1	0	86
CL1184.Contig1_All	426	C	Y	34	C	36	21	21	T	35	7	7	28	0.202314	1	0	86
CL1184.Contig2_All	102	T	W	45	T	38	5	6	A	40	4	6	12	0.638889	1.25	0	23
CL1184.Contig2_All	125	C	Y	28	C	35	10	10	T	38	4	7	18	0.546953	1.16667	0	23
CL1184.Contig2_All	163	C	S	73	G	38	8	8	C	37	4	6	14	0.183838	1.14286	0	38
CL1187.Contig1_All	150	A	W	86	A	36	8	8	T	35	6	6	14	0.425907	1	0	77
CL1188.Contig1_All	579	G	R	99	G	34	126	126	A	35	20	20	146	0.424393	1	0	513
CL1188.Contig1_All	1449	G	S	57	G	34	11	11	C	35	5	5	16	0.728251	1	0	870
CL1188.Contig1_All	2937	G	R	75	G	36	25	25	A	36	9	9	34	0.322626	1	0	1488
CL1190.Contig2_All	902	A	R	99	G	37	11	11	A	39	10	10	21	0.570405	1	0	412
CL1193.Contig1_All	474	C	Y	99	C	37	49	49	T	35	16	16	65	0.00306126	1	0	81
CL1193.Contig1_All	560	A	R	64	A	35	46	46	G	35	10	10	56	0.623176	1	0	86
CL1195.Contig1_All	450	G	R	24	G	35	14	14	A	26	6	6	20	0.0356037	1	0	141
CL1197.Contig1_All	130	T	Y	39	T	33	6	42	C	38	5	29	71	0.00865801	1.84507	0	34
CL1197.Contig1_All	184	C	Y	82	C	38	7	61	T	37	7	43	104	0.701195	1.86538	0	20
CL1197.Contig1_All	784	A	R	99	G	35	29	29	A	37	21	21	50	0.656539	1	0	111
CL1197.Contig1_All	895	T	Y	53	C	37	11	11	T	31	5	5	16	0.0581502	1	0	111
CL1198.Contig1_All	153	C	Y	42	C	33	10	10	T	30	6	6	16	0.698114	1	0	40
CL1198.Contig1_All	301	G	R	23	G	38	8	18	A	34	5	5	23	0.014763	1.43478	0	42
CL1198.Contig1_All	343	C	S	40	G	34	6	7	C	32	3	11	18	0.565476	1.5	0	42
CL1198.Contig1_All	486	T	Y	39	T	27	25	25	C	33	7	7	34	0.120995	1	0	24
CL1198.Contig1_All	542	T	Y	29	T	28	21	21	C	23	7	7	31	0.217466	1	0	56
CL1198.Contig1_All	609	C	Y	60	C	35	20	20	T	33	8	8	28	0.450474	1	0	33
CL1198.Contig1_All	642	G	R	38	G	36	33	33	A	37	8	8	41	0.753216	1	0	6
CL1198.Contig1_All	648	C	Y	25	C	37	29	29	T	39	7	7	36	0.563156	1	0	6
CL1198.Contig1_All	676	C	Y	66	C	35	26	26	T	37	9	9	35	0.611487	1	0	28
CL1198.Contig1_All	801	A	W	99	A	34	68	68	T	36	12	12	81	0.258893	1	0	49
CL1198.Contig1_All	969	T	A	38	A	33	25	25	T	32	1	1	26	1	1	0	13
CL1198.Contig3_All	160	G	K	88	G	35	12	12	T	29	8	8	20	0.0576328	1	0	115
CL11.Contig1_All	318	A	W	99	A	38	21	21	T	36	11	11	32	0.103881	1	0	15
CL11.Contig1_All	522	C	Y	99	T	38	20	20	C	38	11	11	31	0.291482	1	0	87
CL11.Contig1_All	648	T	K	50	T	38	16	16	G	34	6	6	22	0.0164046	1	0	57
CL1201.Contig1_All	220	G	R	99	G	37	39	78	A	37	15	17	95	0.665069	1.43158	0	14
CL1201.Contig1_All	234	G	R	50	G	35	50	84	A	37	9	11	95	0.230333	1.37895	0	14
CL1201.Contig1_All	339	C	S	99	C	34	30	30	G	37	15	15	45	0.271724	1	0	105
CL1201.Contig1_All	933	T	Y	84	T	36	23	31	C	37	9	24	55	0.340277	1.41818	0	45
CL1201.Contig1_All	1050	G	R	99	G	33	22	22	A	36	13	13	35	0.706702	1	0	117
CL1201.Contig1_All	1169	G	K	99	G	30	14	14	T	31	11	11	25	0.744643	1	0	119
CL1201.Contig1_All	1410	A	R	99	A	32	20	20	G	33	12	12	32	0.602087	1	0	9
CL1201.Contig1_All	1419	G	R	34	G	31	17	17	A	38	7	7	24	0.000947692	1	0	9
CL1201.Contig1_All	1530	T	Y	52	T	38	11	11	C	37	5	5	16	0.413462	1	0	24
CL1201.Contig1_All	1554	T	K	90	T	34	11	11	G	32	6	6	17	0.740304	1	0	12
CL1201.Contig1_All	1566	G	K	56	G	33	12	12	T	35	5	5	17	0.287169	1	0	12
CL1201.Contig1_All	1614	C	Y	99	T	29	20	20	C	36	13	13	33	0.0148374	1	0	48
CL1203.Contig1_All	68	T	C	20	C	34	8	9	T	0	0	0	9	1	1.11111	0	12
CL1203.Contig1_All	80	G	A	23	A	38	9	11	G	0	0	0	11	1	1.18182	0	12
CL1203.Contig1_All	218	T	K	54	T	31	26	26	G	33	7	7	33	0.0777929	1	0	23
CL1203.Contig1_All	241	A	R	99	A	36	50	50	G	34	20	20	70	0.0196712	1	0	23
CL1203.Contig1_All	295	G	K	99	G	35	58	58	T	38	19	19	77	0.0587264	1	0	54
CL1203.Contig1_All	432	A	R	74	A	38	23	50	G	35	8	18	68	0.563842	1.54412	0	16
CL1203.Contig1_All	728	G	K	99	T	35	9	12	G	37	7	16	28	0.0868881	1.42857	0	142
CL1203.Contig1_All	870	G	R	99	G	33	23	23	A	34	18	18	41	0.37267	1	0	59
CL1203.Contig1_All	929	A	R	99	A	31	31	31	G	33	15	15	46	0.31321	1	0	32
CL1203.Contig1_All	961	A	M	68	A	37	40	40	C	38	9	9	49	0.234176	1	0	17
CL1203.Contig1_All	978	C	S	70	C	36	42	42	G	32	9	9	51	0.0619776	1	0	17
CL1203.Contig1_All	1075	A	W	99	A	38	10	10	T	38	9	9	19	0.421053	1	0	18
CL1203.Contig1_All	1093	A	R	99	G	38	8	8	A	33	9	9	17	0.0179761	1	0	18
CL1203.Contig2_All	123	A	M	57	A	35	17	17	C	30	7	7	24	0.104706	1	0	12
CL1203.Contig2_All	168	G	R	39	G	39	33	33	A	35	8	8	41	0.500095	1	0	33
CL1203.Contig2_All	229	T	K	99	T	37	15	32	G	37	10	10	42	0.722953	1.40476	0	8
CL1203.Contig2_All	237	A	R	99	A	38	17	35	G	32	11	11	46	0.00289809	1.3913	0	7
CL1203.Contig2_All	274	G	R	63	G	37	15	26	A	34	7	7	33	0.695815	1.33333	0	17
CL1203.Contig2_All	291	T	W	66	T	34	19	37	A	35	7	7	44	0.075786	1.40909	0	7
CL1203.Contig2_All	298	T	Y	39	T	34	20	38	C	30	7	7	45	0.701965	1.4	0	7
CL1203.Contig2_All	328	G	K	99	G	35	33	44	T	36	16	16	60	0.340376	1.18333	0	7
CL1203.Contig2_All	335	G	K	99	G	36	32	43	T	36	17	17	60	0.381538	1.18333	0	7
CL1203.Contig2_All	373	A	W	99	A	36	43	43	T	37	18	18	61	0.522315	1	0	38
CL1203.Contig2_All	431	C	Y	41	C	34	44	44	T	32	10	10	54	0.237556	1	0	15
CL1203.Contig2_All	446	G	K	83	G	36	39	39	T	37	10	10	49	0.325599	1	0	8
CL1203.Contig2_All	454	C	Y	52	C	35	44	44	T	35	10	10	55	0.713047	1	0	8
CL1203.Contig2_All	494	T	Y	89	T	30	38	38	C	35	11	11	52	0.0678751	1	0	11
CL1203.Contig2_All	505	C	S	53	C	35	36	36	G	34	7	7	43	0.552579	1	0	11
CL1203.Contig2_All	559	G	K	99	G	35	25	26	T	34	12	12	38	0.545192	1.02632	0	28
CL1203.Contig2_All	601	A	R	99	G	34	14	14	A	37	7	8	24	0.571792	1.04167	0	14
CL1203.Contig2_All	628	T	K	91	T	36	29	29	G	38	8	8	37	0.527403	1	0	8
CL1203.Contig2_All	636	A	R	64	A	35	31	31	G	35	8	8	39	0.466043	1	0	8
CL1203.Contig2_All	836	A	M	75	A	34	34	36	C	36	9	9	45	0.367892	1.04444	0	61
CL1203.Contig3_All	466	C	Y	23	T	38	7	7	C	36	2	11	18	0.444444	1.5	0	7
CL1203.Contig3_All	473	T	K	46	G	36	7	7	T	37	3	12	19	0.191667	1.47368	0	7
CL1203.Contig3_All	931	T	Y	45	T	38	4	15	C	38	4	5	20	0.442857	1.6	0	12
CL1203.Contig3_All	990	A	R	21	G	40	5	5	A	33	2	20	25	0.52381	1.72	0	7
CL1203.Contig3_All	997	A	W	25	T	37	5	5	A	28	2	20	25	0.047619	1.72	0	7
CL1203.Contig3_All	1541	G	K	26	G	35	20	20	T	39	6	6	27	0.00346176	1	0	22
CL1203.Contig3_All	1563	G	K	82	G	33	27	27	T	38	8	8	35	0.571548	1	0	11
CL1203.Contig3_All	1684	G	R	99	G	38	12	12	A	38	9	9	21	0.701951	1	0	18
CL1203.Contig3_All	1717	T	W	40	T	34	15	15	A	36	5	5	20	0.248646	1	0	33
CL1205.Contig1_All	33	A	W	69	A	37	8	8	T	37	6	6	14	0.762571	1	0	48
CL1205.Contig1_All	81	G	R	99	G	38	42	42	A	37	22	22	64	0.0840756	1	0	48
CL1205.Contig2_All	211	C	M	99	A	33	28	28	C	35	23	23	51	0.542851	1	0	5
CL1205.Contig2_All	216	C	Y	99	T	32	27	27	C	36	19	19	50	0.500034	1	0	5
CL1205.Contig2_All	222	G	R	99	G	35	31	31	A	30	17	17	48	0.501649	1	0	6
CL1205.Contig2_All	246	C	Y	99	C	37	43	43	T	38	17	17	60	0.549245	1	0	17
CL1205.Contig2_All	288	G	R	75	G	36	132	132	A	36	12	12	144	0.217506	1	0	15
CL1205.Contig2_All	303	C	Y	99	C	36	108	108	T	37	24	24	132	0.149545	1	0	15
CL1205.Contig2_All	336	T	Y	99	T	34	151	151	C	35	54	54	205	0.308601	1	0	33
CL1205.Contig2_All	402	C	S	48	C	33	245	245	G	34	10	10	257	0.330907	1	0	51
CL1205.Contig2_All	453	G	K	99	G	34	161	161	T	33	28	28	189	0.108727	1	0	18
CL1205.Contig2_All	471	T	W	99	T	36	130	130	A	38	17	17	148	0.335784	1	0	18
CL1205.Contig2_All	537	T	Y	99	T	38	68	68	C	34	24	24	92	0.0195613	1	0	66
CL1205.Contig2_All	615	G	R	89	G	37	92	92	A	36	12	12	104	0.342012	1	0	78
CL1205.Contig2_All	714	C	Y	99	C	35	85	85	T	36	23	23	108	0.306241	1	0	9
CL1205.Contig2_All	723	A	R	99	A	37	87	87	G	34	20	20	107	0.19516	1	0	9
CL1205.Contig2_All	773	A	W	99	A	35	121	121	T	34	33	33	154	0.28501	1	0	38
CL1205.Contig2_All	837	G	R	99	A	34	104	104	G	32	20	20	124	0.244169	1	0	64
CL1205.Contig2_All	933	G	R	61	G	37	102	106	A	36	12	12	118	0.220362	1.0339	0	21
CL1205.Contig2_All	1093	A	R	99	A	37	35	35	G	35	27	27	62	0.291172	1	0	6
CL1205.Contig2_All	1099	A	R	99	A	36	38	38	G	37	27	27	65	0.202704	1	0	6
CL1205.Contig2_All	1110	A	M	61	A	34	119	119	C	36	10	10	129	0.233733	1	0	11
CL1205.Contig2_All	1123	A	M	99	A	36	140	140	C	36	21	21	161	0.428301	1	0	7
CL1205.Contig2_All	1130	T	W	99	T	36	165	165	A	39	18	18	183	0.00637611	1	0	7
CL1205.Contig2_All	1182	C	S	99	G	36	155	155	C	35	99	99	447	0.0175338	1	0	18
CL1205.Contig2_All	1210	C	Y	99	C	32	178	178	T	33	63	63	434	0.0589736	1	0	7
CL1205.Contig2_All	1322	G	K	58	G	35	243	243	T	35	12	12	325	0.184032	1	0	12
CL1205.Contig2_All	1334	T	W	99	T	38	92	92	A	40	17	17	113	0.0873661	1	0	12
CL1206.Contig2_All	62	A	G	52	G	37	24	24	A	0	0	0	24	1	1	0	7
CL1206.Contig3_All	123	T	Y	22	T	37	10	60	C	32	7	72	132	0.527201	2.62121	0	32
CL1206.Contig3_All	155	A	R	48	A	39	28	89	G	37	9	11	100	0.503341	2.15	0	32
CL1206.Contig3_All	316	C	Y	99	C	36	20	20	T	36	17	17	37	0.320274	1	0	161
CL1206.Contig3_All	672	A	R	91	A	37	25	25	G	37	9	9	34	0.675339	1	0	159
CL1206.Contig3_All	906	T	Y	40	T	33	22	22	C	36	6	6	28	0.712177	1	0	234
CL1206.Contig4_All	46	A	W	99	T	39	29	31	A	39	29	73	104	0.666392	1.88462	0	8
CL1206.Contig4_All	86	C	S	33	C	36	62	158	G	32	7	12	171	0.0548105	2.18129	0	7
CL1206.Contig4_All	93	G	R	46	G	33	60	170	A	33	12	13	183	0.0589229	2.21311	0	7
CL1206.Contig4_All	155	A	R	70	A	39	46	97	G	39	12	13	110	0.496222	1.94545	0	62
CL1209.Contig1_All	294	G	K	93	G	33	23	88	T	35	9	48	136	0.340277	1.76471	0	84
CL1209.Contig1_All	378	T	W	99	A	31	27	30	T	29	29	29	59	0.701807	1.05085	0	31
CL1209.Contig1_All	409	C	M	99	C	32	60	71	A	34	16	32	103	0.332435	1.26214	0	28
CL1209.Contig1_All	437	G	S	99	C	33	48	68	G	36	21	59	127	0.198312	1.45669	0	28
CL1209.Contig1_All	542	C	Y	99	T	37	22	38	C	36	12	64	102	0.63343	1.66667	0	105
CL1209.Contig2_All	294	T	K	99	T	35	77	93	G	34	23	36	129	0.0741367	1.22481	0	91
CL1209.Contig2_All	385	C	M	99	A	29	19	58	C	28	9	74	134	0.702338	1.77612	0	91
CL120.Contig1_All	93	T	Y	29	T	37	18	18	C	37	5	7	25	0.686335	1.08	0	384
CL120.Contig1_All	1101	T	Y	39	C	35	11	21	T	31	4	7	28	0.544322	1.46429	0	76
CL120.Contig1_All	1197	G	R	95	G	38	8	14	A	37	7	9	23	0.633955	1.34783	0	13
CL120.Contig1_All	1219	C	M	40	C	31	6	9	A	38	4	8	17	0.564286	1.41176	0	9
CL120.Contig1_All	1235	C	M	32	C	36	11	13	A	37	4	8	21	0.688278	1.28571	0	16
CL120.Contig1_All	1266	G	R	38	G	38	13	13	A	38	5	5	18	0.221522	1	0	6
CL120.Contig1_All	1272	A	R	52	A	38	13	13	G	39	5	5	18	0.75	1	0	6
CL120.Contig2_All	531	T	K	51	T	35	9	19	G	37	4	8	27	0.251748	1.7037	0	198
CL120.Contig5_All	254	A	M	47	A	38	7	17	C	36	4	8	25	0.393939	1.76	0	113
CL1212.Contig1_All	44	T	Y	84	T	39	8	8	C	39	7	7	15	0.389433	1	0	266
CL1212.Contig1_All	310	T	Y	99	T	37	109	109	C	39	19	19	128	0.0101097	1	0	108
CL1212.Contig1_All	418	A	R	99	A	36	122	122	G	36	21	21	143	0.191443	1	0	60
CL1212.Contig1_All	478	G	R	99	G	37	62	62	A	35	15	15	78	0.0776251	1	0	27
CL1212.Contig1_All	505	C	M	39	C	35	79	79	A	35	8	8	87	0.456138	1	0	27
CL1212.Contig1_All	631	A	R	99	G	36	16	18	A	34	14	18	36	0.491835	1.16667	0	48
CL1212.Contig1_All	1337	C	Y	41	C	36	62	72	T	37	11	12	84	0.347083	1.13095	0	27
CL1212.Contig1_All	1364	C	S	66	C	37	62	62	G	37	8	8	70	0.12621	1	0	27
CL1214.Contig1_All	586	A	W	99	A	34	39	52	T	35	22	22	74	0.62435	1.28378	0	120
CL1214.Contig1_All	706	G	R	99	G	36	25	25	A	38	18	18	43	0.55407	1	0	46
CL1214.Contig5_All	93	C	Y	99	T	38	24	24	C	36	22	22	46	0.112327	1	0	13
CL1214.Contig5_All	106	G	R	74	G	36	42	42	A	36	10	10	52	0.693767	1	0	13
CL1214.Contig5_All	119	T	W	99	A	37	28	28	T	37	21	21	49	0.720173	1	0	13
CL1214.Contig5_All	137	A	R	99	A	31	37	37	G	35	12	12	51	0.0918833	1	0	6
CL1214.Contig5_All	143	C	S	99	C	33	22	22	G	35	19	19	41	0.238148	1	0	6
CL1214.Contig5_All	180	A	R	99	A	36	57	57	G	39	15	17	74	0.0950436	1.02703	0	10
CL1214.Contig5_All	190	C	Y	99	C	36	52	53	T	36	19	22	75	0.338844	1.05333	0	10
CL1214.Contig5_All	273	C	Y	67	C	36	25	82	T	37	9	13	95	0.641174	1.64211	0	30
CL1214.Contig5_All	303	T	G	81	G	37	35	61	T	0	0	41	102	1	1.65686	0	19
CL1214.Contig5_All	322	G	R	99	G	38	20	85	A	35	11	16	101	0.545665	1.69307	0	19
CL1214.Contig5_All	578	A	R	99	A	34	42	67	G	31	15	18	85	0.244718	1.54118	0	79
CL1214.Contig5_All	657	G	R	99	G	36	61	63	A	37	22	22	85	0.264554	1.02353	0	6
CL1214.Contig5_All	663	G	K	99	G	38	52	54	T	34	31	31	85	0.00622049	1.02353	0	6
CL1214.Contig5_All	723	T	Y	99	T	37	31	31	C	37	27	27	58	0.611969	1	0	60
CL1214.Contig5_All	930	A	R	99	A	36	64	64	G	33	24	24	88	0.0390854	1	0	33
CL1214.Contig5_All	963	C	S	99	C	36	57	57	G	33	18	18	75	0.0953066	1	0	33
CL1214.Contig5_All	999	C	M	99	C	35	61	61	A	34	17	17	78	0.100828	1	0	17
CL1214.Contig5_All	1016	G	S	46	G	35	21	21	C	26	7	7	28	0.0776376	1	0	17
CL1215.Contig2_All	532	T	Y	99	T	35	91	91	C	36	50	50	145	0.416376	1	0	180
CL1215.Contig2_All	712	T	W	99	T	31	181	181	A	25	21	21	207	0.00459706	1	0	12
CL1215.Contig2_All	724	C	M	99	C	34	181	181	A	31	15	15	196	0.317869	1	0	12
CL1215.Contig2_All	772	T	Y	99	T	36	171	171	C	35	57	57	228	0.292518	1	0	48
CL1215.Contig2_All	838	T	Y	99	T	33	119	119	C	34	43	43	162	0.273222	1	0	66
CL1215.Contig2_All	913	C	Y	99	C	36	190	190	T	35	29	29	219	0.313446	1	0	15
CL1215.Contig2_All	928	C	Y	99	C	33	159	159	T	35	50	50	210	0.247096	1	0	15
CL1215.Contig2_All	1036	T	W	99	T	34	127	127	A	28	27	27	154	0.0252744	1	0	12
CL1215.Contig2_All	1258	A	R	99	A	37	13	13	G	30	13	13	26	0.571714	1	0	161
CL1215.Contig2_All	1419	A	R	99	A	37	25	25	G	39	12	12	37	0.511224	1	0	61
CL1215.Contig2_All	1480	G	R	99	G	37	37	37	A	33	16	16	53	0.235731	1	0	61
CL1215.Contig2_All	1543	G	R	99	G	36	35	35	A	33	20	20	55	0.0297782	1	0	63
CL1215.Contig2_All	1972	A	M	48	A	36	11	11	C	36	5	5	16	0.665293	1	0	42
CL1215.Contig2_All	2014	T	Y	48	T	36	21	21	C	37	7	7	28	0.650914	1	0	18
CL1215.Contig2_All	2032	A	R	75	A	32	18	18	G	32	8	8	26	0.510845	1	0	18
CL1217.Contig1_All	251	G	S	54	G	37	17	17	C	34	7	7	24	0.00529899	1	0	17
CL1217.Contig1_All	268	C	M	39	C	36	18	18	A	36	5	5	23	0.581295	1	0	10
CL1217.Contig1_All	539	A	M	99	A	33	49	49	C	37	15	15	64	0.0216557	1	0	11
CL1217.Contig1_All	758	A	W	99	A	32	17	17	T	35	11	11	28	0.215165	1	0	63
CL1217.Contig1_All	844	G	R	66	G	34	18	18	A	38	8	8	26	0.118928	1	0	21
CL1219.Contig1_All	1084	T	K	99	T	32	12	12	G	35	8	8	20	0.727526	1	0	43
CL1219.Contig1_All	1127	C	Y	69	C	36	14	14	T	38	8	8	22	0.308171	1	0	43
CL1219.Contig2_All	746	T	Y	99	T	36	53	78	C	37	49	63	141	0.319588	1.2766	0	208
CL1219.Contig2_All	954	G	R	99	G	33	95	95	A	31	19	19	114	0.13762	1	0	8
CL1219.Contig2_All	962	G	R	99	G	32	63	63	A	33	36	36	99	0.324691	1	0	8
CL1219.Contig2_All	986	G	R	99	G	32	75	75	A	35	48	48	123	0.0700977	1	0	24
CL1219.Contig2_All	1027	C	Y	99	C	31	83	83	T	34	67	67	150	0.0102431	1	0	37
CL1219.Contig2_All	1064	G	R	99	A	36	50	50	G	34	52	52	102	0.0364073	1	0	37
CL1219.Contig2_All	1102	C	Y	99	T	33	42	42	C	31	44	44	86	0.161282	1	0	16
CL1219.Contig2_All	1118	G	R	99	G	35	45	45	A	35	40	40	86	0.457928	1	0	16
CL1219.Contig2_All	1256	C	Y	99	T	37	22	22	C	34	24	24	46	0.514904	1	0	85
CL1219.Contig2_All	1469	T	Y	99	T	36	36	36	C	36	15	15	51	0.159879	1	0	34
CL1219.Contig2_All	1503	G	R	74	G	33	33	33	A	27	12	12	45	0.556531	1	0	34
CL121.Contig1_All	82	G	R	55	G	39	11	11	A	36	6	6	17	0.519554	1	0	23
CL121.Contig1_All	109	T	Y	75	T	37	16	16	C	40	7	7	23	0.505617	1	0	27
CL121.Contig2_All	180	A	R	99	G	34	21	21	A	30	19	19	40	0.0286895	1	0	275
CL1221.Contig1_All	837	T	W	99	T	37	66	66	A	38	33	34	100	0.133566	1.02	0	14
CL1221.Contig1_All	851	T	Y	99	T	37	82	82	C	39	18	19	101	0.0576771	1.0198	0	14
CL1223.Contig1_All	139	T	Y	99	C	35	16	16	T	37	15	15	31	0.445783	1	0	39
CL1223.Contig1_All	178	A	R	99	A	37	28	28	G	38	10	10	38	0.746749	1	0	39
CL1223.Contig1_All	232	C	Y	99	C	36	36	36	T	38	28	28	64	0.112904	1	0	54
CL1223.Contig1_All	396	A	M	99	A	32	28	28	C	33	13	13	41	0.652169	1	0	98
CL1223.Contig1_All	494	C	Y	99	C	35	64	64	T	33	23	23	87	0.0489136	1	0	12
CL1223.Contig1_All	556	A	M	99	A	28	37	50	C	33	20	23	73	0.0845905	1.21918	0	42
CL1223.Contig1_All	598	T	Y	99	T	35	39	61	C	37	17	26	87	0.681032	1.35632	0	42
CL1229.Contig1_All	253	G	K	99	T	35	6	6	G	36	5	5	11	0.665584	1	0	31
CL122.Contig2_All	237	G	R	37	A	38	23	39	G	34	6	11	50	0.25545	1.42	0	508
CL1230.Contig3_All	86	G	R	35	G	34	13	13	A	36	5	5	18	0.675712	1	0	57
CL1231.Contig1_All	370	T	W	99	T	34	156	156	A	38	13	13	169	0.0136745	1	0	141
CL1231.Contig1_All	511	A	R	99	A	34	88	88	G	34	18	18	106	0.279342	1	0	141
CL1231.Contig1_All	1034	G	K	99	G	36	149	149	T	34	106	106	579	0.185861	1	0	16
CL1231.Contig1_All	1102	T	W	99	T	38	195	195	A	39	56	56	251	0.0116065	1	0	68
CL1231.Contig1_All	1342	C	Y	99	C	30	143	143	T	31	109	109	289	0.220344	1	0	60
CL1231.Contig1_All	1402	T	Y	63	T	37	237	237	C	36	18	18	527	0.233936	1	0	60
CL1231.Contig1_All	1529	C	M	99	C	36	237	237	A	36	18	18	262	0.42312	1	0	125
CL1231.Contig1_All	1654	C	Y	55	C	35	185	185	T	32	15	15	201	0.0166275	1	0	90
CL1231.Contig1_All	1744	G	R	99	G	34	140	140	A	35	70	70	213	0.0584105	1	0	90
CL1231.Contig1_All	1882	T	Y	99	T	33	235	235	C	34	20	20	436	0.333781	1	0	78
CL1231.Contig1_All	1960	T	Y	99	T	34	137	137	C	37	115	115	382	0.000790015	1	0	78
CL1231.Contig1_All	2194	G	R	99	G	36	137	137	A	37	20	20	157	0.0640617	1	0	51
CL1231.Contig1_All	2245	T	Y	38	T	33	81	81	C	30	12	12	94	0.40713	1	0	51
CL1231.Contig1_All	2395	A	R	99	A	34	224	224	G	31	31	31	404	0.419702	1	0	5
CL1231.Contig1_All	2400	C	S	89	C	35	242	242	G	29	13	13	382	0.182685	1	0	5
CL1231.Contig1_All	2543	T	Y	99	T	34	118	118	C	33	57	57	175	0.146338	1	0	143
CL1231.Contig1_All	3169	A	M	99	A	34	232	232	C	31	23	23	517	0.34836	1	0	101
CL1232.Contig1_All	196	T	K	95	G	35	6	6	T	33	5	5	11	0.767316	1	0	12
CL1232.Contig2_All	154	C	Y	99	C	36	47	47	T	32	15	15	62	0.00935197	1	0	31
CL1232.Contig2_All	185	T	Y	35	T	36	63	63	C	34	10	10	73	0.252765	1	0	10
CL1232.Contig2_All	200	G	R	63	G	37	58	58	A	36	12	12	70	0.0296765	1	0	5
CL1232.Contig2_All	212	C	Y	99	C	35	34	34	T	32	30	30	64	0.0221473	1	0	12
CL1232.Contig2_All	236	T	Y	27	T	35	45	47	C	34	8	8	55	0.514939	1.03636	0	18
CL1232.Contig2_All	353	C	Y	45	C	39	9	12	T	38	5	5	17	0.75	1.17647	0	30
CL1232.Contig2_All	466	A	R	67	A	35	6	23	G	38	5	8	31	0.634199	1.64516	0	73
CL1232.Contig2_All	539	G	R	29	G	35	6	13	A	25	5	10	24	0.582251	1.54167	0	12
CL1232.Contig2_All	566	G	R	62	G	30	7	23	A	34	5	6	29	0.659722	1.58621	0	15
CL1232.Contig2_All	629	A	R	44	A	36	7	22	G	38	4	5	27	0.662121	1.59259	0	12
CL1232.Contig2_All	746	T	W	99	T	26	10	22	A	33	8	8	30	0.179967	1.4	0	117
CL1232.Contig2_All	1627	T	Y	97	T	36	20	20	C	36	9	9	29	0.490778	1	0	11
CL1232.Contig2_All	1638	T	Y	23	T	35	20	20	C	36	5	5	25	0.408978	1	0	11
CL1232.Contig2_All	1649	C	M	99	A	31	13	13	C	36	11	11	24	0.0360123	1	0	11
CL1232.Contig3_All	292	C	Y	38	C	33	9	23	T	34	5	7	30	0.449051	1.53333	0	13
CL1232.Contig3_All	417	C	M	20	C	36	8	21	A	39	3	7	28	0.539394	1.60714	0	17
CL1232.Contig3_All	1402	T	Y	89	C	33	8	8	T	37	7	7	15	0.477545	1	0	26
CL1232.Contig3_All	1428	G	R	49	G	34	7	7	A	36	5	5	12	0.5	1	0	26
CL1232.Contig3_All	1635	C	Y	87	C	37	10	10	T	36	8	8	18	0.74135	1	0	17
CL1232.Contig3_All	1662	T	Y	91	T	36	10	10	C	35	8	8	18	0.179967	1	0	27
CL1232.Contig3_All	1695	A	R	99	G	29	17	17	A	33	8	8	25	0.721675	1	0	21
CL1232.Contig3_All	1716	G	R	83	G	29	17	17	A	34	8	8	25	0.157579	1	0	21
CL1232.Contig3_All	1758	T	Y	99	T	31	16	16	C	37	9	9	25	0.546806	1	0	42
CL1232.Contig3_All	1803	G	R	23	G	35	18	18	A	36	5	5	23	0.400309	1	0	17
CL1232.Contig3_All	1820	T	Y	56	T	37	16	16	C	34	7	7	23	0.225761	1	0	5
CL1232.Contig3_All	1825	G	R	42	G	33	15	15	A	32	6	6	21	0.484926	1	0	5
CL1232.Contig3_All	1903	G	R	58	G	33	15	15	A	36	7	7	22	0.574561	1	0	22
CL1232.Contig3_All	1925	C	Y	40	T	32	19	19	C	36	5	5	24	0.314653	1	0	13
CL1232.Contig3_All	1938	C	Y	78	C	36	16	16	T	36	8	8	24	0.622394	1	0	13
CL1232.Contig3_All	1964	T	Y	99	T	36	15	15	C	32	10	10	26	0.507696	1	0	26
CL1232.Contig3_All	2000	C	Y	99	C	33	14	14	T	34	9	9	23	0.683576	1	0	36
CL1232.Contig3_All	2108	T	K	89	G	37	14	14	T	34	6	6	20	0.0546698	1	0	49
CL1232.Contig3_All	2390	C	Y	34	C	36	11	11	T	36	6	6	17	0.759696	1	0	27
CL1232.Contig3_All	2438	A	W	57	A	35	10	10	T	27	7	7	17	0.557384	1	0	12
CL1232.Contig3_All	2450	G	C	37	C	35	18	18	G	0	0	0	18	1	1	0	12
CL1232.Contig3_All	2522	T	Y	86	T	38	8	8	C	38	7	7	15	0.673582	1	0	30
CL1232.Contig3_All	2723	C	Y	95	T	38	8	8	C	37	7	7	15	0.433256	1	0	5
CL1232.Contig3_All	2780	G	R	79	G	38	6	6	A	36	6	6	12	0.647186	1	0	52
CL1233.Contig2_All	103	T	K	99	T	37	13	14	G	39	9	10	24	0.617682	1.08333	0	64
CL1233.Contig2_All	169	A	M	99	C	37	10	21	A	32	11	29	50	0.486269	1.58	0	66
CL1234.Contig2_All	175	T	K	99	T	35	222	224	G	33	24	24	249	0.098892	1.00803	0	33
CL1234.Contig2_All	208	T	Y	99	T	36	208	208	C	37	20	21	229	0.0728128	1.00437	0	33
CL1234.Contig2_All	1379	T	Y	77	C	37	7	7	T	32	5	5	12	0.526515	1	0	23
CL1234.Contig2_All	1491	G	R	99	G	36	17	17	A	38	13	13	30	0.355295	1	0	55
CL1234.Contig2_All	1546	C	S	84	C	32	16	16	G	27	8	8	24	0.175139	1	0	55
CL1234.Contig2_All	2118	A	R	99	A	38	38	38	G	35	32	32	70	0.0436815	1	0	352
CL1235.Contig1_All	25	A	R	99	G	37	65	65	A	36	26	26	91	0.166928	1	0	16
CL1235.Contig1_All	41	G	R	99	A	37	115	115	G	35	46	46	161	0.0202431	1	0	16
CL1235.Contig1_All	71	A	R	99	A	37	184	184	G	37	43	43	227	0.324474	1	0	13
CL1235.Contig1_All	84	G	R	99	G	36	186	186	A	34	50	50	236	0.130366	1	0	5
CL1235.Contig1_All	147	C	Y	47	C	37	239	239	T	37	16	16	346	0.112202	1	0	10
CL1235.Contig1_All	172	A	R	99	A	36	217	217	G	36	38	38	401	0.399318	1	0	5
CL1235.Contig1_All	177	A	W	99	A	36	203	203	T	37	52	52	395	0.19322	1	0	5
CL1235.Contig1_All	617	T	W	99	T	37	234	234	A	38	20	20	467	0.467776	1	0	156
CL1235.Contig1_All	783	C	Y	99	C	36	215	215	T	35	39	39	404	0.400862	1	0	166
CL1235.Contig1_All	1267	T	K	63	T	31	240	240	G	30	15	15	719	0.3195	1	0	150
CL1235.Contig1_All	1476	G	K	99	G	35	95	95	T	36	54	54	149	0.42483	1	0	55
CL1235.Contig2_All	127	T	W	63	T	34	86	86	A	29	18	18	115	0.00381622	1	0	29
CL1236.Contig2_All	73	T	Y	99	T	37	216	216	C	37	39	39	1757	0.374177	1	0	20
CL1236.Contig2_All	93	A	R	99	A	36	144	144	G	35	111	111	2120	0.0119221	1	0	20
CL1236.Contig2_All	200	G	R	99	G	25	227	227	A	29	23	23	2505	0.21438	1	0	14
CL1236.Contig2_All	271	C	Y	99	C	35	135	135	T	35	120	120	2277	0.0343713	1	0	19
CL1236.Contig2_All	342	A	W	28	A	37	23	23	T	34	5	5	28	0.145075	1	0	19
CL1237.Contig1_All	829	A	W	99	A	37	157	157	T	37	29	29	186	0.482033	1	0	64
CL1237.Contig1_All	893	T	W	99	T	37	153	154	A	38	29	29	183	0.0843692	1.00546	0	64
CL1237.Contig2_All	616	T	C	72	C	36	65	147	T	17	1	575	727	1	1.90922	0	905
CL1239.Contig2_All	436	C	Y	26	C	37	15	31	T	39	5	5	36	0.638287	1.44444	0	171
CL1239.Contig2_All	607	C	Y	94	C	36	33	43	T	37	11	14	57	0.728736	1.22807	0	171
CL1243.Contig1_All	239	G	S	99	G	34	88	88	C	31	36	36	124	0.0240643	1	0	9
CL1243.Contig1_All	311	G	R	99	G	36	57	57	A	33	44	44	101	0.0024919	1	0	33
CL1243.Contig1_All	344	G	R	99	G	36	87	87	A	37	82	82	169	0.491216	1	0	33
CL1243.Contig1_All	377	A	R	99	A	36	79	79	G	35	65	65	144	0.060617	1	0	33
CL1243.Contig1_All	419	A	R	99	A	34	43	43	G	33	45	45	88	0.0602557	1	0	42
CL1243.Contig1_All	547	A	W	99	T	33	45	45	A	28	42	42	87	0.00191255	1	0	73
CL1243.Contig1_All	620	G	R	99	G	36	195	195	A	36	16	16	211	0.181576	1	0	27
CL1243.Contig1_All	647	A	R	99	A	36	92	92	G	35	81	81	174	0.0185169	1	0	11
CL1243.Contig1_All	658	C	Y	99	C	35	95	95	T	32	92	92	188	0.0150011	1	0	11
CL1243.Contig1_All	687	G	S	99	G	33	93	93	C	33	80	80	173	0.389116	1	0	29
CL1243.Contig1_All	725	C	Y	99	C	33	205	205	T	32	22	22	228	0.374061	1	0	33
CL1243.Contig1_All	758	C	Y	39	C	35	204	204	T	25	18	18	222	0.00918364	1	0	33
CL1243.Contig1_All	876	T	Y	99	T	37	75	75	C	35	33	33	108	0.162621	1	0	12
CL1243.Contig1_All	888	A	R	99	A	35	80	80	G	37	24	24	104	0.101509	1	0	9
CL1243.Contig1_All	1238	T	W	99	T	33	74	74	A	33	17	17	91	0.123898	1	0	6
CL1243.Contig1_All	1244	T	Y	45	T	35	80	80	C	35	10	10	90	0.172674	1	0	6
CL1243.Contig1_All	1418	T	W	99	A	34	153	153	T	34	102	102	393	0.470986	1	0	9
CL1243.Contig1_All	1427	T	Y	99	C	32	154	154	T	30	100	100	383	0.0243145	1	0	9
CL1243.Contig1_All	1442	G	R	99	G	30	176	176	A	31	78	78	306	0.136929	1	0	6
CL1243.Contig1_All	1448	T	W	99	T	34	189	189	A	31	53	53	283	1.33e-06	1	0	6
CL1249.Contig1_All	185	T	A	57	A	36	35	35	C	39	2	2	37	1	1	0	106
CL124.Contig1_All	87	G	R	99	G	35	169	169	A	34	41	41	210	0.251303	1	0	361
CL124.Contig1_All	531	G	R	99	G	35	39	59	A	34	18	24	84	0.256078	1.30952	0	6
CL124.Contig1_All	537	G	R	85	G	34	54	64	A	33	13	19	83	0.268173	1.19277	0	6
CL124.Contig1_All	666	G	R	43	G	33	92	92	A	27	12	12	104	0.0149184	1	0	129
CL124.Contig1_All	1020	C	Y	99	C	31	14	34	T	33	12	21	55	0.333627	1.52727	0	18
CL124.Contig1_All	1038	G	R	52	G	31	16	34	A	33	6	16	50	0.673281	1.56	0	18
CL124.Contig1_All	1089	A	R	99	A	35	36	49	G	36	12	14	63	0.733623	1.2381	0	51
CL124.Contig1_All	1170	T	K	99	T	30	30	30	G	35	11	11	41	0.54585	1	0	81
CL1251.Contig2_All	324	G	R	88	G	38	9	9	A	38	7	7	16	0.459091	1	0	45
CL1251.Contig2_All	369	A	R	59	A	39	9	9	G	39	5	5	14	0.699301	1	0	45
CL1252.Contig1_All	163	T	Y	99	C	35	8	8	T	34	8	8	16	0.62634	1	0	63
CL1252.Contig1_All	226	C	Y	60	C	38	15	15	T	35	7	7	22	0.583049	1	0	63
CL1253.Contig1_All	427	C	Y	48	C	36	63	63	T	37	10	22	85	0.436268	1.14118	0	18
CL1253.Contig1_All	529	A	W	68	A	37	63	71	T	36	11	11	82	0.0443953	1.09756	0	84
CL1253.Contig2_All	400	C	Y	99	C	36	225	256	T	38	30	32	407	0.0767932	1.13268	0	242
CL1253.Contig2_All	642	A	R	99	A	35	159	170	G	36	96	98	299	0.0526048	1.04682	0	64
CL1253.Contig2_All	706	G	R	99	G	37	209	215	A	37	46	46	372	0.168118	1.04301	0	64
CL1253.Contig2_All	1165	A	W	99	A	37	34	34	T	38	10	10	44	0.574675	1	0	163
CL1255.Contig1_All	97	T	Y	99	T	37	10	10	C	35	8	8	18	0.229878	1	0	18
CL1255.Contig1_All	163	A	R	99	A	36	16	16	G	36	14	14	30	0.395054	1	0	66
CL1255.Contig5_All	226	A	W	21	T	35	3	7	A	39	2	42	49	0.4	2.46939	0	7
CL1255.Contig5_All	233	A	M	37	C	40	3	17	A	41	2	22	39	0.4	2.30769	0	7
CL1255.Contig5_All	353	C	M	99	C	36	18	34	A	36	9	10	45	0.280584	1.37778	0	33
CL1255.Contig5_All	386	G	R	99	A	36	22	25	G	33	12	16	41	0.146194	1.17073	0	24
CL1255.Contig6_All	440	G	R	93	G	32	25	25	A	31	11	11	36	0.393374	1	0	27
CL1255.Contig6_All	467	A	R	99	A	36	20	20	G	35	10	10	30	0.662404	1	0	21
CL1255.Contig6_All	488	G	R	99	G	36	15	15	A	36	12	12	27	0.213561	1	0	21
CL1255.Contig6_All	518	T	W	99	A	32	7	7	T	35	6	6	13	0.708916	1	0	30
CL1255.Contig6_All	803	T	Y	91	T	36	9	9	C	39	7	7	16	0.505726	1	0	12
CL1255.Contig6_All	1022	T	Y	29	T	34	24	24	C	36	6	7	31	0.510074	1.03226	0	66
CL1255.Contig6_All	1103	C	M	99	C	37	18	18	A	35	14	14	32	0.53374	1	0	69
CL1255.Contig6_All	1172	G	R	61	G	36	22	22	A	35	8	8	30	0.472543	1	0	12
CL1255.Contig6_All	1184	A	R	68	A	35	25	25	G	37	8	8	33	0.567897	1	0	12
CL1255.Contig6_All	1259	G	R	51	G	36	20	20	A	35	7	7	27	0.249001	1	0	54
CL1255.Contig6_All	1313	C	Y	80	C	36	13	13	T	39	8	8	21	0.457767	1	0	24
CL1255.Contig6_All	1337	G	R	24	G	38	17	17	A	33	5	5	22	0.676084	1	0	24
CL1255.Contig6_All	1427	C	Y	22	C	36	15	15	T	37	5	5	20	0.611133	1	0	12
CL1255.Contig6_All	1739	T	Y	29	T	37	48	49	C	34	8	20	70	0.220025	1.2	0	33
CL1255.Contig6_All	1772	A	W	99	A	37	46	57	T	38	11	12	69	0.613409	1.17391	0	33
CL1256.Contig1_All	392	A	M	99	C	35	8	8	A	37	6	6	14	0.245421	1	0	5
CL1257.Contig1_All	658	G	C	20	C	36	8	8	G	0	0	0	8	1	1	0	27
CL1257.Contig4_All	251	C	S	99	G	36	10	10	C	33	10	10	20	0.644685	1	0	104
CL125.Contig1_All	104	G	S	82	G	34	6	183	C	33	5	23	206	0.331169	1.9466	0	16
CL125.Contig1_All	319	C	Y	99	C	35	41	73	T	34	34	34	107	0.169071	1.29907	0	58
CL125.Contig1_All	428	C	Y	99	T	34	10	18	C	36	9	138	156	0.0394466	1.89744	0	10
CL125.Contig1_All	438	G	R	21	G	30	5	128	A	33	3	10	139	0.285714	2.17986	0	7
CL125.Contig1_All	445	G	K	28	T	37	3	18	G	33	3	123	142	0.35	2.40141	0	7
CL125.Contig1_All	730	T	K	99	T	36	183	183	G	36	43	43	226	0.187344	1	0	15
CL125.Contig1_All	745	T	Y	99	T	37	217	217	C	37	38	38	263	0.243526	1	0	6
CL125.Contig1_All	751	T	Y	99	T	37	220	220	C	37	35	35	280	0.116929	1	0	6
CL125.Contig1_All	804	T	W	99	T	38	220	220	A	36	35	35	314	0.0553425	1	0	27
CL125.Contig1_All	831	G	R	99	G	37	221	221	A	34	33	33	321	0.000477443	1	0	12
CL125.Contig1_All	854	C	Y	99	C	37	236	236	T	37	19	19	339	0.49742	1	0	10
CL125.Contig1_All	895	C	S	96	C	38	243	243	G	36	12	12	343	0.280499	1	0	41
CL125.Contig1_All	981	T	Y	99	T	38	213	213	C	37	42	42	464	0.0472469	1	0	25
CL125.Contig1_All	1056	G	R	99	G	36	241	241	A	38	14	14	346	0.25173	1	0	36
CL125.Contig1_All	1092	G	S	99	G	36	135	135	C	37	120	120	429	0.0759116	1	0	36
CL125.Contig1_All	1182	A	R	99	A	35	217	217	G	38	38	38	381	0.000349029	1	0	22
CL125.Contig1_All	1337	C	Y	99	T	37	198	198	C	37	57	57	373	0.334705	1	0	78
CL125.Contig1_All	1415	G	R	99	A	32	192	192	G	34	63	63	348	4.41e-07	1	0	24
CL125.Contig1_All	1439	C	Y	99	T	37	190	190	C	37	65	65	305	0.204666	1	0	24
CL125.Contig1_All	1517	A	M	99	A	36	221	221	C	36	33	33	279	0.0899239	1	0	8
CL125.Contig1_All	1525	C	Y	99	T	37	172	172	C	35	78	78	251	0.00214412	1	0	8
CL125.Contig1_All	1535	C	Y	99	T	37	180	180	C	35	75	75	266	0.000511376	1	0	10
CL125.Contig1_All	1559	T	Y	99	T	37	239	239	C	37	16	16	261	0.284105	1	0	19
CL125.Contig1_All	1578	T	K	99	G	37	195	195	T	38	60	60	329	0.256387	1	0	19
CL125.Contig1_All	1626	A	W	99	A	36	204	204	T	37	51	51	379	0.160262	1	0	40
CL125.Contig1_All	1666	C	Y	99	T	38	202	202	C	36	53	53	400	0.0108543	1	0	15
CL125.Contig1_All	1681	G	S	99	C	36	201	201	G	37	53	53	493	0.0854526	1	0	15
CL125.Contig1_All	1874	G	R	99	G	35	186	186	A	32	16	16	202	0.170667	1	0	17
CL125.Contig1_All	1891	C	M	99	C	37	141	141	A	36	25	25	166	0.402816	1	0	17
CL125.Contig1_All	1936	T	Y	99	T	35	217	217	C	37	15	15	232	0.0956591	1	0	17
CL125.Contig1_All	1953	G	R	99	G	35	232	232	A	35	23	23	269	0.224442	1	0	14
CL125.Contig1_All	2020	A	M	99	A	36	150	150	C	38	105	105	298	0.0325141	1	0	37
CL125.Contig1_All	2057	A	R	99	A	36	192	192	G	36	63	63	293	0.391806	1	0	5
CL125.Contig1_All	2062	T	Y	99	C	37	197	197	T	36	57	57	295	0.13162	1	0	5
CL125.Contig1_All	2081	A	M	99	C	38	197	197	A	37	58	58	300	0.114857	1	0	9
CL125.Contig1_All	2090	C	Y	99	C	37	231	231	T	37	24	24	312	0.00741087	1	0	9
CL125.Contig1_All	2180	C	Y	99	T	37	139	139	C	37	40	40	179	0.353568	1	0	56
CL125.Contig1_All	2236	C	M	38	C	38	135	135	A	35	12	12	147	0.0236041	1	0	20
CL125.Contig1_All	2256	T	Y	55	T	37	83	83	C	38	11	11	94	0.220522	1	0	20
CL125.Contig1_All	2327	T	Y	99	C	37	69	69	T	34	31	31	100	0.00660449	1	0	46
CL125.Contig1_All	2373	A	M	63	A	38	42	42	C	38	10	10	52	0.440956	1	0	14
CL125.Contig1_All	2387	C	M	99	A	37	32	32	C	37	18	18	50	0.00925846	1	0	14
CL125.Contig1_All	2428	T	Y	42	T	39	35	35	C	38	7	7	42	0.0850582	1	0	20
CL125.Contig1_All	2448	T	W	99	T	38	47	47	A	35	17	17	64	0.015445	1	0	20
CL125.Contig1_All	2541	G	R	99	A	36	118	118	G	35	73	73	191	0.0483947	1	0	16
CL125.Contig1_All	2557	C	Y	70	C	37	189	189	T	37	12	12	201	0.423902	1	0	16
CL125.Contig1_All	2662	G	K	99	G	36	211	211	T	35	31	31	242	0.200618	1	0	96
CL125.Contig1_All	2758	G	R	99	G	34	193	193	A	35	62	62	319	0.358602	1	0	16
CL125.Contig1_All	2774	T	Y	99	T	36	195	195	C	36	60	60	295	0.192781	1	0	16
CL125.Contig1_All	2894	T	Y	99	T	37	220	220	C	37	35	35	364	0.387359	1	0	18
CL125.Contig1_All	2912	A	R	99	A	37	230	230	G	38	25	25	326	0.00342685	1	0	14
CL125.Contig1_All	2951	T	Y	99	T	37	230	230	C	37	25	25	335	0.176719	1	0	21
CL125.Contig1_All	3026	G	K	57	G	37	246	246	T	37	9	9	333	0.480733	1	0	42
CL125.Contig1_All	3068	T	Y	99	T	36	201	201	C	37	52	52	386	0.153493	1	0	37
CL125.Contig1_All	3105	A	M	35	A	36	245	245	C	37	10	10	395	0.235232	1	0	37
CL125.Contig1_All	3146	A	M	99	C	37	174	174	A	37	81	81	319	0.342455	1	0	7
CL125.Contig1_All	3153	C	M	99	A	37	171	171	C	36	84	84	315	0.10547	1	0	7
CL125.Contig1_All	3177	C	M	99	A	37	173	173	C	35	82	82	290	0.182185	1	0	12
CL125.Contig1_All	3224	A	W	99	T	36	149	149	A	36	66	66	215	0.356727	1	0	28
CL125.Contig1_All	3252	A	R	99	G	36	164	164	A	36	58	58	222	0.470138	1	0	27
CL125.Contig1_All	3279	T	Y	99	T	36	184	184	C	34	64	64	248	0.451695	1	0	27
CL125.Contig1_All	3327	T	Y	99	C	35	193	193	T	35	62	62	291	0.375745	1	0	48
CL125.Contig1_All	3387	A	R	99	A	36	240	240	G	35	15	15	287	0.417111	1	0	17
CL125.Contig1_All	3404	T	K	99	T	36	219	219	G	35	36	36	315	0.0036438	1	0	17
CL125.Contig1_All	3445	A	R	99	G	36	221	221	A	36	34	34	257	0.134262	1	0	15
CL125.Contig1_All	3460	T	Y	99	C	36	191	191	T	37	30	30	221	0.328032	1	0	15
CL125.Contig1_All	3569	T	Y	54	T	37	148	148	C	36	13	13	161	0.0984201	1	0	26
CL125.Contig1_All	3595	G	S	99	G	37	72	72	C	37	19	19	91	0.436001	1	0	26
CL125.Contig1_All	3668	A	W	99	T	36	95	95	A	36	68	68	163	0.400361	1	0	12
CL125.Contig1_All	3680	G	R	99	A	34	109	109	G	35	58	58	167	0.34149	1	0	12
CL125.Contig1_All	3889	T	Y	97	C	35	31	31	T	37	10	10	41	0.164647	1	0	55
CL125.Contig1_All	3944	G	R	53	A	38	42	42	G	39	7	7	49	0.636753	1	0	55
CL125.Contig1_All	4535	G	R	41	G	35	41	41	A	39	8	8	49	0.11681	1	0	23
CL125.Contig1_All	4558	C	M	45	C	37	42	42	A	38	8	8	50	0.65768	1	0	23
CL125.Contig1_All	4659	T	W	99	T	35	51	51	A	33	19	19	70	0.403489	1	0	73
CL125.Contig1_All	4732	T	Y	99	T	38	27	27	C	38	22	22	49	0.424975	1	0	46
CL125.Contig3_All	44	T	Y	99	T	36	123	123	C	34	30	30	153	0.0551464	1	0	36
CL125.Contig3_All	167	C	Y	99	C	37	227	227	T	39	28	28	305	0.000338618	1	0	38
CL125.Contig3_All	205	G	S	99	G	33	241	241	C	33	14	14	330	0.453267	1	0	5
CL125.Contig3_All	224	C	Y	99	T	38	194	194	C	36	61	61	314	0.0152174	1	0	13
CL125.Contig3_All	248	G	S	80	G	36	243	243	C	36	12	12	329	0.167962	1	0	24
CL125.Contig3_All	350	T	Y	40	T	36	173	315	C	36	10	16	332	0.408951	2.31024	0	6
CL125.Contig3_All	356	C	Y	99	C	34	138	311	T	34	21	34	345	0.473635	2.5913	0	6
CL125.Contig4_All	81	C	M	99	C	38	235	235	A	35	19	19	440	0.00686863	1.03636	0	7
CL125.Contig4_All	95	C	Y	67	C	35	243	243	T	36	12	12	428	0.295545	1.06308	0	7
CL125.Contig4_All	118	T	K	99	T	33	194	251	G	35	61	68	416	0.0206754	1.28606	0	19
CL125.Contig4_All	137	C	Y	99	C	34	232	352	T	34	22	42	420	0.257421	1.35238	0	19
CL125.Contig4_All	174	G	S	99	G	35	200	384	C	35	39	61	445	0.258034	1.46292	0	5
CL125.Contig4_All	179	G	R	99	G	36	220	409	A	36	17	32	441	0.280296	1.46259	0	5
CL125.Contig4_All	229	T	W	33	T	36	206	382	A	35	9	13	395	0.168352	1.4557	0	38
CL125.Contig4_All	377	C	M	99	C	33	219	240	A	30	18	18	259	0.00473419	1.08108	0	97
CL125.Contig4_All	474	A	W	99	A	36	78	270	T	37	14	32	304	0.124611	1.69079	0	44
CL1260.Contig2_All	60	C	M	99	C	36	75	75	A	38	15	15	91	0.0780531	1	0	29
CL1260.Contig3_All	31	C	M	61	C	35	30	30	A	37	9	9	39	0.229992	1	0	10
CL1260.Contig3_All	41	A	R	79	A	38	31	31	G	38	11	11	42	0.678491	1	0	10
CL1262.Contig1_All	187	C	Y	67	C	35	43	43	T	35	15	15	58	0.257584	1	0	21
CL1262.Contig1_All	208	A	R	99	A	37	33	33	G	34	31	31	64	0.0386531	1	0	21
CL1262.Contig1_All	260	A	R	45	A	34	45	45	G	28	9	9	54	0.187249	1	0	10
CL1262.Contig1_All	270	T	W	30	T	33	38	38	A	27	8	8	46	0.0296101	1	0	10
CL1262.Contig1_All	367	C	Y	99	C	36	53	53	T	35	21	21	74	0.405244	1	0	36
CL1262.Contig1_All	403	G	R	99	G	33	19	19	A	32	12	12	31	0.322923	1	0	16
CL1262.Contig1_All	419	G	R	99	A	33	14	14	G	33	12	12	26	0.469795	1	0	14
CL1262.Contig1_All	433	A	R	60	G	33	15	15	A	25	7	7	22	0.267456	1	0	14
CL1262.Contig1_All	487	T	Y	38	T	35	28	28	C	36	8	8	36	0.634354	1	0	9
CL1262.Contig1_All	496	G	K	88	G	36	25	25	T	38	9	9	34	0.593977	1	0	9
CL1262.Contig1_All	527	T	Y	99	T	36	26	28	C	35	14	14	43	0.65104	1.04651	0	31
CL1262.Contig1_All	562	T	Y	79	T	33	31	34	C	35	10	11	46	0.598215	1.08696	0	35
CL1262.Contig1_All	643	A	R	99	A	34	46	46	G	37	18	18	64	0.205749	1	0	39
CL1262.Contig1_All	763	C	Y	86	C	34	29	29	T	37	10	10	39	0.650294	1	0	79
CL1262.Contig2_All	100	A	W	99	A	35	11	11	T	37	7	7	20	0.268005	1.05	0	9
CL1262.Contig2_All	184	C	Y	99	C	36	55	55	T	37	17	17	72	0.455132	1	0	21
CL1262.Contig2_All	254	G	R	99	G	37	82	82	A	36	13	13	96	0.225847	1	0	20
CL1262.Contig2_All	274	C	Y	27	C	35	98	98	T	36	9	9	107	0.398146	1	0	20
CL1262.Contig2_All	301	T	Y	99	T	35	58	58	C	36	55	55	113	0.0710945	1	0	15
CL1262.Contig2_All	316	T	W	99	T	32	57	57	A	36	20	20	77	0.0495121	1	0	12
CL1262.Contig2_All	328	A	W	99	A	34	45	45	T	34	31	31	76	0.0822795	1	0	12
CL1262.Contig2_All	341	T	Y	99	T	35	55	55	C	36	35	35	90	0.279777	1	0	13
CL1262.Contig2_All	389	T	Y	99	T	36	79	83	C	35	19	19	102	0.163664	1.03922	0	7
CL1262.Contig2_All	423	A	M	46	C	32	67	71	A	35	8	8	79	0.084866	1.05063	0	8
CL1262.Contig2_All	440	C	M	99	A	33	23	23	C	36	16	20	43	0.0128326	1.09302	0	6
CL1262.Contig2_All	460	G	R	46	G	36	8	9	A	30	5	6	15	0.52331	1.13333	0	6
CL1264.Contig1_All	383	G	R	99	G	36	178	639	A	35	40	151	790	0.366991	1.72405	0	30
CL1264.Contig1_All	413	C	Y	99	C	37	229	730	T	38	26	87	908	0.0499192	1.62225	0	30
CL1264.Contig2_All	383	G	R	99	G	36	205	666	A	34	21	132	798	0.0225129	1.71679	0	30
CL1265.Contig1_All	378	A	R	99	A	35	22	22	G	36	11	11	33	0.507494	1	0	12
CL1265.Contig1_All	390	T	W	99	T	35	19	19	A	38	13	13	32	0.506122	1	0	12
CL1265.Contig1_All	448	C	Y	99	C	36	44	44	T	34	15	15	59	0.0385561	1	0	58
CL1266.Contig1_All	110	A	R	50	A	39	12	12	G	35	5	5	17	0.399483	1	0	41
CL1266.Contig1_All	204	A	R	30	A	38	17	17	G	37	5	5	22	0.600194	1	0	6
CL1266.Contig1_All	261	G	R	99	A	35	8	8	G	35	6	6	14	0.712954	1	0	9
CL1266.Contig1_All	270	C	Y	85	T	38	8	8	C	32	9	9	17	0.740642	1	0	9
CL1266.Contig1_All	321	T	Y	58	T	38	11	11	C	36	6	6	17	0.519554	1	0	18
CL1271.Contig1_All	575	C	Y	85	C	35	101	289	T	33	14	105	395	0.308407	1.70886	0	63
CL1271.Contig1_All	668	A	R	99	A	35	183	214	G	37	72	77	297	0.00121475	1.12121	0	10
CL1271.Contig1_All	678	C	Y	99	C	36	183	186	T	36	72	72	269	0.428156	1.01115	0	10
CL1271.Contig1_All	713	G	R	33	G	34	97	97	A	35	9	9	106	0.497739	1	0	35
CL1271.Contig2_All	354	G	T	47	T	37	18	145	G	0	0	593	738	1	1.97561	0	18
CL1271.Contig2_All	393	A	W	99	A	29	14	606	T	35	7	25	635	0.506239	1.96693	0	26
CL1271.Contig2_All	419	T	C	52	C	29	22	100	T	0	0	338	438	1	1.94977	0	26
CL1271.Contig2_All	457	C	T	52	T	35	20	71	C	0	0	108	179	1	1.88827	0	22
CL1271.Contig2_All	479	T	Y	86	T	37	11	246	C	39	9	27	276	0.625682	1.92754	0	22
CL1271.Contig2_All	773	T	W	99	T	33	106	106	A	39	16	16	122	4.34e-05	1	0	17
CL1271.Contig2_All	790	A	W	72	A	31	189	189	T	39	14	14	204	3.89e-07	1	0	17
CL1274.Contig1_All	555	T	K	99	T	37	72	72	G	36	12	12	84	0.101707	1	0	389
CL1274.Contig1_All	944	T	Y	93	T	38	36	49	C	39	15	18	67	0.536595	1.23881	0	389
CL1275.Contig1_All	161	G	R	99	G	37	12	12	A	36	12	12	24	0.314863	1	0	99
CL1275.Contig1_All	1403	T	Y	99	C	39	16	16	T	38	16	16	32	0.29479	1	0	832
CL1275.Contig2_All	71	C	M	82	C	36	10	10	A	35	7	7	17	0.300442	1	0	123
CL1275.Contig2_All	194	G	S	85	G	34	15	15	C	38	6	6	21	0.528057	1	0	33
CL1275.Contig2_All	227	T	Y	64	T	37	10	10	C	34	8	8	18	0.0728552	1	0	33
CL1275.Contig2_All	285	A	M	99	A	37	27	27	C	36	10	10	37	0.588196	1	0	8
CL1275.Contig2_All	293	C	Y	53	C	36	27	27	T	37	9	9	36	0.203742	1	0	8
CL1275.Contig2_All	611	A	R	99	A	35	24	24	G	37	15	15	39	0.550386	1	0	84
CL1275.Contig2_All	695	A	R	87	A	37	29	29	G	36	14	14	43	0.120765	1	0	84
CL1275.Contig2_All	887	A	M	60	A	37	78	78	C	32	12	12	91	0.0101573	1	0	63
CL1275.Contig2_All	950	A	W	20	A	36	37	37	T	31	7	7	44	0.163697	1	0	63
CL1275.Contig2_All	1061	A	R	99	A	36	18	18	G	32	16	16	34	0.132981	1	0	51
CL1275.Contig2_All	1112	G	R	28	G	35	15	15	A	27	6	6	21	0.585075	1	0	12
CL1275.Contig2_All	1124	T	Y	24	T	31	15	15	C	38	5	5	20	0.0163829	1	0	12
CL1275.Contig2_All	1168	G	S	99	G	33	48	48	C	33	30	30	78	0.434736	1	0	43
CL1275.Contig2_All	1211	T	W	99	T	35	84	84	A	36	19	19	103	0.301997	1	0	43
CL1275.Contig3_All	86	C	Y	88	T	34	9	9	C	30	7	7	16	0.709266	1	0	92
CL1275.Contig3_All	178	C	Y	28	C	35	17	17	T	33	6	6	23	0.571577	1	0	18
CL1275.Contig3_All	250	G	R	99	G	33	13	13	A	34	12	12	25	0.692222	1	0	54
CL1278.Contig1_All	68	G	S	31	G	37	185	185	C	37	10	10	195	0.209469	1	0	79
CL1278.Contig1_All	147	A	R	99	A	34	96	115	G	32	49	78	194	0.00621556	1.24742	0	79
CL1278.Contig1_All	1278	T	W	43	T	35	175	508	A	32	10	36	545	0.276926	1.66055	0	303
CL1278.Contig2_All	238	A	M	28	A	29	14	91	C	35	4	35	126	0.0960784	1.85714	0	719
CL1279.Contig1_All	379	G	R	59	G	33	36	36	A	33	9	9	45	0.395541	1	0	53
CL1279.Contig1_All	432	A	R	99	A	36	34	34	G	34	20	20	54	0.592235	1	0	53
CL1279.Contig1_All	735	C	Y	99	C	36	53	53	T	37	18	18	71	0.321821	1	0	9
CL1279.Contig1_All	744	T	Y	29	T	37	58	58	C	37	10	10	68	0.316968	1	0	9
CL1279.Contig1_All	774	A	W	99	A	34	13	13	T	35	12	12	25	0.123546	1	0	30
CL127.Contig5_All	407	G	R	99	G	36	60	60	A	36	16	16	76	0.243717	1	0	105
CL127.Contig5_All	512	G	K	99	G	35	53	53	T	33	15	15	69	0.259987	1	0	105
CL1280.Contig1_All	958	A	R	57	A	34	8	14	G	36	5	8	22	0.177156	1.40909	0	608
CL1281.Contig1_All	1151	G	R	99	G	34	44	51	A	35	42	47	98	0.207131	1.12245	0	139
CL1284.Contig2_All	308	A	M	99	A	35	19	19	C	36	10	10	29	0.256228	1	0	24
CL1284.Contig2_All	332	A	R	99	A	31	12	12	G	34	10	10	22	0.248253	1	0	24
CL1284.Contig3_All	187	C	S	99	C	30	13	21	G	33	8	9	30	0.37505	1.3	0	65
CL1284.Contig3_All	252	G	S	99	C	36	10	11	G	36	9	9	20	0.33036	1.05	0	65
CL1284.Contig3_All	348	C	Y	52	C	34	7	7	T	31	6	6	13	0.2669	1	0	31
CL1284.Contig3_All	528	T	C	23	C	35	9	9	T	0	0	0	9	1	1	0	14
CL1284.Contig3_All	576	C	M	62	C	32	7	9	A	29	6	6	15	0.2669	1.13333	0	19
CL1284.Contig3_All	595	T	Y	76	T	28	11	12	C	37	8	8	22	0.0543251	1.09091	0	19
CL1284.Contig3_All	637	A	W	99	T	30	13	14	A	29	9	10	24	0.256144	1.08333	0	11
CL1285.Contig1_All	156	G	R	99	G	35	34	34	A	34	30	33	67	0.438523	1.04478	0	12
CL1285.Contig2_All	122	C	Y	48	T	33	14	14	C	37	4	5	19	0.515359	1.05263	0	7
CL1287.Contig2_All	61	G	K	99	T	39	11	12	G	39	8	9	21	0.451946	1.09524	0	24
CL1287.Contig2_All	106	A	R	57	A	36	6	8	G	35	5	5	13	0.465368	1.15385	0	8
CL1287.Contig2_All	187	A	R	51	A	34	32	32	G	39	8	8	41	0.500474	1	0	21
CL1287.Contig2_All	208	C	Y	99	T	36	23	23	C	37	16	16	41	0.640653	1	0	13
CL1287.Contig2_All	221	A	W	99	T	36	24	24	A	38	9	9	33	0.174299	1	0	13
CL1287.Contig2_All	273	T	Y	76	T	37	16	16	C	35	9	9	25	0.318414	1	0	14
CL128.Contig1_All	179	G	R	96	G	35	11	11	A	34	10	10	21	0.639316	1	0	44
CL128.Contig2_All	74	A	R	99	G	33	140	140	A	34	83	85	225	0.104348	1.00889	0	20
CL128.Contig2_All	94	C	Y	99	T	33	152	152	C	34	103	105	363	0.0174976	1.00551	0	20
CL128.Contig2_All	131	C	Y	99	C	36	169	169	T	37	86	86	387	0.27491	1	0	37
CL128.Contig2_All	591	T	Y	99	T	33	135	196	C	38	34	58	255	2.37e-07	1.33725	0	6
CL128.Contig2_All	749	T	Y	99	T	37	177	178	C	37	78	120	346	0.147852	1.13006	0	22
CL128.Contig2_All	771	T	Y	99	T	35	227	255	C	31	28	41	345	0.000165294	1.14493	0	9
CL128.Contig2_All	780	T	W	99	T	33	236	270	A	31	17	23	325	0.0155798	1.13231	0	9
CL128.Contig2_All	855	G	R	99	G	36	232	296	A	37	23	26	424	0.344532	1.16981	0	75
CL128.Contig2_All	1065	A	R	99	G	34	89	116	A	34	48	98	214	0.3235	1.35981	0	30
CL128.Contig2_All	1095	A	R	41	A	31	109	163	G	30	11	26	192	0.221094	1.35938	0	6
CL128.Contig2_All	1101	C	Y	99	C	30	71	105	T	33	49	69	175	0.00293473	1.31429	0	6
CL128.Contig2_All	1107	G	R	99	G	33	89	133	A	30	27	38	171	0.035173	1.32164	0	6
CL128.Contig2_All	1152	A	R	99	A	34	127	168	G	36	17	35	203	0.060461	1.29064	0	27
CL128.Contig2_All	1257	G	R	65	G	35	80	120	A	35	11	15	135	0.366594	1.32593	0	9
CL128.Contig2_All	1266	C	M	99	C	33	54	90	A	38	33	49	139	0.00134788	1.3741	0	9
CL128.Contig2_All	1299	G	R	99	G	33	43	82	A	35	27	61	143	0.0738281	1.51049	0	33
CL128.Contig2_All	1350	C	Y	99	C	34	35	62	T	36	17	66	128	0.176333	1.59375	0	51
CL128.Contig3_All	140	T	C	78	C	35	39	41	T	0	0	13	54	1	1.27778	0	76
CL128.Contig3_All	216	T	G	53	G	37	24	25	T	0	0	22	48	1	1.5	0	49
CL128.Contig3_All	741	T	Y	99	T	33	112	146	C	37	40	59	205	3.84e-07	1.25854	0	9
CL128.Contig3_All	750	T	W	99	T	32	101	141	A	37	16	22	163	0.00847509	1.28221	0	9
CL128.Contig3_All	831	G	S	99	C	38	79	152	G	33	11	16	168	0.000329562	1.46429	0	81
CL128.Contig3_All	1005	T	Y	99	T	34	31	62	C	37	25	65	127	0.500009	1.55906	0	60
CL128.Contig3_All	1065	A	R	99	A	31	37	90	G	34	16	31	121	0.0808501	1.56198	0	6
CL128.Contig3_All	1071	C	Y	64	T	32	41	61	C	27	10	43	105	0.692576	1.51429	0	6
CL128.Contig3_All	1077	G	R	99	A	32	37	48	G	30	13	57	105	0.228389	1.52381	0	6
CL128.Contig3_All	1122	A	R	35	A	34	44	85	G	34	8	26	111	0.155333	1.53153	0	27
CL128.Contig3_All	1221	T	Y	87	T	38	9	24	C	36	7	48	72	0.563068	1.77778	0	99
CL128.Contig3_All	1440	T	Y	63	C	32	22	31	T	37	6	28	59	0.680724	1.52542	0	219
CL1291.Contig1_All	20	T	K	35	T	38	29	66	G	35	10	13	82	0.522897	1.5	0	8
CL1291.Contig1_All	28	C	Y	99	C	35	49	91	T	38	31	32	123	7.78e-06	1.34959	0	8
CL1291.Contig1_All	87	G	R	99	G	34	157	196	A	34	86	90	286	0.471852	1.15035	0	8
CL1291.Contig1_All	115	A	R	99	A	36	190	190	G	35	33	33	223	0.0875044	1	0	12
CL1291.Contig1_All	127	G	K	36	G	36	240	240	T	38	15	15	485	0.0038929	1	0	5
CL1291.Contig1_All	132	G	K	58	G	37	240	240	T	36	15	15	1007	0.156593	1.17875	0	5
CL1291.Contig1_All	155	G	S	99	G	34	199	199	C	33	56	56	1015	0.225202	1.1931	0	23
CL1291.Contig1_All	178	G	R	99	G	36	207	207	A	37	46	46	939	0.37758	1.25879	0	5
CL1291.Contig1_All	183	A	G	99	G	36	255	255	A	0	0	0	972	1	1.28704	0	5
CL1291.Contig1_All	202	A	C	99	C	34	255	255	A	0	0	0	1127	1	1.24756	0	19
CL1291.Contig1_All	231	A	R	51	A	37	240	330	G	39	15	15	685	0.0339348	1.13139	0	7
CL1291.Contig1_All	238	A	C	90	C	37	253	256	A	37	2	84	793	1	1.10719	0	7
CL1291.Contig1_All	347	G	K	99	G	37	177	377	T	36	78	78	1852	0.09004	1.78132	0	18
CL1291.Contig1_All	620	C	Y	99	T	33	60	732	C	36	25	674	1478	0.0693719	1.94114	0	21
CL1291.Contig1_All	685	T	Y	99	T	34	227	1240	C	36	28	103	1394	0.0206336	1.7977	0	18
CL1291.Contig1_All	703	G	K	99	G	36	168	658	T	35	87	277	1271	0.0128278	1.69473	0	18
CL1291.Contig1_All	741	T	K	99	T	34	207	460	G	33	48	56	950	0.265807	1.57684	0	38
CL1291.Contig1_All	799	T	K	99	T	33	230	818	G	32	25	118	948	0.0732689	1.72996	0	24
CL1291.Contig1_All	823	T	Y	99	T	35	182	514	C	36	73	464	1173	0.0907033	1.76982	0	16
CL1291.Contig1_All	866	T	Y	99	T	36	97	826	C	37	47	332	1162	0.349113	1.87608	0	9
CL1291.Contig1_All	908	G	S	25	G	38	7	891	C	34	3	324	1216	0.5	1.99178	0	42
CL1291.Contig2_All	53	C	Y	87	T	38	8	10	C	34	7	49	59	0.0759907	1.74576	0	36
CL1291.Contig2_All	89	C	Y	50	C	33	30	64	T	38	10	20	84	7.17e-06	1.52381	0	36
CL1291.Contig2_All	224	A	M	92	C	28	218	312	A	21	37	37	2458	0.00817409	1.11351	0	58
CL1291.Contig2_All	282	T	W	81	T	34	236	236	A	32	19	19	1998	0.00893385	1.00751	0	5
CL1291.Contig2_All	298	T	Y	91	T	31	209	209	C	31	45	45	1780	0.0775811	1.05843	0	11
CL1291.Contig2_All	317	T	K	99	G	34	203	203	T	34	52	52	1718	0.379571	1.13213	0	19
CL1291.Contig2_All	677	G	R	82	G	34	86	1196	A	32	14	72	1268	0.222164	1.92114	0	152
CL1291.Contig2_All	829	T	Y	99	T	35	163	598	C	33	36	480	1083	0.0325156	1.81625	0	19
CL1291.Contig2_All	848	A	R	99	A	37	156	597	G	39	36	431	1036	0.00146668	1.81467	0	12
CL1291.Contig2_All	872	T	Y	99	T	37	94	820	C	38	18	181	1005	0.356292	1.88856	0	9
CL1292.Contig1_All	59	G	S	32	G	37	25	25	C	32	6	6	31	0.0297509	1	0	30
CL1292.Contig1_All	89	A	W	70	T	37	28	28	A	40	6	6	35	0.510557	1	0	30
CL1292.Contig1_All	139	C	M	99	A	36	18	18	C	36	10	10	28	0.672196	1	0	8
CL1292.Contig1_All	147	G	R	99	G	35	16	16	A	36	15	15	31	0.753884	1	0	8
CL1292.Contig1_All	179	A	M	49	A	36	52	52	C	36	8	8	60	0.681181	1	0	18
CL1292.Contig1_All	212	C	Y	99	C	37	51	51	T	38	26	26	77	0.0944048	1	0	33
CL1292.Contig1_All	330	A	W	84	T	31	17	17	A	28	6	6	23	0.236362	1	0	5
CL1294.Contig2_All	1141	C	Y	99	T	37	11	11	C	33	9	9	20	0.663908	1	0	142
CL1294.Contig2_All	1283	A	R	39	A	37	33	33	G	37	6	6	39	0.651996	1	0	142
CL1295.Contig2_All	87	T	Y	51	T	34	10	10	C	39	5	5	15	0.127206	1	0	27
CL1296.Contig1_All	23	T	W	99	A	35	187	187	T	35	68	68	332	0.119801	1	0	42
CL1296.Contig1_All	65	T	Y	99	C	37	186	186	T	38	69	69	550	0.0678975	1	0	42
CL1296.Contig1_All	134	A	R	99	A	27	179	179	G	29	75	75	829	0.00148298	1.0386	0	34
CL1296.Contig1_All	263	A	W	99	A	33	212	1278	T	33	39	70	2093	0.326796	1.83134	0	30
CL1296.Contig1_All	293	A	M	99	A	35	155	1691	C	34	100	282	2117	0.000571353	1.8564	0	22
CL1296.Contig1_All	335	A	R	99	A	33	143	1094	G	30	112	127	1348	0.000255864	1.78338	0	6
CL1296.Contig1_All	360	A	R	99	A	36	216	346	G	37	39	421	999	0.482596	1.70671	0	25
CL1296.Contig1_All	410	T	C	99	C	36	119	543	T	36	2	845	1388	1	1.91282	0	24
CL1296.Contig1_All	449	C	Y	33	T	27	13	163	C	22	4	813	979	0.739076	1.98264	0	6
CL1296.Contig1_All	503	T	C	42	C	35	63	63	T	27	4	271	334	1	1.7994	0	6
CL1296.Contig1_All	509	C	T	73	T	35	80	81	C	30	3	244	327	1	1.74618	0	6
CL1296.Contig1_All	668	G	R	99	G	29	210	249	A	27	35	35	2070	0.0342751	1.0599	0	27
CL1296.Contig1_All	695	T	Y	99	T	32	163	164	C	32	92	92	1982	0.100111	1.01917	0	27
CL1296.Contig1_All	731	A	R	99	A	24	209	209	G	24	39	39	1768	0.411021	1.38348	0	12
CL1296.Contig1_All	743	C	Y	99	C	27	143	143	T	26	108	112	1930	0.00351554	1.55959	0	6
CL1296.Contig1_All	749	T	Y	99	T	33	149	149	C	32	106	106	1878	0.367485	1.61661	0	6
CL1296.Contig1_All	805	T	Y	99	T	35	232	552	C	34	23	32	1492	0.150475	1.68633	0	16
CL1296.Contig1_All	863	T	Y	84	T	34	62	220	C	30	14	151	371	0.00634615	2.5903	0	32
CL1296.Contig2_All	54	G	R	99	G	38	199	199	A	38	56	56	495	0.481597	1	0	10
CL1296.Contig2_All	147	G	R	99	G	34	225	225	A	35	30	30	971	0.144418	1	0	33
CL1296.Contig2_All	180	G	K	99	T	31	127	127	G	31	126	126	1342	0.0670257	1.02459	0	33
CL1296.Contig2_All	213	A	C	99	C	35	255	255	A	0	0	0	1402	1	1.02354	0	9
CL1296.Contig2_All	222	T	C	99	C	33	255	255	T	0	0	0	1365	1	1.02418	0	9
CL1296.Contig2_All	364	A	M	99	A	33	208	208	C	34	45	45	1490	0.172976	1	0	49
CL1296.Contig2_All	444	A	W	99	A	35	234	234	T	36	18	18	824	0.461238	1	0	12
CL1296.Contig2_All	516	G	K	22	G	35	245	245	T	36	10	10	1655	0.235905	1	0	27
CL1296.Contig3_All	83	T	K	99	T	39	153	154	G	36	102	102	1551	5.95e-06	1.00064	0	36
CL1296.Contig3_All	133	C	Y	99	C	26	171	171	T	23	83	83	2093	0.000418314	1	0	8
CL1296.Contig3_All	153	G	R	99	G	22	206	206	A	26	49	49	1400	0.00203587	1.01786	0	9
CL1296.Contig3_All	162	A	R	99	A	29	210	210	G	28	45	45	1538	0.234926	1.12549	0	9
CL1296.Contig3_All	233	G	R	66	G	31	239	696	A	31	16	31	3105	0.367074	1.57713	0	41
CL1296.Contig3_All	305	G	R	99	G	30	161	658	A	33	94	178	3060	0.00201002	1.58725	0	6
CL1296.Contig3_All	311	A	M	53	A	32	243	834	C	36	12	157	3196	0.00718808	1.56258	0	6
CL1296.Contig3_All	410	C	S	79	C	33	233	393	G	29	19	20	2678	0.0120075	1.46191	0	69
CL1296.Contig3_All	491	G	K	99	G	32	188	223	T	32	67	105	3064	0.362758	1.11456	0	81
CL1296.Contig3_All	593	T	W	99	T	35	210	210	A	36	45	45	2032	0.254155	1.1127	0	39
CL1296.Contig3_All	632	T	Y	99	T	34	169	209	C	32	67	74	1935	4.27e-05	1.53643	0	39
CL1296.Contig3_All	713	C	Y	99	C	38	37	2087	T	38	16	1074	3164	0.721421	1.98925	0	27
CL1297.Contig1_All	340	G	R	99	A	38	14	14	G	38	9	9	23	0.367152	1	0	29
CL1297.Contig1_All	369	C	Y	99	T	37	11	11	C	37	11	12	23	0.663046	1.04348	0	29
CL1299.Contig1_All	29	C	S	99	G	36	208	208	C	35	47	47	309	0.0198838	1	0	33
CL1299.Contig1_All	62	C	Y	99	C	36	208	208	T	34	46	46	456	0.00389221	1	0	33
CL1299.Contig1_All	163	G	K	99	G	37	239	239	T	39	16	16	628	0.00662332	1	0	20
CL1299.Contig1_All	216	C	Y	99	C	36	235	235	T	35	20	20	333	0.0379625	1	0	40
CL1299.Contig1_All	256	A	W	99	A	36	214	214	T	36	38	38	345	0.212732	1	0	22
CL1299.Contig1_All	278	G	K	99	G	36	195	195	T	36	60	60	359	0.476059	1	0	22
CL1299.Contig1_All	340	T	W	99	T	34	232	232	A	31	23	23	315	0.045854	1	0	14
CL1299.Contig1_All	354	T	W	99	T	36	238	238	A	34	17	17	451	0.00855518	1	0	14
CL1299.Contig1_All	382	T	Y	92	T	37	239	239	C	37	16	16	916	0.459563	1	0	28
CL1299.Contig1_All	508	C	Y	99	C	34	227	227	T	35	28	28	1064	0.481048	1.00658	0	6
CL1299.Contig1_All	541	A	R	99	A	34	229	229	G	28	25	25	803	0.00630996	1.00872	0	14
CL1299.Contig1_All	558	C	Y	99	C	33	177	177	T	32	76	83	781	0.010373	1.00896	0	17
CL1299.Contig1_All	597	A	W	99	A	34	127	127	T	32	128	128	579	0.00202093	1	0	7
CL1299.Contig1_All	625	G	K	99	G	33	122	122	T	30	133	133	375	4.46e-06	1	0	6
CL1299.Contig2_All	62	T	W	32	T	32	33	33	A	35	16	16	50	0.557765	1	0	15
CL1299.Contig2_All	148	T	Y	99	C	36	77	77	T	33	40	47	125	0.0237166	1.056	0	6
CL1299.Contig2_All	166	A	W	99	A	35	130	137	T	33	18	18	155	0.0120439	1.04516	0	8
CL1299.Contig2_All	187	A	W	92	A	33	167	174	T	33	20	20	194	0.249708	1.03608	0	7
CL1299.Contig2_All	217	C	Y	99	C	35	202	202	T	31	51	51	344	1.82e-06	1	0	8
CL1299.Contig2_All	229	C	Y	99	C	35	226	226	T	37	29	29	385	0.250176	1	0	8
CL1299.Contig2_All	237	G	K	99	G	34	200	200	T	31	52	52	381	0.00745518	1	0	8
CL1299.Contig2_All	262	T	Y	99	T	34	167	167	C	33	87	87	298	0.00379407	1	0	6
CL12.Contig1_All	1495	A	R	99	A	32	31	51	G	35	11	18	69	0.455129	1.3913	0	15
CL12.Contig1_All	1510	C	Y	95	C	30	38	67	T	28	12	17	88	0.609565	1.40909	0	15
CL12.Contig2_All	467	G	R	44	G	35	39	54	A	34	9	13	67	0.739652	1.28358	0	155
CL1300.Contig1_All	515	A	M	99	C	35	26	26	A	39	19	19	45	0.516844	1	0	11
CL1300.Contig1_All	569	A	M	99	A	35	45	45	C	33	19	19	64	0.0979876	1	0	30
CL1300.Contig1_All	599	G	R	71	G	36	27	27	A	35	9	9	36	0.258748	1	0	22
CL1303.Contig1_All	511	C	S	66	C	37	11	11	G	35	5	5	16	0.665293	1	0	16
CL1304.Contig2_All	238	T	W	99	T	34	16	26	A	35	9	9	35	0.530259	1.28571	0	91
CL1304.Contig2_All	1340	G	R	31	G	38	9	9	A	34	5	5	14	0.02997	1	0	113
CL1305.Contig1_All	75	T	Y	94	T	36	239	239	C	36	16	16	289	0.185983	1	0	45
CL1305.Contig1_All	120	A	M	99	A	35	236	236	C	31	19	19	267	0.361049	1	0	42
CL1305.Contig1_All	162	A	W	99	A	31	186	186	T	31	69	69	363	0.156928	1	0	33
CL1305.Contig1_All	195	G	R	99	G	37	164	164	A	37	91	91	426	0.308928	1	0	33
CL1305.Contig1_All	235	G	R	99	G	35	230	230	A	37	24	24	460	0.158649	1	0	40
CL1305.Contig1_All	312	T	Y	36	T	35	243	243	C	38	12	12	408	0.0922372	1	0	27
CL1305.Contig1_All	339	G	K	99	G	31	199	199	T	30	56	56	516	0.165491	1	0	27
CL1305.Contig1_All	426	G	S	99	G	35	180	180	C	35	75	75	406	0.45106	1	0	13
CL1305.Contig1_All	439	G	R	99	G	34	178	178	A	35	77	77	374	0.217028	1	0	13
CL1305.Contig1_All	456	G	K	99	G	33	232	232	T	33	23	23	291	0.10363	1	0	17
CL1305.Contig1_All	484	T	W	99	T	35	178	178	A	35	77	77	300	0.467941	1	0	13
CL1305.Contig1_All	497	C	S	99	C	36	233	233	G	35	22	22	290	0.11763	1	0	13
CL1305.Contig1_All	518	C	S	99	C	35	236	236	G	36	19	19	268	0.19667	1	0	21
CL1305.Contig1_All	564	C	Y	69	C	34	158	158	T	35	16	16	174	0.343242	1	0	11
CL1305.Contig1_All	589	G	K	99	G	35	203	203	T	36	52	52	335	0.439702	1	0	13
CL1305.Contig1_All	610	A	M	99	A	35	218	218	C	34	37	37	766	0.34407	1	0	21
CL1305.Contig1_All	640	A	W	99	A	33	218	218	T	33	37	37	710	0.264612	1	0	30
CL1305.Contig1_All	694	C	A	99	A	31	254	255	C	2	1	19	530	1	1.05472	0	10
CL1305.Contig1_All	721	T	A	99	A	35	255	255	T	0	0	19	523	1	1.05545	0	9
CL1305.Contig1_All	730	A	C	91	C	37	254	254	A	34	1	21	512	1	1.05664	0	9
CL1305.Contig1_All	749	G	R	65	G	38	238	257	A	36	17	17	496	0.0431277	1.05444	0	19
CL1306.Contig1_All	291	C	Y	83	T	33	29	29	C	35	8	8	37	0.23969	1	0	217
CL1306.Contig1_All	853	C	Y	99	C	37	176	176	T	36	35	35	211	0.276716	1	0	201
CL1306.Contig1_All	1279	C	M	99	A	35	46	46	C	32	18	18	64	0.218737	1	0	45
CL1306.Contig1_All	1324	T	Y	99	C	36	129	129	T	37	36	36	165	0.0539451	1	0	45
CL1306.Contig1_All	1393	G	S	99	C	35	162	162	G	34	41	41	204	0.446734	1	0	7
CL1306.Contig1_All	1400	G	R	99	G	36	167	167	A	34	21	21	188	0.0957318	1	0	7
CL1306.Contig1_All	1429	A	W	99	T	36	176	176	A	35	39	39	215	0.0367691	1	0	29
CL1306.Contig1_All	1732	T	W	99	A	37	82	83	T	36	20	20	103	0.303578	1.00971	0	9
CL1306.Contig1_All	1741	T	W	99	T	37	73	75	A	38	16	16	93	0.0761146	1.02151	0	9
CL1306.Contig1_All	1750	T	W	99	A	35	38	38	T	35	35	38	78	0.384909	1.03846	0	9
CL1306.Contig1_All	1790	A	R	99	A	33	14	15	G	39	10	19	34	0.503884	1.29412	0	40
CL1306.Contig1_All	1879	C	Y	99	T	38	18	18	C	37	16	36	54	0.275379	1.37037	0	89
CL1306.Contig1_All	3208	T	C	54	C	37	22	59	T	0	0	81	140	1	1.84286	0	104
CL1306.Contig1_All	3332	T	A	45	A	36	17	23	T	0	0	20	43	1	1.60465	0	20
CL1306.Contig2_All	56	T	W	99	T	39	53	53	A	36	12	12	65	0.0314518	1	0	30
CL1306.Contig2_All	86	A	W	90	A	32	59	60	T	29	11	11	74	0.0421086	1.01351	0	9
CL1306.Contig2_All	95	T	W	99	T	36	65	67	A	37	12	12	79	0.446931	1.02532	0	9
CL1306.Contig2_All	104	A	W	99	A	35	50	50	T	37	20	23	73	0.112078	1.0411	0	9
CL1306.Contig2_All	144	G	R	99	G	34	133	142	A	34	14	15	157	0.401001	1.06369	0	40
CL1306.Contig2_All	893	C	S	47	C	35	135	172	G	39	8	22	194	0.026379	1.26289	0	749
CL1307.Contig1_All	167	A	R	45	A	34	14	14	G	39	6	6	20	0.00436017	1	0	7
CL1307.Contig1_All	183	T	W	64	T	35	22	22	A	37	7	7	29	0.204526	1	0	9
CL130.Contig3_All	58	T	K	45	G	38	45	46	T	33	6	6	52	0.0334171	1.01923	0	67
CL130.Contig3_All	125	C	Y	99	C	35	120	121	T	35	33	33	154	0.234824	1.00649	0	7
CL130.Contig3_All	132	G	S	99	G	36	115	116	C	38	30	30	146	0.0979273	1.00685	0	7
CL130.Contig3_All	165	T	Y	99	T	34	191	191	C	35	32	32	223	0.165389	1	0	8
CL130.Contig3_All	211	C	Y	99	C	37	183	183	T	38	72	72	332	0.212206	1	0	11
CL130.Contig3_All	222	C	Y	99	C	36	213	213	T	37	42	42	334	0.143054	1	0	11
CL130.Contig3_All	243	A	R	99	A	37	205	205	G	36	32	32	237	0.222911	1	0	15
CL130.Contig3_All	258	G	R	99	G	35	225	225	A	36	30	30	304	0.402179	1	0	5
CL130.Contig3_All	263	C	S	99	C	36	224	224	G	36	31	31	292	0.313995	1	0	5
CL130.Contig3_All	314	A	R	99	A	38	130	130	G	38	70	70	200	0.205846	1	0	7
CL130.Contig3_All	321	T	W	99	T	38	129	129	A	38	70	70	199	0.412281	1	0	7
CL130.Contig3_All	351	T	Y	99	T	38	76	76	C	38	19	19	95	0.40623	1	0	22
CL130.Contig3_All	628	G	R	52	G	37	17	17	A	35	7	7	27	0.579398	1	0	7
CL130.Contig3_All	635	G	R	23	G	37	25	25	A	35	6	6	31	0.224163	1	0	7
CL130.Contig3_All	783	A	R	45	A	36	61	61	G	35	9	9	70	0.176203	1	0	17
CL130.Contig3_All	800	G	R	99	G	33	34	34	A	31	24	24	58	0.273097	1	0	17
CL1312.Contig1_All	1775	G	K	76	T	35	99	99	G	34	13	13	116	0.093138	1	0	8
CL1312.Contig2_All	1868	A	R	99	A	36	38	49	G	36	28	28	77	0.463818	1.28571	0	419
CL1312.Contig2_All	3043	A	R	68	A	37	31	31	G	35	9	9	40	0.131012	1	0	31
CL1312.Contig2_All	3074	A	R	99	A	37	22	22	G	34	10	10	33	0.62718	1	0	31
CL1312.Contig2_All	3310	C	S	75	C	35	12	12	G	38	5	5	17	0.643584	1	0	124
CL1312.Contig2_All	3452	A	M	99	A	37	9	9	C	36	8	8	17	0.635356	1	0	18
CL1312.Contig2_All	3478	A	R	56	A	37	11	11	G	36	5	5	16	0.665293	1	0	26
CL1314.Contig1_All	615	C	Y	78	C	35	16	36	T	35	8	13	49	0.488052	1.5102	0	2414
CL1314.Contig2_All	576	C	Y	99	C	34	46	66	T	35	25	30	96	0.167752	1.26042	0	2247
CL1315.Contig2_All	159	A	R	99	A	35	26	26	G	34	23	23	49	0.712608	1	0	30
CL1315.Contig2_All	189	C	M	99	C	37	16	16	A	35	14	14	30	0.0137564	1	0	30
CL1315.Contig2_All	297	A	R	58	A	36	40	40	G	36	9	9	49	0.242097	1	0	37
CL1315.Contig2_All	334	A	W	99	T	34	21	21	A	37	18	18	42	0.741672	1	0	24
CL1315.Contig2_All	358	A	M	93	A	37	38	38	C	30	17	17	55	0.500088	1	0	6
CL1315.Contig2_All	364	G	R	99	G	37	35	35	A	37	17	17	52	0.213816	1	0	6
CL1315.Contig2_All	399	G	R	99	G	34	39	39	A	38	27	27	67	0.00104248	1	0	13
CL1315.Contig2_All	412	G	K	99	G	37	48	48	T	37	24	24	72	0.12574	1	0	13
CL1315.Contig2_All	484	T	Y	27	T	36	62	62	C	39	8	8	70	0.101384	1	0	9
CL1315.Contig2_All	508	G	S	26	G	32	70	70	C	35	7	7	77	0.223052	1	0	9
CL1315.Contig2_All	517	G	R	99	G	32	54	54	A	31	20	20	74	0.207394	1	0	7
CL1315.Contig2_All	524	A	R	99	A	34	41	41	G	31	23	23	64	0.15024	1	0	7
CL1315.Contig2_All	555	G	K	99	G	35	68	68	T	35	20	20	89	0.16957	1	0	30
CL1315.Contig2_All	585	G	R	99	G	38	59	59	A	38	25	25	84	0.22858	1	0	14
CL1318.Contig3_All	130	T	Y	44	T	39	14	14	C	37	6	6	20	0.0356037	1	0	17
CL1318.Contig3_All	147	A	R	76	A	36	7	7	G	38	6	9	16	0.117133	1.1875	0	17
CL1318.Contig3_All	399	T	K	55	T	36	19	19	G	36	7	7	26	0.5	1	0	43
CL1318.Contig3_All	442	G	S	99	G	37	23	23	C	35	11	11	34	0.0228143	1	0	43
CL1318.Contig3_All	974	T	Y	71	T	29	113	161	C	32	15	17	178	0.0790846	1.2809	0	17
CL1318.Contig3_All	991	C	Y	73	C	33	145	189	T	36	14	18	207	0.0189589	1.23188	0	11
CL1318.Contig3_All	1002	C	Y	99	C	34	95	126	T	33	67	78	205	0.0107035	1.20976	0	11
CL1318.Contig3_All	1031	G	R	45	G	36	143	181	A	37	10	14	196	0.376864	1.21429	0	8
CL1318.Contig3_All	1077	C	Y	35	C	34	80	105	T	34	9	14	119	0.245973	1.2521	0	32
CL1318.Contig3_All	1166	A	R	99	A	36	47	61	G	35	16	17	78	0.517585	1.19231	0	5
CL1318.Contig3_All	1171	G	S	99	C	37	30	34	G	37	28	38	72	0.736153	1.19444	0	5
CL1318.Contig3_All	1202	C	M	99	C	35	23	37	A	33	20	21	58	0.0556688	1.25862	0	31
CL1318.Contig3_All	1268	G	K	99	G	35	37	50	T	34	11	13	63	0.288857	1.2381	0	12
CL1318.Contig3_All	1361	C	S	99	G	36	30	35	C	34	20	26	62	0.728524	1.19355	0	49
CL1318.Contig3_All	1410	C	Y	47	C	35	49	71	T	30	12	13	84	0.00147172	1.27381	0	38
CL1318.Contig3_All	1448	A	W	99	A	36	52	68	T	35	15	16	85	0.0672459	1.2	0	24
CL1318.Contig3_All	1493	G	R	49	G	36	54	64	A	37	10	10	74	0.241146	1.13514	0	20
CL1318.Contig3_All	1551	A	C	79	C	35	38	43	A	0	0	10	53	1	1.28302	0	15
CL1318.Contig3_All	1601	G	R	99	G	36	17	30	A	33	14	16	46	0.222222	1.32609	0	50
CL1318.Contig3_All	2050	C	Y	99	T	36	54	54	C	36	15	15	69	0.456558	1	0	16
CL1318.Contig3_All	2066	A	W	96	T	36	20	20	A	38	6	6	26	0.554632	1	0	16
CL1318.Contig3_All	2313	T	C	44	C	34	71	71	T	23	3	3	74	1	1	0	10
CL1318.Contig3_All	2413	C	Y	99	T	35	50	50	C	37	14	14	64	0.11631	1	0	100
CL1318.Contig4_All	414	A	R	60	A	36	25	25	G	34	8	8	33	0.210144	1	0	54
CL1318.Contig5_All	190	T	Y	78	T	29	48	83	C	31	11	14	97	0.5711	1.39175	0	35
CL1318.Contig5_All	225	C	T	74	T	33	61	74	C	40	1	17	91	1	1.31868	0	35
CL1318.Contig5_All	700	C	A	99	A	36	72	81	C	0	0	5	86	1	1.16279	0	356
CL1320.Contig1_All	131	T	Y	85	T	33	49	49	C	31	14	14	63	0.588562	1	0	14
CL1320.Contig1_All	145	G	S	99	G	36	59	59	C	36	17	17	76	0.480117	1	0	14
CL1320.Contig1_All	180	C	M	99	C	35	98	98	A	35	28	28	126	0.311035	1	0	32
CL1320.Contig1_All	212	T	W	99	T	33	103	120	A	33	22	23	143	0.426707	1.12587	0	7
CL1320.Contig1_All	219	G	K	53	G	32	108	126	T	36	12	14	140	0.00121844	1.14286	0	7
CL1320.Contig1_All	325	T	K	44	T	36	52	270	G	36	10	60	331	0.436376	1.81269	0	9
CL1320.Contig1_All	334	G	R	99	G	34	40	244	A	31	16	66	312	0.00291314	1.82051	0	9
CL1320.Contig2_All	83	G	R	99	G	37	28	28	A	37	16	16	44	0.336382	1	0	162
CL1321.Contig1_All	25	A	W	99	T	36	59	59	A	35	13	13	72	0.0262045	1	0	13
CL1321.Contig1_All	88	C	Y	99	C	36	61	149	T	36	23	75	224	0.188687	2.20536	0	49
CL1321.Contig1_All	154	C	Y	99	C	36	39	295	T	39	17	74	369	0.505647	2.44986	0	66
CL1321.Contig2_All	188	C	Y	99	C	34	214	214	T	33	41	41	1481	0.2995	1.17691	0	49
CL1321.Contig2_All	254	C	Y	99	C	38	199	288	T	37	56	90	642	0.279437	1.81776	0	66
CL1321.Contig3_All	51	C	Y	21	T	40	3	50	C	36	2	81	131	0.55	2.92366	0	66
CL1321.Contig3_All	117	C	T	65	T	37	86	142	C	35	3	165	307	1	2.4202	0	66
CL1321.Contig3_All	267	A	C	97	C	36	101	129	A	0	0	42	171	1	1.81871	0	63
CL1322.Contig1_All	2174	C	S	75	C	34	13	13	G	34	10	10	30	0.392222	1	0	70
CL1322.Contig2_All	183	C	Y	99	C	36	25	25	T	36	17	17	43	0.361356	1	0	27
CL1322.Contig2_All	210	T	Y	53	T	37	52	52	C	37	11	11	63	0.138789	1	0	27
CL1322.Contig2_All	316	A	M	99	A	33	50	51	C	34	17	17	68	0.462691	1.01471	0	106
CL1322.Contig2_All	454	C	Y	32	T	33	4	81	C	39	2	243	324	0.633333	1.98148	0	46
CL1323.Contig3_All	148	A	W	30	A	37	6	19	T	38	3	5	27	0.547619	2.33333	0	122
CL1323.Contig3_All	270	A	W	99	T	34	12	12	A	33	9	12	24	0.458504	1.25	0	39
CL1323.Contig3_All	309	A	R	94	G	39	9	9	A	38	6	6	15	0.431968	1	0	29
CL1324.Contig1_All	162	C	Y	26	C	35	55	55	T	36	9	9	64	0.294343	1	0	113
CL1324.Contig1_All	275	C	M	99	C	35	33	33	A	32	14	14	47	0.540278	1	0	113
CL1324.Contig1_All	500	A	R	99	A	32	58	58	G	34	34	34	92	0.0715817	1	0	18
CL1324.Contig1_All	518	T	Y	24	T	30	75	75	C	33	9	9	85	0.301311	1	0	18
CL1324.Contig1_All	566	T	Y	99	T	35	79	79	C	35	17	17	96	0.477039	1	0	48
CL1324.Contig1_All	695	A	R	96	A	32	39	39	G	35	11	11	51	0.519721	1	0	10
CL1324.Contig1_All	705	A	R	98	A	29	42	42	G	37	11	11	53	0.500239	1	0	10
CL1324.Contig1_All	789	A	R	47	A	38	30	30	G	37	8	8	38	0.7465	1	0	19
CL1324.Contig1_All	809	C	M	99	A	35	18	18	C	34	17	17	35	0.493503	1	0	20
CL1324.Contig1_All	1319	T	Y	99	T	37	114	114	C	38	29	29	143	0.299911	1	0	126
CL1324.Contig1_All	1796	A	R	64	A	33	27	27	G	35	9	9	36	0.551235	1	0	105
CL1324.Contig1_All	1901	C	Y	99	C	35	50	50	T	33	23	23	73	0.00449479	1	0	48
CL1324.Contig2_All	109	A	M	50	A	35	10	10	C	38	5	5	15	0.541126	1	0	50
CL1324.Contig2_All	159	T	Y	44	T	34	9	9	C	36	5	5	14	0.75	1	0	22
CL1328.Contig1_All	200	A	W	99	A	34	89	89	T	34	24	24	115	0.143771	1	0	468
CL1328.Contig1_All	894	G	R	99	G	33	107	107	A	34	47	47	155	0.296128	1	0	6
CL1328.Contig1_All	919	A	W	99	A	31	152	152	T	33	19	19	173	0.0989178	1	0	25
CL1328.Contig1_All	1109	A	R	99	G	35	34	34	A	34	34	34	68	0.152877	1	0	190
CL1328.Contig1_All	1344	C	Y	99	C	36	134	134	T	37	24	24	158	0.415605	1	0	59
CL1328.Contig1_All	1403	T	Y	99	T	34	180	180	C	35	40	40	222	0.0639101	1	0	14
CL1328.Contig1_All	1417	A	M	20	A	36	234	234	C	37	8	8	242	0.277376	1	0	14
CL1328.Contig1_All	1473	C	M	99	C	35	110	110	A	33	59	59	169	0.0475823	1	0	35
CL1328.Contig1_All	1508	T	K	99	T	36	145	145	G	36	13	13	159	0.362727	1	0	6
CL1328.Contig1_All	1514	A	M	99	A	35	115	115	C	35	47	47	162	0.162215	1	0	6
CL1328.Contig1_All	1539	C	S	99	C	37	98	98	G	38	10	10	108	0.470428	1	0	16
CL1328.Contig1_All	1596	G	S	99	G	34	81	81	C	34	41	41	122	0.333273	1	0	41
CL1328.Contig1_All	1863	G	R	99	G	32	83	83	A	36	27	27	110	0.00876528	1	0	267
CL1328.Contig1_All	2143	C	Y	57	C	36	159	159	T	35	13	13	173	0.189288	1	0	111
CL1328.Contig1_All	2254	G	R	99	G	35	107	107	A	35	42	42	150	0.430502	1	0	19
CL1328.Contig1_All	2361	A	M	99	A	38	72	72	C	39	47	47	119	0.387671	1	0	21
CL1328.Contig1_All	2797	T	K	99	T	38	53	53	G	37	31	31	84	0.17939	1	0	80
CL1328.Contig1_All	2877	G	K	99	G	37	69	69	T	30	42	42	111	2.66e-09	1	0	24
CL1329.Contig1_All	216	C	Y	99	C	33	14	14	T	33	10	10	24	0.609154	1	0	36
CL1329.Contig1_All	252	C	M	99	A	28	12	12	C	35	8	8	20	0.0674684	1	0	9
CL132.Contig1_All	178	C	S	99	C	34	26	27	G	36	10	10	38	0.357599	1.10526	0	33
CL132.Contig1_All	211	A	M	99	C	31	26	26	A	29	16	17	44	0.628307	1.04545	0	33
CL132.Contig1_All	262	C	Y	99	C	35	23	26	T	35	18	19	45	0.681435	1.2	0	51
CL132.Contig1_All	367	T	W	45	T	34	17	20	A	30	6	6	26	0.405767	1.11538	0	5
CL1333.Contig1_All	83	T	Y	99	C	35	24	24	T	32	18	18	42	0.018671	1	0	10
CL1333.Contig1_All	93	C	S	99	C	35	22	22	G	35	14	14	38	0.678153	1	0	10
CL1333.Contig1_All	369	C	Y	99	T	36	9	9	C	36	9	9	18	0.244714	1	0	137
CL1333.Contig1_All	506	T	K	99	T	36	14	14	G	35	10	10	24	0.354416	1	0	137
CL1333.Contig1_All	1175	A	R	32	A	37	51	51	G	37	8	8	59	0.671905	1	0	270
CL1333.Contig1_All	1445	G	R	99	A	38	10	67	G	35	8	91	158	0.118493	1.88608	0	37
CL1335.Contig1_All	713	A	R	99	G	33	35	137	A	33	32	86	223	0.346274	1.69955	0	10
CL1335.Contig2_All	1357	G	R	92	A	37	9	9	G	39	7	7	16	0.175524	1	0	18
CL1335.Contig2_All	1611	T	W	29	A	39	3	18	T	35	2	11	29	0.2	1.82759	0	6
CL1335.Contig2_All	1617	G	S	46	C	38	3	17	G	37	2	13	30	0.6	1.83333	0	6
CL1336.Contig1_All	313	T	Y	33	T	36	17	17	C	28	6	6	23	0.026192	1	0	21
CL1336.Contig1_All	334	A	R	69	A	35	15	15	G	37	7	7	22	0.75	1	0	5
CL1336.Contig1_All	339	G	R	99	G	36	12	12	A	39	9	9	21	0.0346409	1	0	5
CL1336.Contig1_All	465	C	S	99	G	35	10	10	C	34	10	10	20	0.608968	1	0	28
CL1336.Contig1_All	493	T	Y	34	T	36	18	18	C	36	6	6	24	0.38513	1	0	18
CL1336.Contig1_All	794	G	R	48	G	37	9	9	A	37	5	5	14	0.75	1	0	7
CL1336.Contig1_All	838	G	R	20	G	37	9	10	A	32	5	5	15	0.574426	1.06667	0	11
CL1336.Contig1_All	1229	G	R	44	G	37	18	19	A	31	7	8	27	0.00579363	1.07407	0	52
CL1336.Contig1_All	1546	T	K	99	T	36	38	38	G	36	12	12	50	0.261158	1	0	26
CL1336.Contig1_All	1572	A	R	42	A	35	39	40	G	37	8	8	48	0.0865448	1.02083	0	5
CL1336.Contig1_All	1577	G	R	99	G	34	26	27	A	35	24	24	51	0.614516	1.01961	0	5
CL1336.Contig1_All	1627	A	R	99	G	37	17	18	A	37	14	14	32	0.492201	1.03125	0	20
CL1336.Contig1_All	1647	A	M	53	A	37	23	23	C	38	6	6	29	0.693253	1	0	20
CL1336.Contig2_All	289	G	R	27	G	39	3	7	A	39	3	5	12	0.75	1.5	0	13
CL1336.Contig2_All	307	A	R	22	A	33	5	6	G	35	3	6	12	0.696429	1.33333	0	5
CL1339.Contig1_All	290	C	Y	23	C	35	8	41	T	31	4	21	62	0.341414	1.80645	0	2649
CL1339.Contig2_All	231	A	R	99	A	31	60	103	G	31	14	15	118	0.436947	1.74576	0	117
CL1339.Contig3_All	290	C	Y	99	C	34	72	105	T	32	71	88	193	0.000907462	1.25907	0	2129
CL133.Contig1_All	164	C	Y	82	C	30	14	14	T	34	8	8	22	0.284945	1	0	355
CL133.Contig2_All	288	T	C	37	C	36	14	14	T	0	0	0	14	1	1	0	10
CL133.Contig2_All	298	G	A	34	A	26	13	13	G	0	0	0	13	1	1	0	7
CL133.Contig2_All	305	T	G	24	G	22	13	13	T	0	0	0	13	1	1	0	5
CL1342.Contig1_All	241	G	R	24	G	35	50	50	A	31	10	10	60	0.125055	1	0	69
CL1342.Contig1_All	310	A	R	99	A	33	37	37	G	32	13	13	50	0.728264	1	0	14
CL1342.Contig1_All	324	G	K	59	G	33	50	50	T	31	9	9	60	0.305614	1	0	14
CL1342.Contig1_All	361	G	R	99	G	36	37	37	A	36	14	14	51	0.487522	1	0	37
CL1342.Contig1_All	400	G	R	62	G	36	41	41	A	38	9	9	50	0.539973	1	0	39
CL1342.Contig2_All	91	G	R	26	G	33	14	14	A	31	5	5	19	0.27967	1	0	51
CL1342.Contig2_All	142	G	S	99	G	35	18	18	C	37	15	15	33	0.171392	1	0	51
CL1342.Contig2_All	271	C	Y	33	C	34	21	21	T	33	8	8	29	0.716798	1	0	50
CL1343.Contig1_All	173	T	K	32	T	35	12	12	G	38	5	5	17	0.548643	1	0	169
CL1345.Contig1_All	233	T	Y	71	T	36	185	185	C	38	11	11	196	0.124729	1	0	471
CL1345.Contig1_All	704	A	M	22	A	33	24	24	C	31	5	5	29	0.297116	1	0	471
CL1345.Contig1_All	1532	T	Y	60	T	34	21	21	C	36	8	8	29	0.258894	1	0	233
CL1345.Contig1_All	1765	T	Y	99	C	32	26	26	T	35	12	12	38	0.326647	1	0	233
CL1346.Contig1_All	122	T	Y	39	T	37	10	59	C	40	5	8	67	0.42957	1.77612	0	5
CL1348.Contig1_All	586	G	K	99	G	38	27	27	T	38	14	14	41	0.367137	1	0	7
CL1348.Contig2_All	351	A	R	99	A	37	158	237	G	35	37	72	314	0.267186	2.13694	0	197
CL1348.Contig3_All	351	A	R	99	A	36	144	227	G	37	48	83	315	0.235819	2.14603	0	215
CL1348.Contig3_All	566	T	W	40	T	34	6	11	A	23	5	5	16	0.0411255	1.625	0	7
CL1348.Contig3_All	573	G	S	77	G	26	6	11	C	31	5	5	16	0.634199	1.625	0	7
CL1350.Contig1_All	423	T	Y	99	T	34	69	69	C	31	15	15	85	0.334949	1	0	265
CL1350.Contig1_All	688	T	K	99	T	31	30	30	G	25	16	16	46	0.250198	1	0	265
CL1352.Contig1_All	83	C	S	62	C	38	27	27	G	37	8	8	35	0.181551	1	0	25
CL1356.Contig5_All	170	A	R	43	A	33	9	9	G	39	5	5	14	0.00949051	1	0	67
CL1357.Contig1_All	123	T	W	99	A	37	13	13	T	36	9	10	23	0.736979	1.04348	0	52
CL1357.Contig1_All	285	C	Y	41	T	37	6	59	C	36	3	589	648	0.357143	1.98611	0	15
CL1358.Contig3_All	692	T	Y	26	C	34	3	18	T	28	2	44	62	0.4	1.91935	0	95
CL1358.Contig3_All	1208	A	R	99	A	37	46	85	G	37	20	21	106	0.374138	1.4434	0	231
CL1358.Contig4_All	531	T	Y	29	T	35	6	45	C	39	4	5	50	0.516667	1.94	0	1224
CL1359.Contig1_All	432	T	Y	79	T	37	12	12	C	39	7	7	19	0.149559	1	0	9
CL1359.Contig1_All	441	T	Y	68	T	30	14	14	C	36	7	7	21	0.200129	1	0	9
CL1359.Contig1_All	555	C	Y	99	C	37	33	33	T	37	18	18	51	0.35172	1	0	24
CL1359.Contig1_All	579	C	Y	34	C	34	38	38	T	34	8	8	46	0.595966	1	0	24
CL1359.Contig1_All	795	T	Y	51	T	38	10	10	C	36	5	5	15	0.21978	1	0	216
CL1359.Contig1_All	1017	T	W	99	T	33	11	11	A	28	12	12	26	0.571887	1	0	156
CL1359.Contig1_All	1620	G	K	99	G	32	9	9	T	39	7	7	17	0.601967	1	0	123
CL1359.Contig1_All	1743	C	Y	71	C	36	18	18	T	34	8	8	26	0.169171	1	0	18
CL1359.Contig1_All	1761	T	Y	99	T	38	27	27	C	35	11	11	38	0.044091	1	0	18
CL1359.Contig1_All	1947	T	Y	99	T	35	37	37	C	36	22	22	59	0.404794	1	0	15
CL1359.Contig1_All	2085	A	R	99	A	35	27	27	G	35	24	24	51	0.601073	1	0	21
CL1359.Contig1_All	2106	G	S	99	G	36	46	46	C	36	15	15	62	0.306524	1	0	19
CL1359.Contig1_All	2125	C	M	81	C	36	60	60	A	38	9	9	69	0.198685	1	0	19
CL1362.Contig1_All	138	A	R	99	A	33	96	672	G	34	27	162	841	0.268571	1.85375	0	39
CL1363.Contig1_All	176	G	R	99	G	38	87	318	A	37	21	89	407	0.340383	1.73464	0	69
CL1363.Contig1_All	296	A	R	99	G	35	137	137	A	36	117	117	396	0.173655	1.09848	0	51
CL1363.Contig2_All	176	G	R	50	G	37	17	249	A	39	6	74	323	0.518411	1.92879	0	192
CL1363.Contig2_All	368	T	W	36	T	37	50	50	A	38	8	8	58	0.695532	1	0	34
CL1363.Contig2_All	402	G	R	26	G	35	60	60	A	35	10	10	70	0.410376	1	0	26
CL1363.Contig2_All	428	A	R	99	A	36	21	29	G	37	12	43	72	0.641805	1.54167	0	26
CL1364.Contig1_All	160	A	R	99	A	32	209	209	G	29	46	47	336	0.00257376	1.00298	0	14
CL1364.Contig1_All	175	T	G	64	G	34	246	246	T	17	7	7	464	1	1.24784	0	9
CL1364.Contig1_All	235	C	Y	99	C	33	196	196	T	33	59	59	525	0.236454	1.32762	0	7
CL1364.Contig1_All	242	A	R	99	G	31	166	330	A	33	27	35	366	0.0277423	1.46995	0	5
CL1364.Contig2_All	61	G	C	99	C	36	123	123	G	0	0	0	123	1	1	0	18
CL1364.Contig2_All	79	A	G	89	G	32	151	151	A	37	1	1	152	1	1	0	18
CL1364.Contig2_All	229	C	M	99	C	34	221	221	A	35	34	34	335	0.4101	1	0	33
CL1364.Contig2_All	319	A	W	99	A	36	220	221	T	37	35	35	1076	0.234484	1.15985	0	5
CL1364.Contig2_All	324	C	Y	62	C	36	242	262	T	34	13	14	1021	0.0641483	1.16846	0	5
CL1364.Contig2_All	331	G	R	99	G	36	156	188	A	36	99	102	1011	0.0449426	1.17013	0	7
CL1364.Contig2_All	400	G	R	99	G	31	188	288	A	29	67	67	614	0.0122458	1.20847	0	9
CL1364.Contig3_All	42	C	G	99	G	37	255	261	C	0	0	0	630	1	1.01587	0	14
CL1364.Contig3_All	56	T	Y	99	C	37	129	131	T	36	126	130	754	0.449326	1.01326	0	14
CL1364.Contig3_All	374	C	M	99	C	36	224	224	A	36	31	31	633	0.477209	1	0	29
CL1364.Contig4_All	254	G	R	99	G	27	220	220	A	23	35	35	1240	0.0160619	1	0	41
CL1364.Contig4_All	295	T	K	99	T	36	228	228	G	34	27	27	1419	0.210589	1	0	16
CL1364.Contig4_All	311	C	Y	75	C	34	236	236	T	32	18	18	1266	0.0212481	1	0	13
CL1364.Contig4_All	324	T	Y	99	T	33	214	214	C	33	40	40	1208	0.427904	1	0	13
CL1364.Contig4_All	376	A	T	99	T	28	150	150	A	0	0	1	151	1	1.00662	0	9
CL1364.Contig4_All	451	C	Y	99	C	37	207	207	T	38	48	48	408	0.300706	1	0	29
CL1364.Contig4_All	480	T	W	99	T	37	96	96	A	35	47	47	143	0.00315605	1	0	10
CL1366.Contig1_All	858	T	W	55	T	35	14	14	A	33	6	6	20	0.0323566	1	0	30
CL1366.Contig1_All	963	G	R	66	G	37	24	24	A	38	8	8	32	0.0869516	1	0	75
CL1366.Contig1_All	1083	T	Y	90	T	32	70	70	C	31	15	15	85	0.12215	1	0	120
CL1366.Contig1_All	1557	A	R	99	A	36	13	28	G	32	9	10	38	0.661743	1.42105	0	230
CL1366.Contig1_All	1911	A	R	99	A	37	92	118	G	35	21	23	141	0.0655878	1.19858	0	18
CL1366.Contig1_All	1929	G	R	99	G	37	100	122	A	37	18	23	146	0.26232	1.18493	0	18
CL1366.Contig1_All	2446	T	Y	99	T	34	60	60	C	32	25	25	85	0.332138	1	0	262
CL1367.Contig2_All	348	T	Y	81	T	36	27	29	C	33	10	12	42	0.107873	1.09524	0	64
CL1367.Contig2_All	741	T	Y	99	T	32	14	18	C	35	10	12	30	0.646211	1.2	0	22
CL1367.Contig2_All	784	G	R	99	A	37	18	18	G	38	12	12	30	0.712821	1	0	18
CL1369.Contig1_All	57	A	M	99	A	36	9	9	C	32	8	8	17	0.580317	1	0	43
CL1369.Contig1_All	220	T	K	62	T	33	17	17	G	34	7	7	24	0.0830849	1	0	11
CL1369.Contig1_All	231	C	Y	25	C	30	20	24	T	27	7	7	31	0.284809	1.12903	0	11
CL1369.Contig1_All	246	A	W	43	A	32	15	19	T	38	5	5	24	0.513158	1.16667	0	15
CL1369.Contig1_All	323	T	Y	86	T	35	18	18	C	35	9	9	27	0.744972	1	0	45
CL1369.Contig1_All	391	T	Y	37	T	35	17	17	C	38	5	5	22	0.579821	1	0	12
CL1369.Contig1_All	570	A	R	28	A	36	40	40	G	37	7	7	47	0.264357	1	0	16
CL1369.Contig1_All	690	G	K	78	G	35	17	17	T	36	9	9	26	0.631274	1	0	23
CL1369.Contig2_All	265	T	C	20	C	35	8	8	T	0	0	0	8	1	1	0	66
CL1370.Contig1_All	445	G	R	99	G	36	137	363	A	35	48	122	485	0.284317	1.61856	0	91
CL1370.Contig1_All	655	C	Y	21	C	32	76	556	T	33	9	73	637	0.491454	1.86499	0	210
CL1370.Contig2_All	365	G	K	99	T	38	106	166	G	37	40	370	537	0.0513113	1.72812	0	76
CL1370.Contig2_All	441	C	T	99	T	31	123	155	C	0	0	86	241	1	1.48963	0	57
CL1370.Contig2_All	498	T	Y	99	T	34	170	183	C	35	54	94	280	0.0849248	1.2	0	57
CL1372.Contig2_All	216	G	K	67	G	36	15	22	T	39	6	9	31	0.566803	1.93548	0	301
CL1374.Contig1_All	617	C	T	29	T	37	11	11	C	0	0	0	11	1	1	0	465
CL1375.Contig1_All	275	T	Y	57	C	34	11	11	T	33	5	5	17	0.728251	1	0	818
CL1375.Contig2_All	80	A	W	34	T	39	4	7	A	40	2	41	48	0.4	2.6875	0	19
CL1375.Contig2_All	113	A	R	21	G	39	4	7	A	38	2	35	43	0.133333	2.67442	0	9
CL1375.Contig2_All	122	T	Y	29	C	38	4	7	T	37	2	41	48	0.7	2.6875	0	9
CL1376.Contig1_All	172	A	M	20	C	40	2	5	A	36	2	15	20	0.833333	1.8	0	18
CL1376.Contig2_All	295	G	R	43	G	37	5	23	A	38	4	17	40	0.72619	1.775	0	27
CL1376.Contig2_All	322	A	W	26	A	37	6	21	T	38	3	6	27	0.452381	1.66667	0	8
CL1376.Contig2_All	330	A	W	77	T	39	5	12	A	38	4	7	21	0.68254	1.57143	0	8
CL1377.Contig1_All	316	G	R	78	G	37	18	18	A	38	9	9	27	0.0115645	1	0	36
CL137.Contig1_All	689	C	Y	79	C	33	238	243	T	37	16	18	431	0.0196148	1.01624	0	345
CL137.Contig1_All	1638	G	R	99	G	36	11	11	A	34	10	10	21	0.0360006	1	0	572
CL1380.Contig1_All	325	A	G	53	G	32	23	23	A	0	0	0	23	1	1	0	28
CL1380.Contig1_All	353	T	W	48	T	36	16	16	A	32	6	6	22	0.295016	1	0	28
CL1380.Contig2_All	228	C	M	99	A	38	11	11	C	37	10	10	21	0.213084	1	0	20
CL1380.Contig2_All	248	G	K	69	G	39	13	13	T	36	7	7	20	0.0484004	1	0	20
CL1382.Contig1_All	713	T	Y	32	T	35	42	42	C	35	8	8	50	0.65768	1	0	141
CL1382.Contig2_All	651	A	R	42	A	36	15	15	G	36	5	5	20	0.276574	1	0	453
CL1382.Contig2_All	1104	T	K	99	T	37	55	55	G	34	22	22	77	0.0203499	1	0	453
CL1384.Contig2_All	150	G	R	42	G	32	18	18	A	32	6	6	24	0.36056	1	0	39
CL1384.Contig2_All	189	C	Y	87	C	35	17	17	T	34	10	10	27	0.302132	1	0	39
CL1384.Contig2_All	348	C	Y	25	C	31	15	15	T	31	5	5	20	0.367712	1	0	159
CL1384.Contig2_All	900	C	Y	57	C	33	15	16	T	32	7	7	23	0.75	1.04348	0	63
CL1384.Contig2_All	1002	G	K	99	G	35	28	28	T	33	27	27	55	0.443567	1	0	25
CL1387.Contig1_All	1547	C	Y	27	C	35	23	56	T	35	6	14	71	0.755224	1.57746	0	102
CL1387.Contig1_All	1649	T	Y	67	T	31	52	65	C	34	10	15	81	0.349555	1.22222	0	68
CL1387.Contig1_All	1717	T	Y	64	T	34	64	64	C	32	12	12	76	0.210454	1	0	62
CL1387.Contig2_All	1649	T	Y	84	T	36	7	20	C	32	7	13	33	0.502768	1.57576	0	102
CL1388.Contig1_All	209	G	R	99	G	38	33	33	A	35	24	24	57	0.186309	1	0	17
CL1388.Contig1_All	226	A	M	99	A	36	33	33	C	36	18	18	51	0.62195	1	0	17
CL1388.Contig1_All	286	T	W	99	A	36	24	28	T	29	19	64	92	0.00515697	1.53261	0	17
CL1388.Contig1_All	332	C	Y	99	C	38	31	100	T	34	13	40	140	0.511669	1.68571	0	15
CL1388.Contig2_All	225	T	Y	86	C	33	139	139	T	35	13	13	152	0.219432	1	0	23
CL1388.Contig2_All	248	T	Y	66	C	35	141	141	T	35	13	13	154	0.18145	1	0	6
CL1388.Contig2_All	254	G	R	98	A	37	139	139	G	36	13	13	152	0.102948	1	0	6
CL1388.Contig3_All	108	G	T	23	T	32	10	18	G	0	0	4	22	1	2.09091	0	70
CL1389.Contig1_All	963	C	M	99	C	32	109	114	A	35	25	28	142	0.180406	1.05634	0	830
CL138.Contig1_All	140	T	Y	28	T	39	5	103	C	39	3	12	115	0.392857	2.34783	0	129
CL138.Contig1_All	269	T	Y	33	T	38	5	80	C	37	4	8	89	0.365079	1.89888	0	19
CL138.Contig1_All	288	G	R	32	A	34	6	10	G	37	2	70	80	0.714286	1.9	0	14
CL138.Contig1_All	454	G	K	67	G	36	34	36	T	38	8	8	44	0.192791	1.04545	0	69
CL138.Contig1_All	523	T	Y	86	T	35	56	58	C	35	13	19	77	0.190873	1.1039	0	60
CL138.Contig1_All	601	C	Y	38	C	35	58	61	T	34	11	11	72	0.055915	1.04167	0	18
CL138.Contig1_All	625	G	S	99	G	36	46	46	C	34	20	20	67	0.278933	1	0	24
CL1394.Contig2_All	159	G	R	84	G	33	96	628	A	33	16	71	700	0.171591	2.72	0	76
CL1394.Contig2_All	356	G	R	64	G	36	235	361	A	37	17	24	522	0.357466	1.78736	0	26
CL1394.Contig2_All	392	A	W	54	A	34	238	378	T	34	16	23	887	0.344948	1.76776	0	36
CL1394.Contig2_All	589	C	M	99	C	35	182	182	A	37	73	73	2015	0.0471972	1.48288	0	10
CL1394.Contig2_All	599	G	R	99	G	32	169	174	A	33	86	88	1968	0.11323	1.50305	0	9
CL1394.Contig2_All	932	T	W	99	T	38	155	155	A	38	100	100	2333	0.00254285	1	0	23
CL1395.Contig1_All	165	A	W	99	A	34	78	78	T	30	25	25	103	0.000156808	1	0	12
CL1395.Contig1_All	177	G	R	99	G	34	78	78	A	28	31	31	109	4.76e-05	1	0	12
CL1395.Contig1_All	189	C	Y	24	C	32	103	103	T	33	9	9	112	0.290744	1	0	12
CL1395.Contig1_All	232	T	Y	99	C	34	58	58	T	34	36	36	94	0.116256	1	0	8
CL1399.Contig2_All	1056	G	R	99	A	37	28	28	G	36	27	27	55	0.359757	1	0	954
CL139.Contig2_All	208	G	R	72	G	37	16	118	A	36	7	15	139	0.656088	1.82014	0	44
CL139.Contig2_All	252	T	Y	99	T	37	58	127	C	38	13	25	152	0.464459	1.53289	0	13
CL139.Contig2_All	265	A	W	99	A	38	40	84	T	36	27	48	132	0.0252466	1.49242	0	6
CL139.Contig2_All	271	A	W	68	A	37	56	112	T	33	11	15	127	0.0233635	1.47244	0	6
CL139.Contig2_All	309	C	S	99	C	35	45	61	G	38	12	13	76	0.506234	1.22368	0	38
CL139.Contig2_All	357	C	Y	66	C	33	49	51	T	34	11	11	62	0.484979	1.03226	0	48
CL13.Contig1_All	601	A	R	76	A	36	69	69	G	37	11	11	80	0.290524	1	0	66
CL13.Contig1_All	667	A	R	86	A	34	57	57	G	35	12	12	69	0.487371	1	0	21
CL13.Contig1_All	688	T	W	99	T	36	47	47	A	35	13	13	60	0.238745	1	0	21
CL13.Contig1_All	1175	G	R	99	G	35	113	113	A	35	41	41	154	0.453627	1	0	42
CL13.Contig1_All	1217	C	M	28	C	36	102	102	A	39	8	8	110	0.0601064	1	0	42
CL13.Contig1_All	1306	C	M	99	C	36	168	168	A	36	18	18	186	0.422391	1	0	43
CL13.Contig1_All	1349	C	M	67	C	36	127	127	A	26	16	16	143	0.0148473	1	0	7
CL13.Contig1_All	1356	A	M	40	A	34	103	103	C	30	11	11	114	0.258562	1	0	7
CL13.Contig1_All	1628	T	Y	57	T	33	34	86	C	33	8	14	100	0.746869	1.58	0	234
CL1402.Contig2_All	233	A	R	99	A	37	12	12	G	33	11	11	23	0.552874	1	0	13
CL1403.Contig1_All	96	T	K	99	T	35	38	38	G	38	13	13	51	0.00302196	1	0	54
CL1403.Contig1_All	150	T	Y	49	T	35	50	50	C	36	9	9	59	0.73143	1	0	11
CL1403.Contig1_All	161	A	R	48	A	31	39	39	G	34	9	9	48	0.292569	1	0	11
CL1403.Contig1_All	275	C	S	53	C	37	28	28	G	37	8	8	36	0.448084	1	0	25
CL1407.Contig1_All	106	T	Y	78	C	38	8	8	T	39	5	5	13	0.416472	1	0	7
CL1408.Contig1_All	75	G	R	36	G	37	9	9	A	29	5	5	14	0.11988	1	0	41
CL1408.Contig1_All	224	T	K	99	T	34	72	78	G	37	13	13	91	0.0344374	1.06593	0	6
CL1408.Contig2_All	73	T	C	20	C	36	8	8	T	0	0	0	8	1	1	0	17
CL1409.Contig1_All	236	T	C	26	C	33	10	10	T	0	0	0	10	1	1	0	23
CL140.Contig1_All	292	T	Y	99	T	34	23	62	C	32	12	20	82	0.705966	1.57317	0	78
CL1411.Contig1_All	466	A	R	75	G	37	7	7	A	38	5	7	14	0.585859	1.14286	0	8
CL1411.Contig1_All	495	C	S	50	C	34	8	10	G	33	5	5	15	0.362082	1.13333	0	29
CL1411.Contig2_All	304	A	G	23	G	39	9	9	A	0	0	0	9	1	1	0	78
CL1411.Contig2_All	732	G	S	60	G	36	21	21	C	33	7	7	28	0.0337852	1	0	6
CL1411.Contig2_All	752	G	S	58	G	31	21	21	C	28	8	8	29	0.063044	1	0	14
CL1411.Contig2_All	958	T	A	48	A	33	18	18	T	0	0	0	18	1	1	0	7
CL1411.Contig2_All	965	A	G	55	G	35	21	21	A	0	0	0	21	1	1	0	7
CL1412.Contig2_All	249	A	M	61	C	40	5	8	A	38	4	18	26	0.515873	1.65385	0	188
[truncated: 37,999 more rows]
