# Supplementary material for: Nutrigenomics in Arma chinensis: Transcriptome Analysis of Arma chinensis Fed on Artificial Diet and Chinese Oak Silk Moth Antheraea pernyi Pupae
Source: PLoS One. 2013 Apr 11;8(4):e60881. doi: 10.1371/journal.pone.0060881 (PMC3623872; doi:10.1371/journal.pone.0060881)
Supplement: Table S15 — Sequences of qRT-PCR primers. (XLS) [file pone.0060881.s018.xls]

## Sheet: Sheet1
Supplemental Table S15. Sequences of qRT-PCR primers
Genes for qRT-PCR	Gene ID	Primers of the gene for qRT-PCR (5' to 3')
seminal fluid protein CSSFP066	Unigene41003_All	Forward	TCACCAGTCCTTGCTTCGAC
		Reverse	TGCACTCGTAGGGATTTTGTC
elongation factor 1-alpha	Unigene41798_All	Forward	TGGATATGCTGGACCAACCG
		Reverse	GCAAAGGTCACAACGTCGC
heat shock protein 83-1	Unigene36113_All	Forward	CGGAGTTCATCGGCTACGA
		Reverse	GTCGCGCGTCCACAC
heat shock protein 90	Unigene39036_All	Forward	GAAGGTGAGGATGATAAGCCCAA
		Reverse	GTCCAGATCGGCTTTGTCTTG
Cu, Zn-superoxide dismutase	CL1970.Contig1_All	Forward	CACCAAATCCGTCTCTCAGGA
		Reverse	AAGGTTCCAATGACTCCGCA
antennal esterase CXE19	Unigene36533_All	Forward	TCGAAAACAGATTCGGGGAAGA
		Reverse	TTCTCAAGGCTTCGTACGCT
defensin-like protein precursor	Unigene35579_All	Forward	TGCGCTAGTTCACGTGCCTT
		Reverse	AGCGGTACTGTCCCTAGGTAAT
odorant binding protein 15	Unigene40410_All	Forward	ATTACCGACATTAGGAGAAGATGAA
		Reverse	ACTCAGCAGTGAAGTTCTCCAT
lipase-3	CL230.Contig1_All	Forward	TCAACTTCGCCGAGCTATCC
		Reverse	GGTCTGGTACAGCTTGCACT
bata actin	Unigene8318_All	Forward	TGTCCAAGCAGGAGTACGAC
		Reverse	GGTTCCTCTTTGGAGTCCGATT
